# Supplementary material for: In silico secretome analyses of the polyphagous root-knot nematode Meloidogyne javanica: a resource for studying M. javanica secreted proteins
Source: BMC Genomics. 2023 Jun 1;24:296. doi: 10.1186/s12864-023-09366-6 (PMC10236835; doi:10.1186/s12864-023-09366-6)
Supplement: Supplementary file 2 — Supplementary Material 2 [file 12864_2023_9366_MOESM2_ESM.xlsx]

## Sheet: Table S1.
In silico secretome analyses of the polyphagous root-knot nematode Meloidogyne javanica: A resource for studying M. javanica secreted proteins
Table S1. Total identified 7,458 M. javanica secreted proteins
SeqName	Length	GPI-achored	ER	TargetP	Signal peptide	Secretome P
M.Javanica_Scaff1249g014146	2506	0.396	0	0.022	0.832121	-
M.Javanica_Scaff268g004202	2498	0.348	0	0.012	0.984031	-
M.Javanica_Scaff11553g062138	2031	0.28	0	0.142	0.57611	-
M.Javanica_Scaff5693g040596	2000	0.507	0	0.018	0.649219	-
M.Javanica_Scaff830g010350	1974	0.979	0	0.02	0.999039	-
M.Javanica_Scaff6405g043787	1950	0.507	0	0.059	0.99369	-
M.Javanica_Scaff2226g021515	1935	0.606	0	0.057	0.994486	-
M.Javanica_Scaff770g009734	1922	0.478	0	0.018	0.649219	-
M.Javanica_Scaff202g003347	1918	0.985	0	0.014	0.627091	-
M.Javanica_Scaff2248g021654	1843	0.982	0	0.013	0.954695	-
M.Javanica_Scaff186g003144	1840	0.16	0	0.031	0.667519	-
M.Javanica_Scaff338g005069	1838	0.425	0	0.018	0.665343	-
M.Javanica_Scaff598g007999	1837	0.052	0	0.236	0.607161	-
M.Javanica_Scaff3500g029487	1802	0.94	0	0.861	0.994137	-
M.Javanica_Scaff1399g015377	1776	0.537	0	0.07	0.994618	-
M.Javanica_Scaff1311g014670	1747	0.452	0	0.022	0.548172	-
M.Javanica_Scaff6302g043329	1683	0.16	0	0.022	0.970737	-
M.Javanica_Scaff9024g054094	1615	0.748	0	0.008	0.613683	-
M.Javanica_Scaff242g003894	1610	0.982	0	0.043	0.999231	-
M.Javanica_Scaff5696g040611	1552	0.373	0	0.034	0.683903	-
M.Javanica_Scaff10014g057444	1549	0.452	0	0.02	0.999039	-
M.Javanica_Scaff6982g046249	1526	0.325	0	0.029	0.992605	-
M.Javanica_Scaff7814g049583	1473	0.572	0	0.02	0.999039	-
M.Javanica_Scaff1720g017835	1446	0.452	0	0.04	0.97119	-
M.Javanica_Scaff2194g021280	1404	0.677	0	0.102	0.948176	-
M.Javanica_Scaff16147g073936	1404	0.11	0	0.013	0.501012	-
M.Javanica_Scaff2124g020852	1279	0.006	0	0.082	0.824804	-
M.Javanica_Scaff113g002109	1274	0.302	0	0.026	0.961492	-
M.Javanica_Scaff2718g024792	1262	0.211	0	0.033	0.998331	-
M.Javanica_Scaff2265g021762	1220	0.425	0	0.03	0.924489	-
M.Javanica_Scaff14455g069938	1207	0.784	0	0.023	0.921345	-
M.Javanica_Scaff1725g017862	1180	0.926	0	0.027	0.98803	-
M.Javanica_Scaff15431g072305	1170	0.982	0	0.141	0.828467	-
M.Javanica_Scaff20g000496	1170	0.537	0	0.021	0.884502	-
M.Javanica_Scaff3090g027082	1151	0.16	0	0.068	0.945998	-
M.Javanica_Scaff3586g029977	1142	0.64	0	0.025	0.991337	-
M.Javanica_Scaff1294g014517	1118	0.572	0	0.022	0.970026	-
M.Javanica_Scaff12883g065894	1114	0.784	0	0.082	0.917275	-
M.Javanica_Scaff5952g041788	1098	0.452	0	0.013	0.837683	-
M.Javanica_Scaff1523g016349	1096	0.957	0	0.014	0.814743	-
M.Javanica_Scaff58g001237	1091	0.507	0	0.026	0.519608	-
M.Javanica_Scaff5495g039709	1086	0.64	0	0.026	0.986328	-
M.Javanica_Scaff1609g017021	1086	0.478	0	0.013	0.998285	-
M.Javanica_Scaff981g011721	1085	0.259	0	0.012	0.996627	-
M.Javanica_Scaff169g002905	1081	0.537	0	0.028	0.905489	-
M.Javanica_Scaff5531g039872	1071	0.227	0	0.018	0.824777	-
M.Javanica_Scaff1711g017772	1065	0.846	0	0.021	0.816107	-
M.Javanica_Scaff289g004454	1064	0.325	0	0.082	0.950425	-
M.Javanica_Scaff6180g042809	1052	0.871	0	0.047	0.987313	-
M.Javanica_Scaff8252g051263	1052	0.891	0	0.008	0.593947	-
M.Javanica_Scaff906g011095	1031	0.425	0	0.018	0.525907	-
M.Javanica_Scaff1686g017619	1031	0.606	0	0.016	0.908624	-
M.Javanica_Scaff3301g028370	1022	0.537	0	0.035	0.584772	-
M.Javanica_Scaff285g004405	1010	0.846	0	0.014	0.900204	-
M.Javanica_Scaff3072g026978	1005	0.957	0	0.042	0.83708	-
M.Javanica_Scaff765g009691	1003	0.988	0	0.023	0.998303	-
M.Javanica_Scaff1538g016474	999	0.871	0	0.012	0.624757	-
M.Javanica_Scaff7369g047805	986	0.985	0	0.032	0.838979	-
M.Javanica_Scaff6885g045867	971	0.974	0	0.026	0.997259	-
M.Javanica_Scaff4779g036267	964	0.425	0	0.034	0.958661	-
M.Javanica_Scaff11917g063214	953	0.979	0	0.029	0.98855	-
M.Javanica_Scaff9483g055728	952	0.712	0	0.022	0.938884	-
M.Javanica_Scaff8486g052144	952	0.425	0	0.014	0.938546	-
M.Javanica_Scaff4169g033214	941	0.986	0	0.044	0.613241	-
M.Javanica_Scaff8192g051038	940	0.28	0	0.016	0.997989	-
M.Javanica_Scaff5886g041491	928	0.091	0	0.022	0.998988	-
M.Javanica_Scaff1592g016895	926	0.677	0	0.021	0.994523	-
M.Javanica_Scaff348g005187	924	0.818	0	0.022	0.997715	-
M.Javanica_Scaff1259g014232	924	0.784	0	0.02	0.826768	-
M.Javanica_Scaff9535g055911	917	0.176	0	0.016	0.975617	-
M.Javanica_Scaff6850g045734	912	0.712	0	0.043	0.962661	-
M.Javanica_Scaff1884g019059	909	0.677	0	0.024	0.977956	-
M.Javanica_Scaff498g006938	908	0.572	0	0.014	0.982825	-
M.Javanica_Scaff9285g055034	907	0.572	0	0.025	0.815707	-
M.Javanica_Scaff9495g055763	906	0.748	0	0.025	0.876187	-
M.Javanica_Scaff9017g054071	906	0.64	0	0.024	0.898711	-
M.Javanica_Scaff52g001114	902	0.373	0	0.021	0.665295	-
M.Javanica_Scaff8388g051782	898	0.909	0	0.032	0.729708	-
M.Javanica_Scaff8027g050394	892	0.891	0	0.019	0.958814	-
M.Javanica_Scaff10775g059808	889	0.537	0	0.36	0.597235	-
M.Javanica_Scaff175g002983	883	0.259	0	0.549	0.88014	-
M.Javanica_Scaff3375g028785	883	0.846	0	0.029	0.992083	-
M.Javanica_Scaff162g002817	875	0.133	0	0.005	0.73688	-
M.Javanica_Scaff9740g056560	874	0.478	0	0.034	0.998331	-
M.Javanica_Scaff1003g011933	874	0.537	0	0.021	0.645273	-
M.Javanica_Scaff982g011736	872	0.478	0	0.022	0.920925	-
M.Javanica_Scaff4997g037309	872	0.452	0	0.022	0.859259	-
M.Javanica_Scaff1781g018317	852	0.537	0	0.014	0.998097	-
M.Javanica_Scaff6887g045875	840	0.748	0	0.017	0.854197	-
M.Javanica_Scaff1002g011925	838	0.373	0	0.043	0.593168	-
M.Javanica_Scaff403g005854	835	0.507	0	0.014	0.956973	-
M.Javanica_Scaff9747g056588	833	0.325	0	0.078	0.956642	-
M.Javanica_Scaff4261g033670	832	0.964	0	0.034	0.998675	-
M.Javanica_Scaff4033g032515	832	0.846	0	0.019	0.926943	-
M.Javanica_Scaff413g005994	824	0.425	0	0.009	0.945861	-
M.Javanica_Scaff2797g025285	823	0.396	0	0.03	0.943266	-
M.Javanica_Scaff2074g020448	816	0.425	0	0.047	0.998009	-
M.Javanica_Scaff6395g043732	816	0.846	0	0.016	0.664683	-
M.Javanica_Scaff2721g024810	814	0.784	0	0.023	0.933634	-
M.Javanica_Scaff2369g022466	800	0.712	0	0.022	0.989299	-
M.Javanica_Scaff4081g032773	800	0.94	0	0.012	0.994175	-
M.Javanica_Scaff31g000741	799	0.572	0	0.016	0.984214	-
M.Javanica_Scaff1003g011928	797	0.606	0	0.136	0.902025	-
M.Javanica_Scaff8735g053081	797	0.325	0	0.086	0.970232	-
M.Javanica_Scaff11412g061752	797	0.478	0	0.033	0.909452	-
M.Javanica_Scaff13482g067460	796	0.846	0	0.027	0.688738	-
M.Javanica_Scaff681g008837	786	0.909	0	0.02	0.988664	-
M.Javanica_Scaff16877g075522	785	0.818	0	0.022	0.989299	-
M.Javanica_Scaff40g000902	785	0.081	0	0.011	0.885879	-
M.Javanica_Scaff1083g012617	784	0.259	0	0.012	0.812217	-
M.Javanica_Scaff13g000348	781	0.348	0	0.338	0.849842	-
M.Javanica_Scaff814g010178	777	0.64	0	0.096	0.794058	-
M.Javanica_Scaff5738g040800	776	0.211	0	0.087	0.957535	-
M.Javanica_Scaff2632g024221	775	0.058	0	0.033	0.996025	-
M.Javanica_Scaff7376g047839	771	0.64	0	0.028	0.96396	-
M.Javanica_Scaff9701g056438	769	0.572	0	0.042	0.858569	-
M.Javanica_Scaff403g005853	765	0.193	0	0.323	0.873765	-
M.Javanica_Scaff226g003682	763	0.348	0	0.048	0.669294	-
M.Javanica_Scaff1602g016975	759	0.478	0	0.023	0.622174	-
M.Javanica_Scaff647g008512	758	0.606	0	0.107	0.992197	-
M.Javanica_Scaff2502g023372	758	0.537	0	0.023	0.999453	-
M.Javanica_Scaff542g007402	757	0.396	0	0.218	0.700272	-
M.Javanica_Scaff8034g050425	753	0.537	0	0.04	0.93047	-
M.Javanica_Scaff4367g034233	752	0.373	0	0.035	0.714852	-
M.Javanica_Scaff3671g030495	752	0.784	0	0.029	0.788363	-
M.Javanica_Scaff16387g074472	752	0.572	0	0.019	0.998865	-
M.Javanica_Scaff11676g062518	748	0.396	0	0.08	0.950425	-
M.Javanica_Scaff20404g082619	748	0.348	0	0.011	0.998264	-
M.Javanica_Scaff1307g014642	748	0.94	0	0.01	0.874108	-
M.Javanica_Scaff14407g069820	747	0.891	0	0.028	0.905489	-
M.Javanica_Scaff5886g041490	737	0.176	0	0.022	0.99897	-
M.Javanica_Scaff3528g029645	736	0.871	0	0.091	0.99374	-
M.Javanica_Scaff4289g033832	732	0.478	0	0.027	0.965979	-
M.Javanica_Scaff13g000335	730	0.572	0	0.37	0.547791	-
M.Javanica_Scaff71g001433	727	0.302	0	0.018	0.653412	-
M.Javanica_Scaff2305g022050	726	0.373	0	0.051	0.79012	-
M.Javanica_Scaff18970g079845	724	0.259	0	0.065	0.554368	-
M.Javanica_Scaff7704g049137	722	0.396	0	0.091	0.99374	-
M.Javanica_Scaff155g002727	722	0.871	0	0.065	0.95995	-
M.Javanica_Scaff7089g046689	721	0.572	0	0.047	0.979252	-
M.Javanica_Scaff13667g067956	717	0.784	0	0.063	0.915446	-
M.Javanica_Scaff7686g049067	717	0.425	0	0.052	0.63935	-
M.Javanica_Scaff14609g070308	713	0.348	0	0.018	0.833776	-
M.Javanica_Scaff155g002722	713	0.325	0	0.017	0.975958	-
M.Javanica_Scaff16306g074296	712	0.507	0	0.025	0.718783	-
M.Javanica_Scaff7379g047852	708	0.081	0	0.07	0.720565	-
M.Javanica_Scaff8747g053127	701	0.373	0	0.05	0.79012	-
M.Javanica_Scaff682g008852	701	0.64	0	0.024	0.950539	-
M.Javanica_Scaff180g003076	700	0.081	0	0.015	0.99775	-
M.Javanica_Scaff165g002852	698	0.784	0	0.028	0.996861	-
M.Javanica_Scaff4356g034174	696	0.302	0	0.131	0.837638	-
M.Javanica_Scaff21326g084269	696	0.507	0	0.024	0.818959	-
M.Javanica_Scaff12008g063498	695	0.02	0	0.025	0.920305	-
M.Javanica_Scaff1040g012246	693	0.478	0	0.027	0.987483	-
M.Javanica_Scaff3202g027777	692	0.302	0	0.013	0.991656	-
M.Javanica_Scaff569g007686	691	0.784	0	0.015	0.9962	-
M.Javanica_Scaff6724g045175	685	0.507	0	0.059	0.967654	-
M.Javanica_Scaff936g011338	680	0.348	0	0.051	0.79012	-
M.Javanica_Scaff1200g013703	678	0.193	0	0.046	0.939473	-
M.Javanica_Scaff121g002222	678	0.452	0	0.034	0.985562	-
M.Javanica_Scaff1627g017151	677	0.871	0	0.041	0.977278	-
M.Javanica_Scaff14265g069461	676	0.846	0	0.233	0.881691	-
M.Javanica_Scaff6344g043521	676	0.259	0	0.078	0.987178	-
M.Javanica_Scaff5262g038589	676	0.891	0	0.024	0.840527	-
M.Javanica_Scaff359g005319	675	0.325	0	0.042	0.980601	-
M.Javanica_Scaff7219g047223	673	0.478	0	0.014	0.596183	-
M.Javanica_Scaff4255g033647	672	0.425	0	0.078	0.987178	-
M.Javanica_Scaff1059g012421	672	0.478	0	0.019	0.996092	-
M.Javanica_Scaff4754g036153	667	0.784	0	0.019	0.964552	-
M.Javanica_Scaff1143g013174	667	0.64	0	0.016	0.99827	-
M.Javanica_Scaff10517g059043	663	0.425	0	0.222	0.932401	-
M.Javanica_Scaff9392g055389	662	0.537	0	0.04	0.731708	-
M.Javanica_Scaff7086g046678	662	0.64	0	0.011	0.973993	-
M.Javanica_Scaff10395g058652	660	0.244	0	0.068	0.554368	-
M.Javanica_Scaff6g000144	659	0.478	0	0.025	0.573482	-
M.Javanica_Scaff185g003137	659	0.452	0	0.02	0.985775	-
M.Javanica_Scaff9812g056802	658	0.537	0	0.127	0.709348	-
M.Javanica_Scaff4028g032491	658	0.64	0	0.019	0.977744	-
M.Javanica_Scaff13904g068564	658	0.95	0	0.017	0.91441	-
M.Javanica_Scaff1220g013886	658	0.64	0	0.015	0.989412	-
M.Javanica_Scaff8722g053040	656	0.058	0	0.077	0.716707	-
M.Javanica_Scaff9938g057198	654	0.94	0	0.028	0.993351	-
M.Javanica_Scaff465g006610	653	0.64	0	0.037	0.938387	-
M.Javanica_Scaff17831g077502	652	0.425	0	0.038	0.594817	-
M.Javanica_Scaff3286g028287	652	0.64	0	0.021	0.99777	-
M.Javanica_Scaff6183g042819	652	0.478	0	0.014	0.917246	-
M.Javanica_Scaff1307g014639	650	0.396	0	0.015	0.97756	-
M.Javanica_Scaff1444g015757	649	0.193	0	0.035	0.990272	-
M.Javanica_Scaff3001g026543	647	0.425	0	0.068	0.972084	-
M.Javanica_Scaff910g011117	646	0.572	0	0.04	0.939904	-
M.Javanica_Scaff8454g052025	644	0.145	0	0.031	0.877656	-
M.Javanica_Scaff752g009563	644	0.909	0	0.029	0.992083	-
M.Javanica_Scaff3229g027945	642	0.176	0	0.029	0.945799	-
M.Javanica_Scaff7148g046946	641	0.986	0	0.052	0.658783	-
M.Javanica_Scaff5143g038049	641	0.572	0	0.044	0.998256	-
M.Javanica_Scaff1852g018848	639	0.572	0	0.016	0.968423	-
M.Javanica_Scaff6266g043180	637	0.537	0	0.132	0.709348	-
M.Javanica_Scaff7414g048008	636	0.784	0	0.015	0.981652	-
M.Javanica_Scaff9730g056528	635	0.478	0	0.017	0.905709	-
M.Javanica_Scaff20026g081916	633	0.133	0	0.144	0.66478	-
M.Javanica_Scaff14726g070604	633	0.64	0	0.023	0.999269	-
M.Javanica_Scaff6159g042724	632	0.396	0	0.048	0.655031	-
M.Javanica_Scaff106g001998	631	0.348	0	0.037	0.971682	-
M.Javanica_Scaff3242g028013	628	0.04	0	0.101	0.964595	-
M.Javanica_Scaff10561g059178	627	0.133	0	0.034	0.981573	-
M.Javanica_Scaff257g004079	625	0.606	0	0.026	0.927587	-
M.Javanica_Scaff5339g039008	624	0.348	0	0.039	0.863593	-
M.Javanica_Scaff14340g069654	623	0.396	0	0.097	0.627011	-
M.Javanica_Scaff8480g052123	621	0.677	0	0.014	0.895912	-
M.Javanica_Scaff153g002695	619	0.478	0	0.065	0.743759	-
M.Javanica_Scaff14962g071197	618	0.373	0	0.427	0.706267	-
M.Javanica_Scaff26166g091971	618	0.348	0	0.012	0.513142	-
M.Javanica_Scaff6412g043812	617	0.28	0	0.015	0.674768	-
M.Javanica_Scaff2727g024838	616	0.032	0	0.026	0.883114	-
M.Javanica_Scaff3176g027624	616	0.015	0	0.025	0.920305	-
M.Javanica_Scaff14869g070968	616	0.818	0	0.024	0.956502	-
M.Javanica_Scaff10168g057938	616	0.28	0	0.017	0.936865	-
M.Javanica_Scaff4673g035792	616	0.052	0	0.012	0.952344	-
M.Javanica_Scaff15934g073469	615	0.073	0	0.08	0.899646	-
M.Javanica_Scaff14154g069172	614	0.396	0	0.017	0.775523	-
M.Javanica_Scaff10277g058290	613	0.052	0	0.013	0.954071	-
M.Javanica_Scaff2459g023084	612	0.396	0	0.032	0.624648	-
M.Javanica_Scaff17033g075842	611	0.348	0	0.021	0.912394	-
M.Javanica_Scaff1290g014485	611	0.572	0	0.016	0.987124	-
M.Javanica_Scaff365g005381	611	0.145	0	0.013	0.817546	-
M.Javanica_Scaff4241g033574	610	0.325	0	0.056	0.526305	-
M.Javanica_Scaff1513g016277	608	0.507	0	0.038	0.955794	-
M.Javanica_Scaff7560g048575	607	0.302	0	0.091	0.954345	-
M.Javanica_Scaff22646g086499	607	0.396	0	0.066	0.539037	-
M.Javanica_Scaff1885g019064	606	0.244	0	0.072	0.500215	-
M.Javanica_Scaff13841g068412	606	0.926	0	0.031	0.883932	-
M.Javanica_Scaff20058g081963	604	0.425	0	0.1	0.784669	-
M.Javanica_Scaff7744g049297	604	0.537	0	0.063	0.99531	-
M.Javanica_Scaff3230g027948	604	0.058	0	0.039	0.67505	-
M.Javanica_Scaff1282g014415	604	0.244	0	0.023	0.853801	-
M.Javanica_Scaff7844g049691	602	0.348	0	0.092	0.771989	-
M.Javanica_Scaff5694g040602	602	0.211	0	0.06	0.580808	-
M.Javanica_Scaff548g007481	602	0.478	0	0.028	0.998312	-
M.Javanica_Scaff5376g039179	601	0.302	0	0.02	0.995705	-
M.Javanica_Scaff2117g020785	599	0.244	0	0.077	0.968663	-
M.Javanica_Scaff7465g048191	598	0.64	0	0.641	0.769197	-
M.Javanica_Scaff9348g055246	598	0.784	0	0.137	0.66478	-
M.Javanica_Scaff2046g020268	597	0.063	0	0.028	0.684372	-
M.Javanica_Scaff1892g019111	597	0.677	0	0.023	0.973378	-
M.Javanica_Scaff2362g022432	597	0.537	0	0.016	0.796987	-
M.Javanica_Scaff1277g014363	596	0.572	0	0.11	0.958433	-
M.Javanica_Scaff12867g065857	596	0.28	0	0.06	0.580808	-
M.Javanica_Scaff12875g065880	595	0.478	0	0.026	0.953096	-
M.Javanica_Scaff2589g023954	595	0.452	0	0.019	0.991591	-
M.Javanica_Scaff2717g024787	594	0.478	0	0.033	0.956544	-
M.Javanica_Scaff1575g016769	592	0.452	0	0.031	0.723053	-
M.Javanica_Scaff4020g032453	590	0.452	0	0.586	0.717359	-
M.Javanica_Scaff1972g019722	589	0.325	0	0.051	0.615833	-
M.Javanica_Scaff18094g078051	588	0.677	0	0.034	0.964598	-
M.Javanica_Scaff3544g029730	587	0.606	0	0.04	0.93047	-
M.Javanica_Scaff1055g012372	587	0.373	0	0.022	0.614121	-
M.Javanica_Scaff5126g037971	584	0.846	0	0.023	0.527003	-
M.Javanica_Scaff5586g040121	584	0.537	0	0.022	0.986049	-
M.Javanica_Scaff15791g073169	583	0.606	0	0.032	0.948305	-
M.Javanica_Scaff10168g057939	581	0.121	0	0.242	0.917311	-
M.Javanica_Scaff563g007635	581	0.145	0	0.037	0.967222	-
M.Javanica_Scaff3156g027485	580	0.058	0	0.041	0.902029	-
M.Javanica_Scaff13273g066926	580	0.145	0	0.023	0.961525	-
M.Javanica_Scaff3196g027748	580	0.121	0	0.008	0.705555	-
M.Javanica_Scaff4211g033424	579	0.373	0	0.029	0.976754	-
M.Javanica_Scaff10948g060321	578	0.537	0	0.036	0.749895	-
M.Javanica_Scaff1390g015299	577	0.537	0	0.035	0.814434	-
M.Javanica_Scaff4381g034313	576	0.101	0	0.043	0.733241	-
M.Javanica_Scaff1627g017155	575	0.748	0	0.053	0.98414	-
M.Javanica_Scaff5047g037561	574	0.572	0	0.024	0.957833	-
M.Javanica_Scaff9827g056835	573	0.396	0	0.036	0.998517	-
M.Javanica_Scaff2875g025786	572	0.348	0	0.016	0.908624	-
M.Javanica_Scaff13955g068684	572	0.478	0	0.015	0.986856	-
M.Javanica_Scaff3842g031491	571	0.373	0	0.428	0.706267	-
M.Javanica_Scaff4477g034793	571	0.95	0	0.035	0.985976	-
M.Javanica_Scaff61g001295	570	0.145	0	0.021	0.974138	-
M.Javanica_Scaff3775g031118	569	0.507	0	0.123	0.976297	-
M.Javanica_Scaff2805g025331	569	0.677	0	0.032	0.832071	-
M.Javanica_Scaff7574g048634	569	0.244	0	0.017	0.990742	-
M.Javanica_Scaff8915g053733	568	0.373	0	0.038	0.98731	-
M.Javanica_Scaff5228g038440	568	0.28	0	0.024	0.807971	-
M.Javanica_Scaff14956g071182	568	0.478	0	0.018	0.869603	-
M.Javanica_Scaff436g006256	567	0.28	0	0.011	0.995091	-
M.Javanica_Scaff15226g071833	565	0.712	0	0.144	0.66478	-
M.Javanica_Scaff16995g075774	565	0.64	0	0.059	0.979676	-
M.Javanica_Scaff2409g022733	565	0.572	0	0.015	0.809332	-
M.Javanica_Scaff8228g051169	564	0.507	0	0.056	0.877449	-
M.Javanica_Scaff7060g046565	564	0.712	0	0.017	0.7888	-
M.Javanica_Scaff6493g044192	563	0.478	0	0.018	0.993321	-
M.Javanica_Scaff5846g041315	562	0.957	0	0.019	0.980756	-
M.Javanica_Scaff2616g024122	562	0.227	0	0.018	0.632658	-
M.Javanica_Scaff15639g072805	561	0.818	0	0.071	0.785807	-
M.Javanica_Scaff22358g086027	561	0.259	0	0.016	0.915604	-
M.Javanica_Scaff10248g058210	560	0.478	0	0.06	0.967314	-
M.Javanica_Scaff5382g039205	560	0.507	0	0.01	0.988495	-
M.Javanica_Scaff1872g018972	559	0.176	0	0.03	0.919365	-
M.Javanica_Scaff16232g074118	559	0.302	0	0.02	0.797501	-
M.Javanica_Scaff866g010713	558	0.452	0	0.025	0.718783	-
M.Javanica_Scaff6604g044667	558	0.176	0	0.015	0.88276	-
M.Javanica_Scaff18815g079528	557	0.677	0	0.058	0.984286	-
M.Javanica_Scaff4153g033123	557	0.046	0	0.022	0.960611	-
M.Javanica_Scaff11879g063110	556	0.176	0	0.035	0.919759	-
M.Javanica_Scaff10592g059269	556	0.425	0	0.02	0.982068	-
M.Javanica_Scaff4163g033174	555	0.348	0	0.056	0.986923	-
M.Javanica_Scaff13998g068784	555	0.712	0	0.052	0.667393	-
M.Javanica_Scaff259g004099	555	0.348	0	0.029	0.532734	-
M.Javanica_Scaff7449g048131	554	0.452	0	0.085	0.967264	-
M.Javanica_Scaff456g006473	554	0.373	0	0.075	0.973766	-
M.Javanica_Scaff5551g039970	554	0.396	0	0.071	0.970525	-
M.Javanica_Scaff1440g015716	554	0.373	0	0.059	0.975931	-
M.Javanica_Scaff14796g070801	554	0.325	0	0.046	0.992481	-
M.Javanica_Scaff3177g027631	554	0.302	0	0.044	0.980891	-
M.Javanica_Scaff12127g063831	554	0.28	0	0.042	0.980891	-
M.Javanica_Scaff5917g041634	553	0.145	0	0.037	0.967222	-
M.Javanica_Scaff130g002361	552	0.025	0	0.019	0.820092	-
M.Javanica_Scaff15079g071493	551	0.396	0	0.037	0.899721	-
M.Javanica_Scaff2335g022230	549	0.712	0	0.052	0.960353	-
M.Javanica_Scaff10124g057789	549	0.748	0	0.036	0.912599	-
M.Javanica_Scaff11895g063155	549	0.537	0	0.031	0.906675	-
M.Javanica_Scaff364g005369	549	0.227	0	0.019	0.973476	-
M.Javanica_Scaff11532g062075	548	0.325	0	0.029	0.998292	-
M.Javanica_Scaff888g010920	547	0.244	0	0.066	0.554368	-
M.Javanica_Scaff7325g047628	547	0.784	0	0.019	0.985346	-
M.Javanica_Scaff663g008680	546	0.452	0	0.069	0.696989	-
M.Javanica_Scaff10837g059992	544	0.425	0	0.033	0.963718	-
M.Javanica_Scaff4873g036740	544	0.259	0	0.016	0.998329	-
M.Javanica_Scaff1105g012809	544	0.677	0	0.012	0.97048	-
M.Javanica_Scaff3188g027699	544	0.133	0	0.012	0.956352	-
M.Javanica_Scaff3945g032049	541	0.64	0	0.132	0.553553	-
M.Javanica_Scaff7419g048026	541	0.425	0	0.076	0.87818	-
M.Javanica_Scaff4501g034924	540	0.784	0	0.036	0.99805	-
M.Javanica_Scaff4111g032921	540	0.244	0	0.032	0.624648	-
M.Javanica_Scaff3723g030811	540	0.348	0	0.02	0.99733	-
M.Javanica_Scaff10424g058751	539	0.28	0	0.02	0.942249	-
M.Javanica_Scaff21739g084977	538	0.478	0	0.015	0.969354	-
M.Javanica_Scaff13144g066588	536	0.818	0	0.229	0.851885	-
M.Javanica_Scaff2632g024222	536	0.94	0	0.018	0.780631	-
M.Javanica_Scaff7061g046567	534	0.507	0	0.018	0.749788	-
M.Javanica_Scaff21035g083768	533	0.677	0	0.129	0.79484	-
M.Javanica_Scaff2811g025357	533	0.16	0	0.016	0.836908	-
M.Javanica_Scaff1031g012171	532	0.64	0	0.046	0.814434	-
M.Javanica_Scaff6869g045809	532	0.926	0	0.026	0.978847	-
M.Javanica_Scaff2721g024808	531	0.537	0	0.016	0.939193	-
M.Javanica_Scaff282g004370	530	0.452	0	0.055	0.996138	-
M.Javanica_Scaff10584g059248	530	0.507	0	0.023	0.979902	-
M.Javanica_Scaff341g005101	530	0.396	0	0.018	0.908161	-
M.Javanica_Scaff16910g075589	529	0.081	0	0.189	0.797999	-
M.Javanica_Scaff962g011573	529	0.133	0	0.085	0.998713	-
M.Javanica_Scaff17070g075922	529	0.748	0	0.057	0.992003	-
M.Javanica_Scaff2099g020638	527	0.64	0	0.02	0.924318	-
M.Javanica_Scaff4423g034532	527	0.64	0	0.02	0.924318	-
M.Javanica_Scaff7541g048509	527	0.64	0	0.019	0.983916	-
M.Javanica_Scaff859g010643	526	0.507	0	0.035	0.709339	-
M.Javanica_Scaff2193g021274	525	0.478	0	0.035	0.936027	-
M.Javanica_Scaff8559g052409	523	0.396	0	0.019	0.984479	-
M.Javanica_Scaff112g002099	522	0.846	0	0.216	0.88782	-
M.Javanica_Scaff24199g088978	521	0.396	0	0.035	0.960159	-
M.Javanica_Scaff793g009942	521	0.348	0	0.02	0.926831	-
M.Javanica_Scaff1329g014814	521	0.101	0	0.02	0.936308	-
M.Javanica_Scaff1264g014274	521	0.325	0	0.02	0.89651	-
M.Javanica_Scaff3338g028577	521	0.348	0	0.02	0.926831	-
M.Javanica_Scaff4369g034245	521	0.193	0	0.012	0.903657	-
M.Javanica_Scaff106g001993	520	0.909	0	0.018	0.780631	-
M.Javanica_Scaff437g006270	519	0.452	0	0.032	0.877833	-
M.Javanica_Scaff7817g049595	519	0.537	0	0.032	0.999098	-
M.Javanica_Scaff2761g025055	519	0.348	0	0.028	0.912949	-
M.Javanica_Scaff3089g027079	518	0.302	0	0.027	0.994551	-
M.Javanica_Scaff6200g042890	517	0.712	0	0.443	0.871265	-
M.Javanica_Scaff496g006922	515	0.846	0	0.134	0.941442	-
M.Javanica_Scaff3540g029705	515	0.712	0	0.009	0.97304	-
M.Javanica_Scaff3882g031700	514	0.784	0	0.162	0.81101	-
M.Javanica_Scaff9002g054023	514	0.677	0	0.138	0.920989	-
M.Javanica_Scaff2360g022416	514	0.572	0	0.039	0.986884	-
M.Javanica_Scaff3311g028434	512	0.28	0	0.023	0.998321	-
M.Javanica_Scaff2778g025155	512	0.712	0	0.015	0.96774	-
M.Javanica_Scaff25673g091257	511	0.02	0	0.061	0.645385	-
M.Javanica_Scaff29187g096044	511	0.926	0	0.058	0.988372	-
M.Javanica_Scaff7964g050153	511	0.302	0	0.033	0.998311	-
M.Javanica_Scaff540g007377	510	0.606	0	0.447	0.542164	-
M.Javanica_Scaff6290g043271	510	0.572	0	0.092	0.991922	-
M.Javanica_Scaff5074g037707	510	0.537	0	0.029	0.997412	-
M.Javanica_Scaff16126g073892	510	0.211	0	0.014	0.911706	-
M.Javanica_Scaff3774g031114	509	0.507	0	0.069	0.998542	-
M.Javanica_Scaff653g008568	509	0.572	0	0.062	0.985769	-
M.Javanica_Scaff1501g016189	509	0.818	0	0.038	0.940338	-
M.Javanica_Scaff128g002336	509	0.537	0	0.032	0.954383	-
M.Javanica_Scaff2123g020846	509	0.572	0	0.03	0.839578	-
M.Javanica_Scaff153g002692	509	0.986	0	0.029	0.992083	-
M.Javanica_Scaff12358g064478	507	0.748	0	0.056	0.992003	-
M.Javanica_Scaff5713g040678	506	0.04	0	0.114	0.709317	-
M.Javanica_Scaff130g002372	506	0.373	0	0.07	0.551307	-
M.Javanica_Scaff867g010729	506	0.396	0	0.029	0.98855	-
M.Javanica_Scaff5951g041786	505	0.211	0	0.092	0.538423	-
M.Javanica_Scaff2801g025306	505	0.572	0	0.044	0.635905	-
M.Javanica_Scaff5643g040372	504	0.452	0	0.07	0.998352	-
M.Javanica_Scaff2946g026231	504	0.425	0	0.03	0.930646	-
M.Javanica_Scaff11476g061936	502	0.926	0	0.059	0.994236	-
M.Javanica_Scaff3650g030360	502	0.537	0	0.029	0.997275	-
M.Javanica_Scaff10657g059471	502	0.964	0	0.018	0.998332	-
M.Javanica_Scaff18521g078953	501	0.348	0	0.023	0.741007	-
M.Javanica_Scaff6490g044183	500	0.537	0	0.04	0.93047	-
M.Javanica_Scaff16955g075689	500	0.373	0	0.018	0.910173	-
M.Javanica_Scaff1583g016827	499	0.244	0	0.026	0.841621	-
M.Javanica_Scaff1091g012671	498	0.871	0	0.38	0.729589	-
M.Javanica_Scaff6437g043922	498	0.425	0	0.015	0.515012	-
M.Javanica_Scaff209g003437	497	0.712	0	0.052	0.584285	-
M.Javanica_Scaff12921g066028	497	0.396	0	0.046	0.876745	-
M.Javanica_Scaff234g003780	497	0.478	0	0.023	0.805423	-
M.Javanica_Scaff662g008667	496	0.677	0	0.025	0.991502	-
M.Javanica_Scaff8853g053509	496	0.452	0	0.021	0.994668	-
M.Javanica_Scaff23241g087474	495	0.176	0	0.008	0.954503	-
M.Javanica_Scaff2288g021919	494	0.133	0	0.035	0.999091	-
M.Javanica_Scaff9718g056488	493	0.244	0	0.044	0.955561	-
M.Javanica_Scaff2439g022948	492	0.211	0	0.034	0.981277	-
M.Javanica_Scaff197g003282	492	0.748	0	0.016	0.834023	-
M.Javanica_Scaff4663g035734	491	0.871	0	0.04	0.976234	-
M.Javanica_Scaff2205g021374	491	0.348	0	0.031	0.962913	-
M.Javanica_Scaff18021g077901	491	0.677	0	0.014	0.954744	-
M.Javanica_Scaff5398g039288	489	0.396	0	0.107	0.723246	-
M.Javanica_Scaff23g000560	489	0.133	0	0.079	0.988952	-
M.Javanica_Scaff10374g058590	489	0.28	0	0.041	0.860671	-
M.Javanica_Scaff4732g036057	488	0.244	0	0.031	0.929372	-
M.Javanica_Scaff16657g075062	488	0.478	0	0.029	0.736432	-
M.Javanica_Scaff16660g075067	487	0.677	0	0.021	0.859135	-
M.Javanica_Scaff10645g059433	487	0.302	0	0.016	0.868014	-
M.Javanica_Scaff68g001395	486	0.145	0	0.063	0.98499	-
M.Javanica_Scaff4480g034809	485	0.507	0	0.056	0.941562	-
M.Javanica_Scaff16204g074053	485	0.325	0	0.043	0.534063	-
M.Javanica_Scaff805g010089	485	0.396	0	0.025	0.998522	-
M.Javanica_Scaff6036g042153	485	0.036	0	0.025	0.974944	-
M.Javanica_Scaff7006g046353	484	0.891	0	0.014	0.998806	-
M.Javanica_Scaff9143g054554	483	0.712	0	0.021	0.99515	-
M.Javanica_Scaff20280g082379	483	0.986	0	0.015	0.948006	-
M.Javanica_Scaff12228g064116	482	0.348	0	0.367	0.89236	-
M.Javanica_Scaff20545g082877	481	0.712	0	0.026	0.980731	-
M.Javanica_Scaff1463g015903	481	0.64	0	0.019	0.983765	-
M.Javanica_Scaff8478g052117	480	0.979	0	0.037	0.994859	-
M.Javanica_Scaff6775g045378	480	0.373	0	0.033	0.907275	-
M.Javanica_Scaff1394g015329	480	0.081	0	0.027	0.98803	-
M.Javanica_Scaff29427g096322	479	0.259	0	0.333	-	0.904
M.Javanica_Scaff469g006641	479	0.227	0	0.094	0.922481	-
M.Javanica_Scaff9012g054053	478	0.325	0	0.072	0.89871	-
M.Javanica_Scaff1353g014978	478	0.325	0	0.023	0.994585	-
M.Javanica_Scaff18626g079156	477	0.145	0	0.05	0.541441	-
M.Javanica_Scaff3188g027696	477	0.537	0	0.048	0.945032	-
M.Javanica_Scaff4386g034341	477	0.677	0	0.022	0.82473	-
M.Javanica_Scaff2254g021703	476	0.909	0	0.112	0.964873	-
M.Javanica_Scaff20918g083535	476	0.909	0	0.048	0.895434	-
M.Javanica_Scaff720g009256	475	0.712	0	0.048	0.945032	-
M.Javanica_Scaff278g004329	475	0.677	0	0.02	0.926452	-
M.Javanica_Scaff888g010923	475	0.145	0	0.011	0.69679	-
M.Javanica_Scaff6159g042725	475	0.176	0	0.01	0.771394	-
M.Javanica_Scaff9593g056115	475	0.145	0	0.01	0.69679	-
M.Javanica_Scaff3890g031746	474	0.572	0	0.07	0.739049	-
M.Javanica_Scaff1021g012082	474	0.325	0	0.045	0.956542	-
M.Javanica_Scaff2404g022708	474	0.784	0	0.025	0.70694	-
M.Javanica_Scaff3788g031177	474	0.058	0	0.019	0.938634	-
M.Javanica_Scaff19761g081422	473	0.373	0	0.041	0.91552	-
M.Javanica_Scaff5687g040568	473	0.989	0	0.019	0.991414	-
M.Javanica_Scaff15366g072165	472	0.28	0	0.091	0.789823	-
M.Javanica_Scaff6152g042687	472	0.891	0	0.023	0.930962	-
M.Javanica_Scaff2661g024409	470	0.507	0	0.069	0.522932	-
M.Javanica_Scaff22365g086040	469	0.537	0	0.061	-	0.921
M.Javanica_Scaff1433g015651	469	0.926	0	0.058	0.838189	-
M.Javanica_Scaff1926g019389	469	0.176	0	0.035	0.987878	-
M.Javanica_Scaff13094g066458	468	0.396	0	0.376	0.783093	-
M.Javanica_Scaff7547g048526	468	0.396	0	0.359	0.783093	-
M.Javanica_Scaff13204g066768	467	0.373	0	0.426	0.610239	-
M.Javanica_Scaff1470g015956	467	0.325	0	0.316	0.948645	-
M.Javanica_Scaff10019g057457	467	0.712	0	0.052	0.895419	-
M.Javanica_Scaff17910g077673	466	0.537	0	0.014	0.965036	-
M.Javanica_Scaff3387g028847	466	0.64	0	0.014	0.983319	-
M.Javanica_Scaff9948g057222	466	0.974	0	0.014	0.99894	-
M.Javanica_Scaff11058g060678	465	0.64	0	0.014	0.985266	-
M.Javanica_Scaff2666g024450	464	0.28	0	0.122	0.949697	-
M.Javanica_Scaff5304g038838	464	0.982	0	0.099	0.511324	-
M.Javanica_Scaff5903g041580	464	0.425	0	0.078	0.995759	-
M.Javanica_Scaff9601g056143	463	0.348	0	0.033	0.786538	-
M.Javanica_Scaff3844g031502	463	0.244	0	0.031	0.987998	-
M.Javanica_Scaff3250g028062	463	0.302	0	0.023	0.933662	-
M.Javanica_Scaff957g011539	462	0.373	0	0.462	0.75863	-
M.Javanica_Scaff28774g095512	462	0.606	0	0.116	0.996616	-
M.Javanica_Scaff3033g026749	462	0.507	0	0.07	0.539031	-
M.Javanica_Scaff1671g017494	462	0.677	0	0.029	0.740754	-
M.Javanica_Scaff6104g042470	462	0.871	0	0.019	0.984862	-
M.Javanica_Scaff1627g017153	461	0.748	0	0.018	0.989182	-
M.Javanica_Scaff1340g014893	460	0.133	0	0.019	0.955087	-
M.Javanica_Scaff2375g022507	458	0.452	0	0.026	0.85288	-
M.Javanica_Scaff3175g027622	457	0.081	0	0.037	0.807571	-
M.Javanica_Scaff5251g038545	457	0.507	0	0.027	0.999019	-
M.Javanica_Scaff3543g029723	457	0.478	0	0.021	0.96716	-
M.Javanica_Scaff20101g082049	457	0.036	0	0.006	0.527307	-
M.Javanica_Scaff7782g049448	456	0.28	0	0.048	0.936574	-
M.Javanica_Scaff1027g012138	456	0.818	0	0.032	0.945005	-
M.Javanica_Scaff2912g026027	456	0.091	0	0.03	0.978639	-
M.Javanica_Scaff7215g047204	456	0.28	0	0.024	0.759903	-
M.Javanica_Scaff3263g028153	456	0.478	0	0.019	0.985845	-
M.Javanica_Scaff4377g034284	456	0.373	0	0.017	0.930365	-
M.Javanica_Scaff6237g043058	456	0.325	0	0.015	0.704305	-
M.Javanica_Scaff30g000722	453	0.537	0	0.029	0.840835	-
M.Javanica_Scaff7662g048977	453	0.008	0	0.028	0.799668	-
M.Javanica_Scaff2772g025120	452	0.396	0	0.123	0.98997	-
M.Javanica_Scaff2014g020020	452	0.871	0	0.062	0.994268	-
M.Javanica_Scaff1340g014891	452	0.373	0	0.016	0.975171	-
M.Javanica_Scaff18283g078449	452	0.348	0	0.016	0.881977	-
M.Javanica_Scaff5623g040284	452	0.425	0	0.012	0.898472	-
M.Javanica_Scaff4065g032688	451	0.145	0	0.033	0.889168	-
M.Javanica_Scaff1183g013551	451	0.891	0	0.026	0.999338	-
M.Javanica_Scaff21424g084424	451	0.176	0	0.017	0.544396	-
M.Javanica_Scaff2136g020910	450	0.259	0	0.094	0.922602	-
M.Javanica_Scaff516g007113	450	0.302	0	0.061	0.997574	-
M.Javanica_Scaff16466g074647	450	0.909	0	0.052	0.98658	-
M.Javanica_Scaff3468g029324	450	0.478	0	0.029	0.829596	-
M.Javanica_Scaff30066g097070	450	0.712	0	0.026	0.98306	-
M.Javanica_Scaff23748g088282	450	0.211	0	0.015	0.86503	-
M.Javanica_Scaff11002g060486	449	0.145	0	0.098	0.900396	-
M.Javanica_Scaff5265g038605	449	0.818	0	0.046	0.894545	-
M.Javanica_Scaff1253g014184	449	0.537	0	0.042	0.995578	-
M.Javanica_Scaff5383g039219	449	0.259	0	0.038	0.67531	-
M.Javanica_Scaff5265g038607	449	0.325	0	0.034	0.802106	-
M.Javanica_Scaff10620g059353	449	0.452	0	0.018	0.791826	-
M.Javanica_Scaff11344g061541	449	0.28	0	0.013	0.931957	-
M.Javanica_Scaff20378g082566	449	0.396	0	0.01	0.948485	-
M.Javanica_Scaff2641g024282	448	0.507	0	0.024	0.802947	-
M.Javanica_Scaff16687g075132	448	0.677	0	0.017	0.981641	-
M.Javanica_Scaff23066g087207	448	0.677	0	0.017	0.981641	-
M.Javanica_Scaff4335g034065	447	0.478	0	0.046	0.876745	-
M.Javanica_Scaff3487g029428	447	0.784	0	0.037	0.956974	-
M.Javanica_Scaff1287g014463	446	0.259	0	0.059	0.992623	-
M.Javanica_Scaff25339g090759	446	0.537	0	0.055	0.822015	-
M.Javanica_Scaff2617g024124	446	0.302	0	0.04	0.977297	-
M.Javanica_Scaff17991g077850	446	0.425	0	0.019	0.989977	-
M.Javanica_Scaff12720g065462	445	0.227	0	0.065	0.73834	-
M.Javanica_Scaff1419g015543	445	0.712	0	0.054	0.986967	-
M.Javanica_Scaff16502g074728	444	0.537	0	0.089	0.766034	-
M.Javanica_Scaff26949g093077	443	0.64	0	0.12	0.575322	-
M.Javanica_Scaff251g004003	443	0.145	0	0.052	0.551199	-
M.Javanica_Scaff7429g048062	443	0.193	0	0.033	0.998311	-
M.Javanica_Scaff2800g025296	443	0.193	0	0.019	0.963331	-
M.Javanica_Scaff2516g023470	443	0.677	0	0.015	0.922306	-
M.Javanica_Scaff18702g079302	442	0.871	0	0.122	0.675701	-
M.Javanica_Scaff13176g066683	442	0.259	0	0.044	0.997073	-
M.Javanica_Scaff23353g087643	442	0.926	0	0.043	0.930097	-
M.Javanica_Scaff20568g082918	442	0.325	0	0.024	0.857831	-
M.Javanica_Scaff298g004559	442	0.748	0	0.021	0.989261	-
M.Javanica_Scaff17885g077620	442	0.926	0	0.02	0.679331	-
M.Javanica_Scaff567g007669	442	0.748	0	0.018	0.536503	-
M.Javanica_Scaff721g009271	442	0.871	0	0.014	0.981691	-
M.Javanica_Scaff2112g020737	441	0.677	0	0.047	0.894545	-
M.Javanica_Scaff19026g079977	441	0.081	0	0.034	0.91337	-
M.Javanica_Scaff245g003924	441	0.325	0	0.015	0.925787	-
M.Javanica_Scaff5615g040244	441	0.748	0	0.011	0.942998	-
M.Javanica_Scaff2778g025158	440	0.677	0	0.023	0.989424	-
M.Javanica_Scaff6845g045712	439	0.396	0	0.52	0.507473	-
M.Javanica_Scaff7958g050130	439	0.909	0	0.038	0.511633	-
M.Javanica_Scaff15374g072180	438	0.396	0	0.042	0.990969	-
M.Javanica_Scaff10279g058294	438	0.373	0	0.032	0.977606	-
M.Javanica_Scaff5628g040306	437	0.211	0	0.051	0.990387	-
M.Javanica_Scaff20875g083469	437	0.537	0	0.05	0.839096	-
M.Javanica_Scaff706g009102	437	0.211	0	0.049	0.989561	-
M.Javanica_Scaff4768g036211	436	0.891	0	0.406	0.86889	-
M.Javanica_Scaff12215g064072	436	0.325	0	0.056	0.985837	-
M.Javanica_Scaff6104g042469	436	0.325	0	0.03	0.92504	-
M.Javanica_Scaff1508g016231	436	0.871	0	0.025	0.628035	-
M.Javanica_Scaff3199g027765	436	0.891	0	0.024	0.683213	-
M.Javanica_Scaff14697g070533	435	0.244	0	0.052	0.985657	-
M.Javanica_Scaff667g008715	435	0.452	0	0.044	0.877592	-
M.Javanica_Scaff11514g062024	435	0.348	0	0.03	0.993359	-
M.Javanica_Scaff5806g041138	435	0.373	0	0.024	0.99771	-
M.Javanica_Scaff8557g052402	434	0.891	0	0.015	0.550333	-
M.Javanica_Scaff25863g091543	433	0.452	0	0.031	0.622428	-
M.Javanica_Scaff7770g049409	433	0.677	0	0.022	0.994011	-
M.Javanica_Scaff4603g035425	433	0.957	0	0.017	0.98465	-
M.Javanica_Scaff386g005636	432	0.677	0	0.05	0.851515	-
M.Javanica_Scaff14660g070428	432	0.425	0	0.023	0.928552	-
M.Javanica_Scaff3054g026866	432	0.537	0	0.018	0.805726	-
M.Javanica_Scaff16283g074242	431	0.452	0	0.069	0.970257	-
M.Javanica_Scaff9033g054129	431	0.677	0	0.054	0.836734	-
M.Javanica_Scaff21240g084115	431	0.712	0	0.036	0.981766	-
M.Javanica_Scaff13303g067000	431	0.244	0	0.02	0.998648	-
M.Javanica_Scaff14313g069580	430	0.64	0	0.017	0.924081	-
M.Javanica_Scaff3195g027746	428	0.871	0	0.028	0.997029	-
M.Javanica_Scaff22318g085952	427	0.94	0	0.704	0.527584	-
M.Javanica_Scaff1176g013488	427	0.325	0	0.019	0.989811	-
M.Javanica_Scaff21724g084955	426	0.478	0	0.035	0.963145	-
M.Javanica_Scaff7100g046744	426	0.396	0	0.032	0.918179	-
M.Javanica_Scaff11649g062433	426	0.712	0	0.019	0.72058	-
M.Javanica_Scaff1339g014883	426	0.94	0	0.018	0.985998	-
M.Javanica_Scaff16287g074249	426	0.28	0	0.017	0.936472	-
M.Javanica_Scaff242g003898	426	0.507	0	0.014	0.960848	-
M.Javanica_Scaff19232g080385	425	0.28	0	0.02	0.743377	-
M.Javanica_Scaff4325g034020	425	0.348	0	0.02	0.998918	-
M.Javanica_Scaff4968g037187	425	0.507	0	0.015	0.992923	-
M.Javanica_Scaff426g006150	425	0.145	0	0.008	0.817787	-
M.Javanica_Scaff30547g097654	424	0.063	0	0.079	0.991516	-
M.Javanica_Scaff1356g015012	424	0.818	0	0.035	0.902966	-
M.Javanica_Scaff1202g013714	424	0.572	0	0.033	0.948473	-
M.Javanica_Scaff12228g064115	424	0.846	0	0.029	0.844247	-
M.Javanica_Scaff407g005916	423	0.081	0	0.068	0.919752	-
M.Javanica_Scaff6444g043953	423	0.64	0	0.037	0.929519	-
M.Javanica_Scaff4243g033580	423	0.677	0	0.019	0.99009	-
M.Javanica_Scaff9169g054645	423	0.507	0	0.019	0.99009	-
M.Javanica_Scaff29654g096590	422	0.784	0	0.041	0.974234	-
M.Javanica_Scaff23396g087730	422	0.572	0	0.038	0.996729	-
M.Javanica_Scaff699g009040	422	0.64	0	0.026	0.913088	-
M.Javanica_Scaff2360g022419	422	0.677	0	0.019	0.99409	-
M.Javanica_Scaff4273g033729	422	0.677	0	0.018	0.993176	-
M.Javanica_Scaff1396g015362	422	0.452	0	0.016	0.985802	-
M.Javanica_Scaff18819g079533	421	0.425	0	0.052	0.938499	-
M.Javanica_Scaff22997g087092	421	0.926	0	0.02	0.988741	-
M.Javanica_Scaff3203g027781	420	0.396	0	0.018	0.984684	-
M.Javanica_Scaff212g003483	420	0.425	0	0.016	0.990929	-
M.Javanica_Scaff6582g044582	419	0.478	0	0.143	0.858659	-
M.Javanica_Scaff1369g015135	419	0.677	0	0.107	-	0.908
M.Javanica_Scaff1328g014799	419	0.478	0	0.086	0.912626	-
M.Javanica_Scaff8305g051488	419	0.091	0	0.033	0.968114	-
M.Javanica_Scaff20186g082213	419	0.537	0	0.021	0.891623	-
M.Javanica_Scaff27221g093443	419	0.227	0	0.016	0.998422	-
M.Javanica_Scaff7547g048527	419	0.373	0	0.016	0.734847	-
M.Javanica_Scaff21582g084697	419	0.302	0	0.013	0.784413	-
M.Javanica_Scaff1149g013248	418	0.302	0	0.132	-	0.904
M.Javanica_Scaff1229g013954	418	0.507	0	0.031	0.982382	-
M.Javanica_Scaff1200g013699	418	0.957	0	0.021	0.858677	-
M.Javanica_Scaff4365g034227	418	0.537	0	0.018	0.831267	-
M.Javanica_Scaff2807g025341	417	0.396	0	0.123	0.953075	-
M.Javanica_Scaff170g002911	417	0.507	0	0.044	0.960281	-
M.Javanica_Scaff7817g049592	417	0.507	0	0.044	0.960281	-
M.Javanica_Scaff1490g016112	417	0.677	0	0.036	0.984181	-
M.Javanica_Scaff8002g050303	417	0.712	0	0.015	0.787205	-
M.Javanica_Scaff359g005320	416	0.891	0	0.039	0.966316	-
M.Javanica_Scaff27450g093761	416	0.64	0	0.034	0.887048	-
M.Javanica_Scaff18399g078704	416	0.452	0	0.016	0.986704	-
M.Javanica_Scaff16969g075725	415	0.373	0	0.045	0.654166	-
M.Javanica_Scaff3196g027749	415	0.373	0	0.044	0.892413	-
M.Javanica_Scaff558g007588	415	0.373	0	0.039	0.867341	-
M.Javanica_Scaff1390g015305	415	0.871	0	0.037	0.942991	-
M.Javanica_Scaff16491g074697	415	0.572	0	0.034	0.951151	-
M.Javanica_Scaff952g011485	415	0.28	0	0.014	0.985149	-
M.Javanica_Scaff14570g070213	414	0.176	0	0.084	-	0.916
M.Javanica_Scaff1926g019390	414	0.818	0	0.041	0.943835	-
M.Javanica_Scaff2223g021488	414	0.425	0	0.036	0.990285	-
M.Javanica_Scaff18502g078915	414	0.957	0	0.034	0.999132	-
M.Javanica_Scaff920g011207	414	0.64	0	0.025	0.96608	-
M.Javanica_Scaff2765g025081	413	0.909	0	0.055	0.893954	-
M.Javanica_Scaff12417g064630	413	0.572	0	0.048	0.982005	-
M.Javanica_Scaff4047g032587	413	0.784	0	0.03	0.890787	-
M.Javanica_Scaff2503g023380	413	0.348	0	0.022	0.73677	-
M.Javanica_Scaff2327g022184	413	0.979	0	0.019	0.994216	-
M.Javanica_Scaff14g000377	413	0.64	0	0.016	0.999695	-
M.Javanica_Scaff8524g052304	412	0.193	0	0.094	0.922602	-
M.Javanica_Scaff5054g037595	412	0.64	0	0.036	0.729285	-
M.Javanica_Scaff4174g033237	412	0.818	0	0.019	0.962827	-
M.Javanica_Scaff4386g034346	412	0.871	0	0.019	0.969622	-
M.Javanica_Scaff9949g057225	411	0.028	0	0.087	-	0.912
M.Javanica_Scaff20216g082260	411	0.302	0	0.018	0.821785	-
M.Javanica_Scaff4415g034496	411	0.606	0	0.012	0.991792	-
M.Javanica_Scaff30116g097125	410	0.909	0	0.199	0.886703	-
M.Javanica_Scaff21911g085253	410	0.325	0	0.108	0.625305	-
M.Javanica_Scaff17483g076784	410	0.348	0	0.033	0.98046	-
M.Javanica_Scaff11015g060535	410	0.425	0	0.022	0.691688	-
M.Javanica_Scaff964g011587	410	0.846	0	0.021	0.96528	-
M.Javanica_Scaff12228g064117	410	0.348	0	0.012	0.746877	-
M.Javanica_Scaff19219g080358	409	0.244	0	0.312	0.946861	-
M.Javanica_Scaff20985g083675	409	0.036	0	0.159	-	0.913
M.Javanica_Scaff7938g050053	409	0.909	0	0.033	0.807975	-
M.Javanica_Scaff11953g063330	409	0.478	0	0.022	0.791102	-
M.Javanica_Scaff3978g032256	408	0.712	0	0.04	0.985791	-
M.Javanica_Scaff6771g045365	408	0.507	0	0.038	0.923939	-
M.Javanica_Scaff10020g057463	408	0.537	0	0.032	0.722485	-
M.Javanica_Scaff2952g026258	408	0.94	0	0.03	0.994135	-
M.Javanica_Scaff585g007865	407	0.784	0	0.031	0.947553	-
M.Javanica_Scaff4880g036775	406	0.452	0	0.037	0.775066	-
M.Javanica_Scaff355g005262	406	0.425	0	0.023	0.966586	-
M.Javanica_Scaff10275g058282	406	0.677	0	0.018	0.692429	-
M.Javanica_Scaff774g009773	406	0.712	0	0.016	0.985496	-
M.Javanica_Scaff16099g073844	405	0.302	0	0.039	0.989172	-
M.Javanica_Scaff9159g054614	405	0.425	0	0.035	0.837642	-
M.Javanica_Scaff5868g041409	405	0.712	0	0.033	0.986249	-
M.Javanica_Scaff11230g061206	405	0.28	0	0.031	0.950003	-
M.Javanica_Scaff192g003220	405	0.64	0	0.026	0.847574	-
M.Javanica_Scaff17802g077455	405	0.425	0	0.025	0.944058	-
M.Javanica_Scaff2234g021567	405	0.478	0	0.016	0.892228	-
M.Javanica_Scaff6576g044553	404	0.302	0	0.168	0.987775	-
M.Javanica_Scaff15207g071787	404	0.974	0	0.041	0.930742	-
M.Javanica_Scaff7289g047477	404	0.425	0	0.037	0.969091	-
M.Javanica_Scaff21949g085322	403	0.909	0	0.056	0.994481	-
M.Javanica_Scaff2163g021098	403	0.926	0	0.037	0.929519	-
M.Javanica_Scaff22107g085590	403	0.712	0	0.036	0.981766	-
M.Javanica_Scaff6459g044037	403	0.244	0	0.031	0.918815	-
M.Javanica_Scaff13659g067929	402	0.712	0	0.026	0.838827	-
M.Javanica_Scaff4674g035798	402	0.712	0	0.026	0.702709	-
M.Javanica_Scaff233g003767	402	0.16	0	0.021	0.993009	-
M.Javanica_Scaff1428g015613	402	0.982	0	0.019	0.976598	-
M.Javanica_Scaff6310g043366	402	0.073	0	0.018	0.996907	-
M.Javanica_Scaff1776g018272	402	0.572	0	0.017	0.959215	-
M.Javanica_Scaff26922g093039	402	0.193	0	0.016	0.992628	-
M.Javanica_Scaff574g007756	402	0.452	0	0.014	0.776136	-
M.Javanica_Scaff1775g018266	401	0.64	0	0.015	0.9962	-
M.Javanica_Scaff30693g097812	400	0.28	0	0.536	-	0.95
M.Javanica_Scaff4453g034671	400	0.748	0	0.033	0.867848	-
M.Javanica_Scaff7612g048780	400	0.373	0	0.032	0.807167	-
M.Javanica_Scaff22864g086859	399	0.507	0	0.179	0.93896	-
M.Javanica_Scaff6885g045868	399	0.974	0	0.012	0.947976	-
M.Javanica_Scaff22188g085725	398	0.325	0	0.063	0.959146	-
M.Javanica_Scaff15174g071714	398	0.926	0	0.042	0.872974	-
M.Javanica_Scaff3289g028308	398	0.64	0	0.038	0.683103	-
M.Javanica_Scaff10616g059341	398	0.425	0	0.032	0.807167	-
M.Javanica_Scaff8337g051592	398	0.373	0	0.031	0.992285	-
M.Javanica_Scaff9156g054606	398	0.891	0	0.031	0.9629	-
M.Javanica_Scaff1564g016677	397	0.818	0	0.028	0.959793	-
M.Javanica_Scaff1949g019559	397	0.425	0	0.02	0.999729	-
M.Javanica_Scaff3294g028336	397	0.891	0	0.014	0.965919	-
M.Javanica_Scaff24242g089056	396	0.606	0	0.078	0.555824	-
M.Javanica_Scaff10625g059375	396	0.979	0	0.04	0.933868	-
M.Javanica_Scaff5940g041736	396	0.121	0	0.027	0.607032	-
M.Javanica_Scaff8768g053203	396	0.507	0	0.024	0.991036	-
M.Javanica_Scaff7570g048618	396	0.677	0	0.022	0.9748	-
M.Javanica_Scaff11434g061822	396	0.537	0	0.01	0.996961	-
M.Javanica_Scaff27878g094327	395	0.211	0	0.051	0.810365	-
M.Javanica_Scaff5865g041398	395	0.926	0	0.029	0.993743	-
M.Javanica_Scaff26700g092728	395	0.748	0	0.023	0.975099	-
M.Javanica_Scaff15211g071799	394	0.507	0	0.052	0.959636	-
M.Javanica_Scaff11150g060977	394	0.537	0	0.049	0.711087	-
M.Javanica_Scaff3908g031848	394	0.373	0	0.034	0.991603	-
M.Javanica_Scaff11277g061336	394	0.452	0	0.02	0.999677	-
M.Javanica_Scaff11445g061853	393	0.396	0	0.082	0.924739	-
M.Javanica_Scaff13356g067138	393	0.871	0	0.031	0.9629	-
M.Javanica_Scaff9970g057298	393	0.606	0	0.031	0.982382	-
M.Javanica_Scaff15432g072308	393	0.259	0	0.03	0.99678	-
M.Javanica_Scaff762g009654	393	0.64	0	0.018	0.972256	-
M.Javanica_Scaff24556g089534	393	0.891	0	0.014	0.93429	-
M.Javanica_Scaff7296g047508	392	0.396	0	0.022	0.985664	-
M.Javanica_Scaff25306g090705	391	0.325	0	0.102	0.898855	-
M.Javanica_Scaff1875g018997	391	0.891	0	0.09	0.534974	-
M.Javanica_Scaff1694g017670	391	0.926	0	0.054	0.955039	-
M.Javanica_Scaff6796g045483	391	0.373	0	0.045	0.98898	-
M.Javanica_Scaff2689g024602	391	0.373	0	0.045	0.98898	-
M.Javanica_Scaff16154g073945	391	0.572	0	0.022	0.980299	-
M.Javanica_Scaff3097g027120	391	0.537	0	0.018	0.986113	-
M.Javanica_Scaff2850g025607	391	0.677	0	0.017	0.99239	-
M.Javanica_Scaff196g003278	391	0.606	0	0.015	0.984267	-
M.Javanica_Scaff5721g040711	390	0.302	0	0.054	0.985837	-
M.Javanica_Scaff284g004387	390	0.909	0	0.05	0.910592	-
M.Javanica_Scaff17651g077147	390	0.677	0	0.039	0.951967	-
M.Javanica_Scaff13307g067015	390	0.909	0	0.038	0.977658	-
M.Javanica_Scaff3195g027743	390	0.871	0	0.023	0.999487	-
M.Javanica_Scaff4184g033288	390	0.081	0	0.015	0.65498	-
M.Javanica_Scaff7519g048420	390	0.94	0	0.014	0.999086	-
M.Javanica_Scaff22831g086800	389	0.145	0	0.054	0.754826	-
M.Javanica_Scaff957g011534	389	0.507	0	0.038	0.889768	-
M.Javanica_Scaff11088g060770	389	0.425	0	0.028	0.987695	-
M.Javanica_Scaff12039g063590	389	0.537	0	0.024	0.837044	-
M.Javanica_Scaff6166g042751	389	0.259	0	0.024	0.999117	-
M.Javanica_Scaff16034g073699	388	0.677	0	0.033	0.900012	-
M.Javanica_Scaff4428g034560	387	0.606	0	0.034	0.616318	-
M.Javanica_Scaff1678g017558	387	0.537	0	0.023	0.987882	-
M.Javanica_Scaff4895g036850	387	0.425	0	0.02	0.969899	-
M.Javanica_Scaff8995g054005	387	0.974	0	0.014	0.99894	-
M.Javanica_Scaff7218g047221	387	0.537	0	0.008	0.997175	-
M.Javanica_Scaff6790g045451	386	0.909	0	0.04	0.736904	-
M.Javanica_Scaff28036g094521	386	0.572	0	0.019	0.958814	-
M.Javanica_Scaff10846g060021	385	0.909	0	0.097	0.705812	-
M.Javanica_Scaff8579g052497	385	0.052	0	0.032	0.999166	-
M.Javanica_Scaff5g000129	385	0.133	0	0.02	0.983522	-
M.Javanica_Scaff20247g082318	385	0.964	0	0.018	0.933857	-
M.Javanica_Scaff9545g055948	384	0.063	0	0.087	0.904078	-
M.Javanica_Scaff3295g028340	384	0.507	0	0.063	0.838939	-
M.Javanica_Scaff7185g047089	384	0.94	0	0.056	0.588913	-
M.Javanica_Scaff7367g047799	384	0.818	0	0.039	0.996143	-
M.Javanica_Scaff23993g088654	384	0.606	0	0.019	0.984684	-
M.Javanica_Scaff5732g040769	384	0.244	0	0.013	0.940439	-
M.Javanica_Scaff11g000319	384	0.871	0	0.008	0.841603	-
M.Javanica_Scaff2937g026181	383	0.063	0	0.472	0.564769	-
M.Javanica_Scaff6323g043419	383	0.507	0	0.063	0.814246	-
M.Javanica_Scaff1459g015876	383	0.677	0	0.041	0.96033	-
M.Javanica_Scaff6853g045742	383	0.606	0	0.037	0.616318	-
M.Javanica_Scaff19536g080981	383	0.396	0	0.031	0.727731	-
M.Javanica_Scaff2278g021859	383	0.988	0	0.024	0.984666	-
M.Javanica_Scaff13562g067655	382	0.373	0	0.027	0.891666	-
M.Javanica_Scaff15797g073186	382	0.606	0	0.023	0.872803	-
M.Javanica_Scaff18737g079362	382	0.396	0	0.018	0.959081	-
M.Javanica_Scaff27041g093206	382	0.058	0	0.017	0.97362	-
M.Javanica_Scaff7347g047715	381	0.606	0	0.217	0.908703	-
M.Javanica_Scaff6562g044494	381	0.373	0	0.063	0.949796	-
M.Javanica_Scaff2375g022509	380	0.818	0	0.029	0.850763	-
M.Javanica_Scaff2066g020386	380	0.818	0	0.027	0.856039	-
M.Javanica_Scaff7403g047958	380	0.507	0	0.017	0.785851	-
M.Javanica_Scaff11928g063252	380	0.537	0	0.016	0.990834	-
M.Javanica_Scaff590g007927	380	0.193	0	0.012	0.824234	-
M.Javanica_Scaff3692g030621	379	0.396	0	0.092	0.891738	-
M.Javanica_Scaff26935g093062	379	0.572	0	0.058	0.9844	-
M.Javanica_Scaff8933g053789	379	0.712	0	0.019	0.938436	-
M.Javanica_Scaff149g002618	379	0.176	0	0.015	0.852152	-
M.Javanica_Scaff8192g051036	379	0.478	0	0.011	0.996021	-
M.Javanica_Scaff3951g032098	378	0.537	0	0.373	0.735345	-
M.Javanica_Scaff4095g032835	378	0.28	0	0.045	0.964271	-
M.Javanica_Scaff8410g051868	378	0.396	0	0.035	0.945531	-
M.Javanica_Scaff7079g046647	378	0.537	0	0.026	0.842254	-
M.Javanica_Scaff24501g089446	378	0.748	0	0.009	0.969117	-
M.Javanica_Scaff610g008148	377	0.325	0	0.13	0.772423	-
M.Javanica_Scaff10225g058128	377	0.259	0	0.036	0.995507	-
M.Javanica_Scaff18150g078163	377	0.396	0	0.024	0.915991	-
M.Javanica_Scaff520g007146	377	0.396	0	0.024	0.915991	-
M.Javanica_Scaff4415g034492	377	0.211	0	0.022	0.761219	-
M.Javanica_Scaff604g008065	377	0.325	0	0.021	0.964121	-
M.Javanica_Scaff6126g042563	377	0.325	0	0.021	0.964121	-
M.Javanica_Scaff21173g084003	377	0.846	0	0.019	0.955984	-
M.Javanica_Scaff9699g056432	377	0.712	0	0.017	0.902997	-
M.Javanica_Scaff8847g053490	377	0.712	0	0.016	0.993131	-
M.Javanica_Scaff7064g046584	377	0.244	0	0.015	0.99432	-
M.Javanica_Scaff2094g020596	376	0.64	0	0.43	0.805312	-
M.Javanica_Scaff11261g061285	376	0.64	0	0.022	0.999883	-
M.Javanica_Scaff17551g076929	376	0.606	0	0.019	0.839632	-
M.Javanica_Scaff2128g020868	376	0.302	0	0.019	0.758859	-
M.Javanica_Scaff3746g030939	376	0.871	0	0.019	0.956667	-
M.Javanica_Scaff16207g074061	376	0.478	0	0.018	0.965975	-
M.Javanica_Scaff10917g060228	375	0.425	0	0.013	0.992483	-
M.Javanica_Scaff6317g043398	374	0.452	0	0.114	0.947536	-
M.Javanica_Scaff481g006761	374	0.748	0	0.11	0.996074	-
M.Javanica_Scaff15965g073538	374	0.784	0	0.096	0.996178	-
M.Javanica_Scaff7951g050102	374	0.677	0	0.04	0.964233	-
M.Javanica_Scaff1626g017139	374	0.712	0	0.036	0.982846	-
M.Javanica_Scaff1839g018751	374	0.64	0	0.034	0.966692	-
M.Javanica_Scaff5674g040518	374	0.478	0	0.013	0.954695	-
M.Javanica_Scaff732g009393	373	0.891	0	0.145	0.851953	-
M.Javanica_Scaff18943g079792	373	0.748	0	0.083	0.930185	-
M.Javanica_Scaff864g010698	372	0.396	0	0.102	0.898855	-
M.Javanica_Scaff1255g014194	372	0.244	0	0.052	0.86734	-
M.Javanica_Scaff22611g086452	372	0.818	0	0.035	0.775066	-
M.Javanica_Scaff3604g030091	372	0.373	0	0.034	0.673394	-
M.Javanica_Scaff14388g069768	372	0.784	0	0.016	0.995235	-
M.Javanica_Scaff170g002913	371	0.748	0	0.042	0.998497	-
M.Javanica_Scaff205g003384	371	0.926	0	0.028	0.984651	-
M.Javanica_Scaff8864g053550	371	0.537	0	0.024	0.981308	-
M.Javanica_Scaff26502g092455	370	0.452	0	0.169	0.625557	-
M.Javanica_Scaff8236g051202	370	0.478	0	0.011	0.981724	-
M.Javanica_Scaff14101g069050	369	0.28	0	0.065	0.965753	-
M.Javanica_Scaff1939g019481	369	0.063	0	0.06	0.98254	-
M.Javanica_Scaff7157g046979	369	0.979	0	0.027	0.724833	-
M.Javanica_Scaff9391g055388	368	0.64	0	0.037	0.970309	-
M.Javanica_Scaff10301g058365	368	0.302	0	0.032	0.998692	-
M.Javanica_Scaff7069g046599	368	0.302	0	0.026	0.825521	-
M.Javanica_Scaff548g007483	368	0.677	0	0.025	0.56383	-
M.Javanica_Scaff16582g074900	368	0.606	0	0.019	0.894024	-
M.Javanica_Scaff3290g028313	367	0.712	0	0.039	0.967761	-
M.Javanica_Scaff9962g057269	367	0.28	0	0.033	0.949614	-
M.Javanica_Scaff771g009744	367	0.537	0	0.027	0.968856	-
M.Javanica_Scaff5984g041932	366	0.94	0	0.105	0.879537	-
M.Javanica_Scaff3629g030240	366	0.979	0	0.068	0.775893	-
M.Javanica_Scaff17569g076966	366	0.302	0	0.038	0.585885	-
M.Javanica_Scaff18813g079524	366	0.425	0	0.032	0.778927	-
M.Javanica_Scaff6809g045535	366	0.325	0	0.029	0.998669	-
M.Javanica_Scaff6447g043970	366	0.64	0	0.02	0.991281	-
M.Javanica_Scaff8322g051536	366	0.537	0	0.017	0.981167	-
M.Javanica_Scaff34g000787	366	0.396	0	0.009	0.979843	-
M.Javanica_Scaff10753g059749	365	0.871	0	0.032	0.96692	-
M.Javanica_Scaff4335g034066	365	0.64	0	0.029	0.831557	-
M.Javanica_Scaff6615g044719	364	0.507	0	0.106	0.975552	-
M.Javanica_Scaff25795g091449	364	0.452	0	0.103	0.977432	-
M.Javanica_Scaff22718g086613	364	0.396	0	0.097	0.785556	-
M.Javanica_Scaff9608g056161	364	0.081	0	0.037	0.815548	-
M.Javanica_Scaff10769g059799	364	0.302	0	0.027	0.724833	-
M.Javanica_Scaff4174g033238	364	0.478	0	0.025	0.694762	-
M.Javanica_Scaff281g004357	364	0.396	0	0.025	0.714803	-
M.Javanica_Scaff8822g053396	364	0.606	0	0.021	0.547865	-
M.Javanica_Scaff3142g027397	364	0.302	0	0.02	0.69982	-
M.Javanica_Scaff4415g034495	364	0.957	0	0.01	0.978879	-
M.Javanica_Scaff897g011018	364	0.818	0	0.01	0.98546	-
M.Javanica_Scaff10551g059152	363	0.145	0	0.269	-	0.925
M.Javanica_Scaff4246g033599	363	0.64	0	0.136	0.648033	-
M.Javanica_Scaff11351g061559	363	0.784	0	0.083	0.930185	-
M.Javanica_Scaff12735g065495	363	0.452	0	0.027	0.836646	-
M.Javanica_Scaff18839g079583	363	0.425	0	0.023	0.934925	-
M.Javanica_Scaff18052g077957	363	0.964	0	0.017	0.987597	-
M.Javanica_Scaff9763g056633	363	0.507	0	0.007	0.822212	-
M.Javanica_Scaff12090g063727	362	0.452	0	0.053	0.99263	-
M.Javanica_Scaff13216g066802	362	0.396	0	0.043	0.939739	-
M.Javanica_Scaff2228g021528	362	0.28	0	0.033	0.988273	-
M.Javanica_Scaff8093g050659	362	0.974	0	0.033	0.909452	-
M.Javanica_Scaff24504g089454	362	0.64	0	0.011	0.884751	-
M.Javanica_Scaff373g005487	361	0.572	0	0.04	0.84566	-
M.Javanica_Scaff20855g083434	361	0.348	0	0.035	0.816497	-
M.Javanica_Scaff3864g031605	361	0.926	0	0.022	0.974616	-
M.Javanica_Scaff13956g068686	361	0.537	0	0.021	0.988039	-
M.Javanica_Scaff14432g069883	361	0.926	0	0.016	0.989216	-
M.Javanica_Scaff17463g076743	360	0.478	0	0.111	0.655277	-
M.Javanica_Scaff15335g072089	360	0.052	0	0.06	0.98254	-
M.Javanica_Scaff3442g029176	360	0.396	0	0.047	0.842481	-
M.Javanica_Scaff9524g055865	359	0.348	0	0.036	0.973878	-
M.Javanica_Scaff3555g029788	359	0.348	0	0.035	0.96896	-
M.Javanica_Scaff4901g036876	359	0.348	0	0.034	0.972728	-
M.Javanica_Scaff9524g055866	359	0.348	0	0.034	0.973878	-
M.Javanica_Scaff4437g034600	359	0.325	0	0.027	0.998554	-
M.Javanica_Scaff6136g042602	359	0.94	0	0.02	0.557603	-
M.Javanica_Scaff2066g020383	359	0.478	0	0.016	0.864485	-
M.Javanica_Scaff4560g035215	358	0.211	0	0.038	0.965098	-
M.Javanica_Scaff27232g093464	358	0.64	0	0.033	0.971509	-
M.Javanica_Scaff768g009721	358	0.425	0	0.027	0.715617	-
M.Javanica_Scaff7697g049110	358	0.677	0	0.013	0.981316	-
M.Javanica_Scaff622g008259	358	0.818	0	0.013	0.889825	-
M.Javanica_Scaff286g004415	358	0.537	0	0.011	0.970678	-
M.Javanica_Scaff712g009174	357	0.325	0	0.099	0.89914	-
M.Javanica_Scaff12438g064685	357	0.145	0	0.097	0.900396	-
M.Javanica_Scaff22329g085974	357	0.145	0	0.079	-	0.919
M.Javanica_Scaff170g002924	357	0.926	0	0.03	0.978844	-
M.Javanica_Scaff4994g037300	357	0.507	0	0.023	0.850229	-
M.Javanica_Scaff2878g025808	357	0.572	0	0.021	0.547865	-
M.Javanica_Scaff11693g062572	356	0.818	0	0.054	0.928164	-
M.Javanica_Scaff26244g092081	356	0.748	0	0.037	0.868543	-
M.Javanica_Scaff432g006203	356	0.28	0	0.035	0.979869	-
M.Javanica_Scaff4549g035175	356	0.677	0	0.027	0.932731	-
M.Javanica_Scaff3626g030219	355	0.121	0	0.038	0.86722	-
M.Javanica_Scaff8303g051476	355	0.909	0	0.022	0.858094	-
M.Javanica_Scaff887g010918	355	0.748	0	0.019	0.973623	-
M.Javanica_Scaff975g011674	355	0.572	0	0.015	0.979011	-
M.Javanica_Scaff11506g062001	354	0.871	0	0.068	0.998457	-
M.Javanica_Scaff7353g047739	354	0.606	0	0.048	0.93318	-
M.Javanica_Scaff14659g070425	354	0.325	0	0.034	0.957556	-
M.Javanica_Scaff4658g035709	354	0.846	0	0.021	0.933757	-
M.Javanica_Scaff2457g023070	354	0.133	0	0.016	0.989589	-
M.Javanica_Scaff1627g017149	354	0.606	0	0.007	0.808267	-
M.Javanica_Scaff9269g054985	353	0.425	0	0.286	0.687412	-
M.Javanica_Scaff23819g088384	353	0.396	0	0.064	0.719642	-
M.Javanica_Scaff24580g089568	353	0.818	0	0.031	0.977606	-
M.Javanica_Scaff4456g034690	353	0.572	0	0.025	0.952261	-
M.Javanica_Scaff4518g035009	353	0.572	0	0.018	0.997163	-
M.Javanica_Scaff3107g027182	353	0.572	0	0.016	0.990442	-
M.Javanica_Scaff9347g055245	353	0.748	0	0.016	0.941399	-
M.Javanica_Scaff4999g037321	352	0.244	0	0.29	0.980974	-
M.Javanica_Scaff220g003595	352	0.16	0	0.134	0.642285	-
M.Javanica_Scaff5966g041865	352	0.537	0	0.029	0.993464	-
M.Javanica_Scaff18323g078530	352	0.818	0	0.028	0.872695	-
M.Javanica_Scaff25069g090327	352	0.64	0	0.025	0.954546	-
M.Javanica_Scaff15052g071428	352	0.244	0	0.02	0.876063	-
M.Javanica_Scaff18759g079423	352	0.325	0	0.019	0.953674	-
M.Javanica_Scaff6963g046173	352	0.373	0	0.017	0.667204	-
M.Javanica_Scaff3044g026808	351	0.101	0	0.06	0.511812	-
M.Javanica_Scaff4171g033222	351	0.537	0	0.059	0.977818	-
M.Javanica_Scaff1832g018704	351	0.452	0	0.023	0.998621	-
M.Javanica_Scaff3712g030742	351	0.227	0	0.02	0.99502	-
M.Javanica_Scaff12963g066137	351	0.478	0	0.016	0.957565	-
M.Javanica_Scaff873g010791	350	0.452	0	0.169	0.75057	-
M.Javanica_Scaff4389g034358	350	0.478	0	0.051	0.804591	-
M.Javanica_Scaff5093g037786	350	0.712	0	0.03	0.992966	-
M.Javanica_Scaff505g007006	350	0.16	0	0.018	0.540955	-
M.Javanica_Scaff13493g067478	350	0.537	0	0.011	0.92513	-
M.Javanica_Scaff3947g032063	350	0.478	0	0.01	0.929233	-
M.Javanica_Scaff15483g072445	350	0.507	0	0.009	0.941143	-
M.Javanica_Scaff11700g062589	349	0.302	0	0.074	0.997697	-
M.Javanica_Scaff1384g015241	349	0.28	0	0.074	0.997697	-
M.Javanica_Scaff12565g065033	349	0.979	0	0.071	0.965641	-
M.Javanica_Scaff8686g052933	349	0.211	0	0.029	0.990251	-
M.Javanica_Scaff21393g084376	349	0.073	0	0.021	0.96955	-
M.Javanica_Scaff5891g041515	349	0.145	0	0.018	0.864756	-
M.Javanica_Scaff18132g078127	349	0.425	0	0.016	0.990742	-
M.Javanica_Scaff5458g039555	348	0.325	0	0.577	-	0.933
M.Javanica_Scaff13654g067915	348	0.259	0	0.06	0.903052	-
M.Javanica_Scaff827g010320	348	0.572	0	0.048	0.963997	-
M.Javanica_Scaff2200g021329	348	0.818	0	0.022	0.888755	-
M.Javanica_Scaff7073g046617	348	0.28	0	0.017	0.996481	-
M.Javanica_Scaff10944g060308	347	0.452	0	0.103	-	0.916
M.Javanica_Scaff3345g028616	347	0.396	0	0.055	0.794551	-
M.Javanica_Scaff3898g031792	347	0.425	0	0.038	0.950344	-
M.Javanica_Scaff1195g013658	347	0.373	0	0.025	0.997356	-
M.Javanica_Scaff11878g063106	346	0.396	0	0.362	0.597235	-
M.Javanica_Scaff573g007744	346	0.452	0	0.018	0.924587	-
M.Javanica_Scaff64g001352	345	0.677	0	0.204	0.685956	-
M.Javanica_Scaff6821g045587	345	0.606	0	0.19	0.854666	-
M.Javanica_Scaff8745g053116	345	0.677	0	0.096	0.982957	-
M.Javanica_Scaff1873g018980	345	0.677	0	0.085	0.941983	-
M.Javanica_Scaff4002g032365	345	0.133	0	0.034	0.889168	-
M.Javanica_Scaff4072g032727	345	0.133	0	0.034	0.882898	-
M.Javanica_Scaff19727g081358	345	0.452	0	0.014	0.999168	-
M.Javanica_Scaff7493g048308	344	0.28	0	0.101	0.978494	-
M.Javanica_Scaff7377g047845	344	0.94	0	0.069	0.873446	-
M.Javanica_Scaff17435g076677	344	0.325	0	0.027	0.958492	-
M.Javanica_Scaff15969g073544	344	0.373	0	0.027	0.958129	-
M.Javanica_Scaff17975g077817	344	0.677	0	0.022	0.989997	-
M.Javanica_Scaff2457g023068	343	0.081	0	0.061	0.98254	-
M.Javanica_Scaff625g008296	343	0.871	0	0.034	0.956716	-
M.Javanica_Scaff1339g014885	343	0.081	0	0.023	0.90217	-
M.Javanica_Scaff8707g053002	343	0.373	0	0.022	0.996279	-
M.Javanica_Scaff10981g060420	343	0.846	0	0.013	0.995378	-
M.Javanica_Scaff9578g056061	342	0.677	0	0.036	0.826202	-
M.Javanica_Scaff15394g072224	341	0.871	0	0.085	0.857332	-
M.Javanica_Scaff3691g030616	341	0.507	0	0.061	0.974008	-
M.Javanica_Scaff20656g083071	341	0.95	0	0.026	0.999526	-
M.Javanica_Scaff2984g026456	341	0.348	0	0.017	0.990321	-
M.Javanica_Scaff4732g036056	341	0.396	0	0.016	0.900682	-
M.Javanica_Scaff5806g041136	341	0.478	0	0.016	0.998556	-
M.Javanica_Scaff24282g089110	341	0.244	0	0.013	0.995378	-
M.Javanica_Scaff4085g032786	340	0.396	0	0.154	0.981841	-
M.Javanica_Scaff6370g043627	340	0.373	0	0.073	0.703988	-
M.Javanica_Scaff13178g066692	340	0.193	0	0.064	0.905401	-
M.Javanica_Scaff24953g090140	340	0.396	0	0.064	0.76421	-
M.Javanica_Scaff13160g066629	340	0.979	0	0.044	0.871408	-
M.Javanica_Scaff12227g064113	340	0.64	0	0.016	0.890832	-
M.Javanica_Scaff1577g016791	340	0.64	0	0.016	0.890832	-
M.Javanica_Scaff2713g024761	340	0.572	0	0.012	0.866147	-
M.Javanica_Scaff11965g063369	339	0.032	0	0.097	-	0.968
M.Javanica_Scaff474g006698	339	0.712	0	0.043	0.597629	-
M.Javanica_Scaff2949g026243	339	0.425	0	0.025	0.876968	-
M.Javanica_Scaff4008g032399	339	0.28	0	0.019	0.971815	-
M.Javanica_Scaff4236g033550	339	0.259	0	0.019	0.990732	-
M.Javanica_Scaff20523g082835	338	0.712	0	0.174	0.985891	-
M.Javanica_Scaff27880g094329	338	0.606	0	0.039	0.93047	-
M.Javanica_Scaff26272g092127	338	0.64	0	0.037	0.878774	-
M.Javanica_Scaff80g001577	338	0.302	0	0.028	0.998756	-
M.Javanica_Scaff14677g070471	338	0.891	0	0.027	0.918749	-
M.Javanica_Scaff17840g077524	338	0.452	0	0.027	0.963128	-
M.Javanica_Scaff288g004444	338	0.712	0	0.02	0.994527	-
M.Javanica_Scaff7515g048401	338	0.008	0	0.019	0.721804	-
M.Javanica_Scaff15986g073587	338	0.712	0	0.018	0.995399	-
M.Javanica_Scaff25984g091719	338	0.507	0	0.017	0.992844	-
M.Javanica_Scaff25545g091065	338	0.28	0	0.015	0.994142	-
M.Javanica_Scaff10804g059900	337	0.871	0	0.047	0.979684	-
M.Javanica_Scaff3983g032280	337	0.64	0	0.032	0.922865	-
M.Javanica_Scaff719g009246	337	0.16	0	0.031	0.902709	-
M.Javanica_Scaff3785g031167	337	0.957	0	0.029	0.920523	-
M.Javanica_Scaff17067g075915	337	0.64	0	0.017	0.993842	-
M.Javanica_Scaff13058g066369	336	0.818	0	0.255	0.854799	-
M.Javanica_Scaff2948g026239	336	0.64	0	0.211	-	0.91
M.Javanica_Scaff1749g018073	336	0.64	0	0.122	0.648732	-
M.Javanica_Scaff1786g018354	336	0.784	0	0.092	0.781341	-
M.Javanica_Scaff15732g073032	336	0.974	0	0.039	0.983125	-
M.Javanica_Scaff5312g038871	336	0.784	0	0.028	0.962891	-
M.Javanica_Scaff25250g090623	336	0.871	0	0.025	0.924536	-
M.Javanica_Scaff2378g022524	336	0.606	0	0.02	0.547865	-
M.Javanica_Scaff2116g020778	336	0.606	0	0.011	0.719852	-
M.Javanica_Scaff7803g049541	336	0.478	0	0.01	0.700479	-
M.Javanica_Scaff103g001950	335	0.784	0	0.201	0.841495	-
M.Javanica_Scaff11659g062466	335	0.145	0	0.028	0.979838	-
M.Javanica_Scaff12100g063760	335	0.425	0	0.022	0.687359	-
M.Javanica_Scaff23492g087884	335	0.507	0	0.021	0.998127	-
M.Javanica_Scaff5486g039677	335	0.784	0	0.021	0.997925	-
M.Javanica_Scaff649g008525	335	0.302	0	0.016	0.909098	-
M.Javanica_Scaff1166g013410	335	0.28	0	0.011	0.991949	-
M.Javanica_Scaff16309g074306	334	0.964	0	0.055	0.653148	-
M.Javanica_Scaff2529g023544	334	0.325	0	0.043	0.543395	-
M.Javanica_Scaff6482g044139	334	0.537	0	0.016	0.986793	-
M.Javanica_Scaff46g001007	333	0.572	0	0.709	0.842437	-
M.Javanica_Scaff3292g028328	333	0.259	0	0.119	0.912593	-
M.Javanica_Scaff4504g034939	333	0.425	0	0.082	0.925214	-
M.Javanica_Scaff18126g078108	333	0.478	0	0.047	0.883921	-
M.Javanica_Scaff1988g019835	333	0.507	0	0.027	0.579717	-
M.Javanica_Scaff12390g064556	333	0.325	0	0.023	0.985374	-
M.Javanica_Scaff28466g095116	332	0.28	0	0.2	0.871001	-
M.Javanica_Scaff15012g071315	332	0.16	0	0.037	0.965361	-
M.Javanica_Scaff2397g022641	332	0.572	0	0.024	0.781033	-
M.Javanica_Scaff19563g081035	332	0.712	0	0.023	0.999147	-
M.Javanica_Scaff21535g084608	332	0.964	0	0.019	0.997219	-
M.Javanica_Scaff5071g037695	331	0.572	0	0.029	0.903606	-
M.Javanica_Scaff2890g025877	331	0.64	0	0.018	0.909943	-
M.Javanica_Scaff851g010560	331	0.748	0	0.015	0.953414	-
M.Javanica_Scaff887g010914	330	0.373	0	0.049	0.890355	-
M.Javanica_Scaff1788g018370	330	0.259	0	0.038	0.93068	-
M.Javanica_Scaff13509g067524	330	0.28	0	0.022	0.842754	-
M.Javanica_Scaff8794g053292	330	0.606	0	0.021	0.95363	-
M.Javanica_Scaff22386g086067	330	0.871	0	0.019	0.998991	-
M.Javanica_Scaff28g000658	330	0.712	0	0.018	0.820971	-
M.Javanica_Scaff248g003964	329	0.712	0	0.217	0.788072	-
M.Javanica_Scaff3415g029029	329	0.926	0	0.023	0.86007	-
M.Javanica_Scaff577g007786	329	0.748	0	0.019	0.993143	-
M.Javanica_Scaff14608g070306	329	0.957	0	0.018	0.503243	-
M.Javanica_Scaff6533g044380	328	0.425	0	0.042	0.99924	-
M.Javanica_Scaff1302g014596	328	0.302	0	0.024	0.895342	-
M.Javanica_Scaff14750g070677	328	0.784	0	0.024	0.984844	-
M.Javanica_Scaff10605g059307	328	0.259	0	0.021	0.912394	-
M.Javanica_Scaff24981g090180	328	0.507	0	0.019	0.993143	-
M.Javanica_Scaff2119g020801	328	0.677	0	0.016	0.965934	-
M.Javanica_Scaff14454g069935	328	0.176	0	0.012	0.893308	-
M.Javanica_Scaff4559g035211	328	0.537	0	0.011	0.962186	-
M.Javanica_Scaff15383g072198	327	0.606	0	0.122	0.982224	-
M.Javanica_Scaff10248g058207	327	0.507	0	0.076	0.978406	-
M.Javanica_Scaff31133g098332	327	0.748	0	0.072	-	0.916
M.Javanica_Scaff9761g056624	327	0.373	0	0.048	0.957907	-
M.Javanica_Scaff6095g042426	327	0.818	0	0.031	0.955151	-
M.Javanica_Scaff11680g062530	327	0.677	0	0.024	0.995341	-
M.Javanica_Scaff2949g026242	327	0.537	0	0.02	0.994993	-
M.Javanica_Scaff3168g027570	327	0.537	0	0.018	0.904192	-
M.Javanica_Scaff12836g065769	326	0.145	0	0.236	0.607161	-
M.Javanica_Scaff26056g091826	326	0.452	0	0.189	0.524865	-
M.Javanica_Scaff406g005892	326	0.846	0	0.132	0.799027	-
M.Javanica_Scaff1301g014588	326	0.348	0	0.042	0.960038	-
M.Javanica_Scaff14863g070957	326	0.348	0	0.032	0.850262	-
M.Javanica_Scaff691g008957	326	0.348	0	0.027	0.846413	-
M.Javanica_Scaff2410g022743	326	0.677	0	0.019	0.992659	-
M.Javanica_Scaff2301g022021	326	0.784	0	0.018	0.828279	-
M.Javanica_Scaff4115g032944	325	0.64	0	0.049	0.866383	-
M.Javanica_Scaff10413g058701	325	0.396	0	0.048	0.981832	-
M.Javanica_Scaff997g011875	325	0.478	0	0.021	0.834557	-
M.Javanica_Scaff3840g031481	325	0.302	0	0.021	0.914329	-
M.Javanica_Scaff776g009791	325	0.572	0	0.017	0.874194	-
M.Javanica_Scaff1212g013817	324	0.846	0	0.041	0.95537	-
M.Javanica_Scaff666g008703	324	0.478	0	0.034	0.668729	-
M.Javanica_Scaff8732g053076	324	0.28	0	0.022	0.945057	-
M.Javanica_Scaff1629g017165	324	0.396	0	0.021	0.984823	-
M.Javanica_Scaff194g003250	324	0.748	0	0.018	0.803392	-
M.Javanica_Scaff626g008308	324	0.133	0	0.017	0.575346	-
M.Javanica_Scaff12835g065767	324	0.784	0	0.015	0.989666	-
M.Javanica_Scaff4265g033687	324	0.572	0	0.011	0.985616	-
M.Javanica_Scaff142g002522	323	0.748	0	0.057	0.730888	-
M.Javanica_Scaff595g007976	323	0.94	0	0.051	0.95705	-
M.Javanica_Scaff7974g050201	323	0.507	0	0.05	0.865977	-
M.Javanica_Scaff18516g078945	323	0.373	0	0.038	0.805133	-
M.Javanica_Scaff19252g080420	323	0.396	0	0.03	0.914403	-
M.Javanica_Scaff153g002687	323	0.572	0	0.022	0.943178	-
M.Javanica_Scaff2538g023592	323	0.871	0	0.016	0.980073	-
M.Javanica_Scaff8563g052432	323	0.425	0	0.016	0.993885	-
M.Javanica_Scaff10123g057784	323	0.302	0	0.015	0.670236	-
M.Javanica_Scaff2713g024762	323	0.712	0	0.013	0.930991	-
M.Javanica_Scaff15759g073093	323	0.677	0	0.011	0.779396	-
M.Javanica_Scaff16158g073951	322	0.193	0	0.063	0.997338	-
M.Javanica_Scaff1468g015939	322	0.985	0	0.044	0.998686	-
M.Javanica_Scaff10869g060090	322	0.748	0	0.042	0.972893	-
M.Javanica_Scaff5741g040819	322	0.227	0	0.04	0.98869	-
M.Javanica_Scaff4610g035457	322	0.988	0	0.035	0.995612	-
M.Javanica_Scaff1061g012446	322	0.452	0	0.032	0.888378	-
M.Javanica_Scaff887g010916	322	0.348	0	0.029	0.913458	-
M.Javanica_Scaff194g003247	322	0.302	0	0.029	0.882588	-
M.Javanica_Scaff4306g033918	322	0.537	0	0.019	0.996824	-
M.Javanica_Scaff5314g038882	322	0.373	0	0.019	0.958453	-
M.Javanica_Scaff776g009788	322	0.244	0	0.018	0.867247	-
M.Javanica_Scaff12749g065535	322	0.606	0	0.016	0.639722	-
M.Javanica_Scaff5981g041924	322	0.425	0	0.014	0.981649	-
M.Javanica_Scaff5925g041663	321	0.974	0	0.056	-	0.912
M.Javanica_Scaff2869g025747	321	0.748	0	0.054	0.978823	-
M.Javanica_Scaff16268g074203	321	0.396	0	0.044	0.983707	-
M.Javanica_Scaff481g006760	321	0.572	0	0.03	0.985887	-
M.Javanica_Scaff2177g021184	321	0.396	0	0.027	0.988769	-
M.Javanica_Scaff24875g090021	321	0.712	0	0.022	0.549837	-
M.Javanica_Scaff2107g020709	321	0.302	0	0.018	0.939651	-
M.Javanica_Scaff3154g027475	321	0.507	0	0.017	0.884384	-
M.Javanica_Scaff1237g014028	320	0.101	0	0.223	0.909844	-
M.Javanica_Scaff14289g069521	320	0.957	0	0.122	0.648732	-
M.Javanica_Scaff5807g041141	320	0.846	0	0.042	0.678729	-
M.Javanica_Scaff14190g069270	320	0.606	0	0.035	0.97512	-
M.Javanica_Scaff4386g034345	320	0.712	0	0.032	0.667156	-
M.Javanica_Scaff15707g072980	320	0.302	0	0.027	0.892415	-
M.Javanica_Scaff1437g015693	320	0.373	0	0.017	0.886811	-
M.Javanica_Scaff3596g030041	320	0.348	0	0.017	0.886811	-
M.Javanica_Scaff10g000273	320	0.677	0	0.017	0.996432	-
M.Javanica_Scaff4061g032666	320	0.176	0	0.011	0.85006	-
M.Javanica_Scaff6956g046146	319	0.537	0	0.046	0.992582	-
M.Javanica_Scaff16782g075329	319	0.572	0	0.035	0.917785	-
M.Javanica_Scaff14443g069905	319	0.452	0	0.032	0.667156	-
M.Javanica_Scaff1806g018482	319	0.507	0	0.022	0.861483	-
M.Javanica_Scaff2970g026353	319	0.94	0	0.022	0.977247	-
M.Javanica_Scaff15834g073262	319	0.396	0	0.018	0.941592	-
M.Javanica_Scaff2908g026003	319	0.871	0	0.016	0.998187	-
M.Javanica_Scaff397g005775	319	0.95	0	0.012	0.772027	-
M.Javanica_Scaff8053g050500	318	0.957	0	0.17	0.982885	-
M.Javanica_Scaff3406g028971	318	0.259	0	0.082	0.769254	-
M.Javanica_Scaff22234g085805	318	0.909	0	0.071	0.551307	-
M.Javanica_Scaff9606g056157	318	0.64	0	0.036	0.982771	-
M.Javanica_Scaff15903g073405	318	0.64	0	0.029	0.900223	-
M.Javanica_Scaff21030g083762	318	0.073	0	0.024	0.997387	-
M.Javanica_Scaff194g003249	318	0.748	0	0.024	0.938138	-
M.Javanica_Scaff6866g045796	318	0.94	0	0.019	0.961993	-
M.Javanica_Scaff13787g068278	318	0.452	0	0.014	0.803581	-
M.Javanica_Scaff14887g071015	318	0.712	0	0.014	0.803581	-
M.Javanica_Scaff20745g083228	318	0.507	0	0.014	0.978817	-
M.Javanica_Scaff7076g046628	318	0.537	0	0.014	0.981925	-
M.Javanica_Scaff11900g063169	318	0.64	0	0.014	0.913878	-
M.Javanica_Scaff3668g030477	318	0.677	0	0.011	0.779396	-
M.Javanica_Scaff23269g087519	317	0.16	0	0.056	-	0.901
M.Javanica_Scaff31121g098322	317	0.348	0	0.052	0.958251	-
M.Javanica_Scaff12580g065070	317	0.425	0	0.028	0.988992	-
M.Javanica_Scaff19348g080604	317	0.478	0	0.023	0.972885	-
M.Javanica_Scaff3251g028066	317	0.784	0	0.021	0.93217	-
M.Javanica_Scaff286g004413	317	0.325	0	0.02	0.973967	-
M.Javanica_Scaff102g001939	317	0.784	0	0.019	0.973579	-
M.Javanica_Scaff14576g070230	317	0.712	0	0.016	0.866407	-
M.Javanica_Scaff2675g024503	317	0.425	0	0.011	0.989423	-
M.Javanica_Scaff24655g089685	316	0.677	0	0.109	0.993131	-
M.Javanica_Scaff18906g079716	316	0.572	0	0.107	0.948474	-
M.Javanica_Scaff12622g065180	316	0.572	0	0.016	0.82095	-
M.Javanica_Scaff22730g086638	315	0.478	0	0.253	-	0.931
M.Javanica_Scaff3189g027700	315	0.036	0	0.04	0.845807	-
M.Javanica_Scaff2667g024454	315	0.677	0	0.038	0.965098	-
M.Javanica_Scaff278g004326	315	0.572	0	0.03	0.936128	-
M.Javanica_Scaff1328g014797	315	0.452	0	0.018	0.740589	-
M.Javanica_Scaff2866g025716	315	0.606	0	0.017	0.99824	-
M.Javanica_Scaff2365g022446	315	0.871	0	0.016	0.944542	-
M.Javanica_Scaff3097g027121	314	0.425	0	0.05	0.852243	-
M.Javanica_Scaff5551g039968	314	0.425	0	0.044	0.992509	-
M.Javanica_Scaff7111g046784	314	0.425	0	0.027	0.98513	-
M.Javanica_Scaff3918g031895	314	0.11	0	0.021	0.976958	-
M.Javanica_Scaff5662g040468	314	0.16	0	0.021	0.983833	-
M.Javanica_Scaff11804g062897	314	0.871	0	0.015	0.880971	-
M.Javanica_Scaff654g008582	314	0.425	0	0.015	0.999585	-
M.Javanica_Scaff1576g016778	313	0.396	0	0.028	0.942064	-
M.Javanica_Scaff4710g035963	313	0.606	0	0.028	0.788811	-
M.Javanica_Scaff10427g058767	313	0.818	0	0.027	0.668068	-
M.Javanica_Scaff2627g024188	313	0.28	0	0.021	0.970944	-
M.Javanica_Scaff3383g028824	313	0.95	0	0.018	0.503243	-
M.Javanica_Scaff1776g018273	313	0.425	0	0.016	0.928116	-
M.Javanica_Scaff7784g049457	313	0.606	0	0.015	0.820556	-
M.Javanica_Scaff8553g052393	312	0.478	0	0.061	0.847089	-
M.Javanica_Scaff3819g031352	312	0.606	0	0.043	0.952321	-
M.Javanica_Scaff761g009647	312	0.452	0	0.041	0.963627	-
M.Javanica_Scaff1896g019148	312	0.64	0	0.037	0.977495	-
M.Javanica_Scaff887g010909	312	0.784	0	0.023	0.880608	-
M.Javanica_Scaff8268g051337	312	0.28	0	0.022	0.990872	-
M.Javanica_Scaff1285g014445	312	0.974	0	0.021	0.978524	-
M.Javanica_Scaff12135g063853	312	0.537	0	0.019	0.931908	-
M.Javanica_Scaff244g003909	312	0.572	0	0.012	0.866147	-
M.Javanica_Scaff31330g098561	311	0.396	0	0.101	-	0.903
M.Javanica_Scaff22992g087083	311	0.302	0	0.071	0.546721	-
M.Javanica_Scaff4061g032667	311	0.891	0	0.048	0.887855	-
M.Javanica_Scaff8089g050649	311	0.193	0	0.045	0.991184	-
M.Javanica_Scaff1832g018702	311	0.818	0	0.037	0.953106	-
M.Javanica_Scaff617g008220	311	0.871	0	0.032	0.897723	-
M.Javanica_Scaff19574g081061	311	0.537	0	0.03	0.979332	-
M.Javanica_Scaff3905g031833	311	0.818	0	0.03	0.763035	-
M.Javanica_Scaff27654g094021	311	0.818	0	0.029	0.76502	-
M.Javanica_Scaff4072g032726	311	0.28	0	0.025	0.826413	-
M.Javanica_Scaff1928g019398	311	0.452	0	0.025	0.989052	-
M.Javanica_Scaff11379g061650	311	0.452	0	0.025	0.996656	-
M.Javanica_Scaff1704g017743	311	0.712	0	0.022	0.869929	-
M.Javanica_Scaff576g007772	311	0.145	0	0.021	0.947046	-
M.Javanica_Scaff4071g032717	311	0.64	0	0.021	0.825193	-
M.Javanica_Scaff1907g019249	311	0.606	0	0.016	0.891831	-
M.Javanica_Scaff6211g042940	311	0.537	0	0.014	0.975794	-
M.Javanica_Scaff4375g034277	310	0.537	0	0.227	-	0.915
M.Javanica_Scaff1644g017287	310	0.259	0	0.111	0.976628	-
M.Javanica_Scaff7702g049127	310	0.452	0	0.058	0.993123	-
M.Javanica_Scaff8265g051324	310	0.712	0	0.034	0.84266	-
M.Javanica_Scaff7g000193	310	0.16	0	0.021	0.950823	-
M.Javanica_Scaff3012g026618	310	0.64	0	0.02	0.990436	-
M.Javanica_Scaff24535g089507	310	0.846	0	0.02	0.899771	-
M.Javanica_Scaff26001g091741	310	0.11	0	0.019	0.840101	-
M.Javanica_Scaff21594g084721	310	0.926	0	0.019	0.988833	-
M.Javanica_Scaff45g000991	310	0.325	0	0.011	0.618989	-
M.Javanica_Scaff5186g038264	309	0.227	0	0.042	0.943785	-
M.Javanica_Scaff193g003232	309	0.452	0	0.038	0.886638	-
M.Javanica_Scaff19352g080617	309	0.425	0	0.017	0.997576	-
M.Javanica_Scaff4352g034151	309	0.926	0	0.016	0.609311	-
M.Javanica_Scaff16058g073754	309	0.452	0	0.013	0.934948	-
M.Javanica_Scaff7024g046419	308	0.373	0	0.106	0.745862	-
M.Javanica_Scaff20295g082406	308	0.712	0	0.089	0.55256	-
M.Javanica_Scaff8984g053962	308	0.396	0	0.081	0.830627	-
M.Javanica_Scaff17820g077485	308	0.989	0	0.078	0.757456	-
M.Javanica_Scaff14864g070959	308	0.478	0	0.042	0.890548	-
M.Javanica_Scaff18025g077904	308	0.606	0	0.039	0.926976	-
M.Javanica_Scaff8002g050304	308	0.909	0	0.026	0.920866	-
M.Javanica_Scaff505g007009	308	0.891	0	0.019	0.999053	-
M.Javanica_Scaff590g007922	308	0.227	0	0.018	0.981623	-
M.Javanica_Scaff16019g073672	308	0.302	0	0.012	0.990952	-
M.Javanica_Scaff1223g013918	307	0.259	0	0.212	-	0.9
M.Javanica_Scaff598g008007	307	0.712	0	0.098	-	0.91
M.Javanica_Scaff11393g061695	307	0.302	0	0.043	0.93047	-
M.Javanica_Scaff19216g080352	307	0.176	0	0.026	0.677278	-
M.Javanica_Scaff7084g046663	307	0.784	0	0.025	0.621618	-
M.Javanica_Scaff5054g037594	307	0.425	0	0.024	0.84139	-
M.Javanica_Scaff3195g027738	307	0.871	0	0.023	0.998866	-
M.Javanica_Scaff2451g023032	307	0.606	0	0.02	0.994928	-
M.Javanica_Scaff1945g019524	306	0.11	0	0.068	0.63867	-
M.Javanica_Scaff6687g045029	306	0.063	0	0.062	0.95499	-
M.Javanica_Scaff4710g035965	306	0.396	0	0.043	0.94047	-
M.Javanica_Scaff2700g024676	306	0.002	0	0.041	0.930155	-
M.Javanica_Scaff8755g053155	306	0.818	0	0.039	0.685573	-
M.Javanica_Scaff2174g021160	306	0.871	0	0.021	0.532264	-
M.Javanica_Scaff3472g029345	306	0.818	0	0.02	0.931022	-
M.Javanica_Scaff3385g028836	306	0.537	0	0.019	0.996824	-
M.Javanica_Scaff91g001759	306	0.425	0	0.019	0.922934	-
M.Javanica_Scaff16187g074011	306	0.507	0	0.01	0.848954	-
M.Javanica_Scaff4039g032547	305	0.818	0	0.108	0.918264	-
M.Javanica_Scaff2403g022702	305	0.985	0	0.086	0.813522	-
M.Javanica_Scaff264g004158	305	0.211	0	0.062	0.734562	-
M.Javanica_Scaff8186g051007	305	0.818	0	0.045	0.863243	-
M.Javanica_Scaff22238g085811	305	0.846	0	0.036	0.918339	-
M.Javanica_Scaff939g011372	305	0.677	0	0.028	0.855531	-
M.Javanica_Scaff2869g025741	305	0.302	0	0.028	0.570396	-
M.Javanica_Scaff4944g037081	305	0.677	0	0.025	0.782422	-
M.Javanica_Scaff7126g046845	305	0.145	0	0.023	0.889168	-
M.Javanica_Scaff870g010756	305	0.572	0	0.023	0.81432	-
M.Javanica_Scaff26753g092798	305	0.244	0	0.022	0.999241	-
M.Javanica_Scaff1304g014611	305	0.784	0	0.022	0.867974	-
M.Javanica_Scaff17090g075960	305	0.537	0	0.02	0.94999	-
M.Javanica_Scaff2381g022539	305	0.572	0	0.02	0.842837	-
M.Javanica_Scaff1737g017960	305	0.818	0	0.01	0.986881	-
M.Javanica_Scaff6232g043030	304	0.572	0	0.028	0.894233	-
M.Javanica_Scaff2949g026245	304	0.846	0	0.025	0.868157	-
M.Javanica_Scaff17255g076319	304	0.478	0	0.019	0.920321	-
M.Javanica_Scaff128g002342	304	0.478	0	0.018	0.904208	-
M.Javanica_Scaff3958g032134	304	0.227	0	0.017	0.855863	-
M.Javanica_Scaff665g008696	304	0.193	0	0.013	0.997565	-
M.Javanica_Scaff294g004535	304	0.348	0	0.011	0.67057	-
M.Javanica_Scaff1620g017103	303	0.784	0	0.173	0.981558	-
M.Javanica_Scaff6238g043061	303	0.478	0	0.094	-	0.911
M.Javanica_Scaff272g004243	303	0.259	0	0.073	0.528345	-
M.Javanica_Scaff11989g063438	303	0.396	0	0.052	0.960353	-
M.Javanica_Scaff22658g086518	303	0.302	0	0.032	0.824341	-
M.Javanica_Scaff1146g013215	303	0.478	0	0.014	0.920773	-
M.Javanica_Scaff21451g084473	302	0.022	0	0.478	0.74657	-
M.Javanica_Scaff18243g078361	302	0.572	0	0.048	0.981591	-
M.Javanica_Scaff2820g025421	302	0.712	0	0.031	0.713955	-
M.Javanica_Scaff8439g051983	302	0.244	0	0.031	0.938626	-
M.Javanica_Scaff19375g080652	302	0.121	0	0.028	0.7327	-
M.Javanica_Scaff4480g034808	302	0.818	0	0.021	0.99906	-
M.Javanica_Scaff2302g022030	302	0.28	0	0.017	0.776852	-
M.Javanica_Scaff1038g012226	301	0.572	0	0.057	0.955963	-
M.Javanica_Scaff21906g085244	301	0.052	0	0.027	0.837582	-
M.Javanica_Scaff5497g039715	301	0.16	0	0.023	0.98577	-
M.Javanica_Scaff4404g034434	301	0.572	0	0.015	0.555515	-
M.Javanica_Scaff19811g081527	300	0.211	0	0.3	-	0.904
M.Javanica_Scaff945g011420	300	0.121	0	0.21	-	0.918
M.Javanica_Scaff1621g017113	300	0.302	0	0.162	-	0.937
M.Javanica_Scaff28343g094947	300	0.348	0	0.053	0.627796	-
M.Javanica_Scaff10385g058621	300	0.964	0	0.046	0.763008	-
M.Javanica_Scaff3965g032169	300	0.95	0	0.044	0.797121	-
M.Javanica_Scaff5187g038270	300	0.063	0	0.035	0.864874	-
M.Javanica_Scaff3570g029869	300	0.227	0	0.033	0.999007	-
M.Javanica_Scaff5680g040540	300	0.891	0	0.02	0.994398	-
M.Javanica_Scaff5159g038126	299	0.64	0	0.086	0.781341	-
M.Javanica_Scaff1919g019332	299	0.193	0	0.068	-	0.902
M.Javanica_Scaff16796g075356	299	0.227	0	0.064	-	0.905
M.Javanica_Scaff333g005023	299	0.572	0	0.041	0.945789	-
M.Javanica_Scaff3434g029133	299	0.784	0	0.039	0.899699	-
M.Javanica_Scaff1737g017961	299	0.325	0	0.039	-	0.969
M.Javanica_Scaff14112g069075	299	0.348	0	0.036	0.772772	-
M.Javanica_Scaff719g009247	299	0.193	0	0.032	0.957981	-
M.Javanica_Scaff4103g032880	299	0.677	0	0.024	0.800406	-
M.Javanica_Scaff4127g033006	299	0.606	0	0.023	0.998923	-
M.Javanica_Scaff27156g093360	299	0.373	0	0.019	0.607352	-
M.Javanica_Scaff6544g044419	299	0.748	0	0.016	0.977772	-
M.Javanica_Scaff22416g086105	299	0.348	0	0.015	0.968792	-
M.Javanica_Scaff2554g023699	299	0.909	0	0.009	0.993205	-
M.Javanica_Scaff1500g016175	298	0.244	0	0.258	-	0.906
M.Javanica_Scaff20103g082053	298	0.909	0	0.101	0.544159	-
M.Javanica_Scaff11804g062898	298	0.373	0	0.023	0.975807	-
M.Javanica_Scaff1735g017941	298	0.712	0	0.021	0.989954	-
M.Javanica_Scaff2410g022742	298	0.606	0	0.019	0.986565	-
M.Javanica_Scaff12502g064876	298	0.478	0	0.017	0.895374	-
M.Javanica_Scaff1828g018668	297	0.909	0	0.121	0.965489	-
M.Javanica_Scaff2250g021669	297	0.302	0	0.055	0.990182	-
M.Javanica_Scaff8347g051627	297	0.964	0	0.044	0.767055	-
M.Javanica_Scaff11522g062046	297	0.425	0	0.035	0.975521	-
M.Javanica_Scaff1760g018160	297	0.572	0	0.015	0.999175	-
M.Javanica_Scaff9291g055053	296	0.348	0	0.045	0.822928	-
M.Javanica_Scaff8424g051923	296	0.227	0	0.043	0.501003	-
M.Javanica_Scaff18660g079227	296	0.909	0	0.039	0.681271	-
M.Javanica_Scaff887g010910	296	0.784	0	0.017	0.979382	-
M.Javanica_Scaff27698g094086	295	0.871	0	0.07	-	0.905
M.Javanica_Scaff18473g078851	295	0.926	0	0.036	0.652893	-
M.Javanica_Scaff195g003257	295	0.081	0	0.033	0.930717	-
M.Javanica_Scaff15113g071568	295	0.373	0	0.027	0.998535	-
M.Javanica_Scaff24271g089096	295	0.964	0	0.022	0.942946	-
M.Javanica_Scaff31267g098490	295	0.712	0	0.02	0.998328	-
M.Javanica_Scaff6543g044417	295	0.677	0	0.017	0.998005	-
M.Javanica_Scaff15352g072133	294	0.302	0	0.182	-	0.915
M.Javanica_Scaff12563g065028	294	0.373	0	0.06	0.979067	-
M.Javanica_Scaff472g006680	294	0.052	0	0.04	0.995637	-
M.Javanica_Scaff13460g067391	294	0.325	0	0.017	0.537429	-
M.Javanica_Scaff4345g034108	294	0.712	0	0.013	0.948249	-
M.Javanica_Scaff8186g051014	293	0.677	0	0.067	0.989052	-
M.Javanica_Scaff2276g021839	293	0.193	0	0.026	0.908589	-
M.Javanica_Scaff6531g044368	293	0.64	0	0.026	0.578099	-
M.Javanica_Scaff2329g022194	293	0.425	0	0.025	0.950464	-
M.Javanica_Scaff32g000753	293	0.606	0	0.025	0.977198	-
M.Javanica_Scaff14602g070293	293	0.712	0	0.017	0.987035	-
M.Javanica_Scaff30742g097875	293	0.101	0	0.01	0.874108	-
M.Javanica_Scaff21260g084154	292	0.537	0	0.346	-	0.927
M.Javanica_Scaff11569g062193	292	0.988	0	0.122	0.982224	-
M.Javanica_Scaff2357g022399	292	0.988	0	0.122	0.982224	-
M.Javanica_Scaff1352g014975	292	0.982	0	0.112	0.959758	-
M.Javanica_Scaff1849g018821	292	0.302	0	0.095	0.789944	-
M.Javanica_Scaff20883g083480	292	0.373	0	0.087	0.751871	-
M.Javanica_Scaff5388g039240	292	0.964	0	0.04	0.996369	-
M.Javanica_Scaff7000g046331	292	0.507	0	0.037	0.993543	-
M.Javanica_Scaff3356g028674	292	0.373	0	0.031	0.684342	-
M.Javanica_Scaff894g010984	292	0.373	0	0.03	0.739674	-
M.Javanica_Scaff4510g034970	292	0.712	0	0.028	0.940211	-
M.Javanica_Scaff1838g018742	292	0.425	0	0.018	0.999494	-
M.Javanica_Scaff3484g029419	292	0.712	0	0.017	0.995739	-
M.Javanica_Scaff500g006955	292	0.926	0	0.017	0.988791	-
M.Javanica_Scaff9880g057008	292	0.452	0	0.015	0.981938	-
M.Javanica_Scaff6680g044997	291	0.974	0	0.094	0.841136	-
M.Javanica_Scaff46g001006	291	0.373	0	0.052	0.99514	-
M.Javanica_Scaff9222g054824	291	0.712	0	0.035	0.99592	-
M.Javanica_Scaff4742g036110	291	0.572	0	0.031	0.894347	-
M.Javanica_Scaff2958g026296	291	0.818	0	0.02	0.998409	-
M.Javanica_Scaff30474g097567	291	0.211	0	0.018	0.995221	-
M.Javanica_Scaff5451g039520	290	0.244	0	0.286	-	0.904
M.Javanica_Scaff3145g027412	290	0.121	0	0.132	0.88475	-
M.Javanica_Scaff27461g093778	290	0.425	0	0.056	0.984743	-
M.Javanica_Scaff17727g077303	290	0.325	0	0.044	0.929094	-
M.Javanica_Scaff8642g052758	290	0.478	0	0.034	0.990132	-
M.Javanica_Scaff1158g013331	290	0.396	0	0.034	0.840356	-
M.Javanica_Scaff5299g038807	290	0.846	0	0.018	0.998967	-
M.Javanica_Scaff1423g015567	290	0.193	0	0.017	0.985187	-
M.Javanica_Scaff30159g097181	289	0.032	0	0.174	0.810785	-
M.Javanica_Scaff6004g042031	289	0.846	0	0.13	0.933099	-
M.Javanica_Scaff18055g077969	289	0.64	0	0.072	0.987902	-
M.Javanica_Scaff318g004817	289	0.64	0	0.025	0.977913	-
M.Javanica_Scaff1158g013333	289	0.373	0	0.024	0.889049	-
M.Javanica_Scaff2022g020085	289	0.302	0	0.022	0.970873	-
M.Javanica_Scaff30430g097499	288	0.259	0	0.738	-	0.935
M.Javanica_Scaff8824g053406	288	0.572	0	0.124	0.953735	-
M.Javanica_Scaff30814g097953	288	0.572	0	0.024	0.828777	-
M.Javanica_Scaff180g003061	288	0.28	0	0.018	0.996894	-
M.Javanica_Scaff25421g090874	288	0.227	0	0.018	0.998835	-
M.Javanica_Scaff7903g049924	287	0.16	0	0.841	-	0.9
M.Javanica_Scaff15553g072621	287	0.302	0	0.04	0.936036	-
M.Javanica_Scaff7578g048647	287	0.348	0	0.033	0.988116	-
M.Javanica_Scaff24066g088761	287	0.507	0	0.027	0.97718	-
M.Javanica_Scaff8087g050646	287	0.94	0	0.02	0.954313	-
M.Javanica_Scaff24578g089567	287	0.871	0	0.018	0.917132	-
M.Javanica_Scaff3034g026758	287	0.818	0	0.014	0.947091	-
M.Javanica_Scaff10415g058719	287	0.572	0	0.014	0.98326	-
M.Javanica_Scaff8363g051684	286	0.176	0	0.717	-	0.913
M.Javanica_Scaff1138g013129	286	0.452	0	0.24	0.689429	-
M.Javanica_Scaff4294g033852	286	0.425	0	0.083	0.885216	-
M.Javanica_Scaff13600g067768	286	0.04	0	0.076	0.62562	-
M.Javanica_Scaff5252g038548	286	0.396	0	0.045	0.727687	-
M.Javanica_Scaff14024g068856	286	0.211	0	0.045	0.992741	-
M.Javanica_Scaff24263g089084	286	0.507	0	0.028	0.943316	-
M.Javanica_Scaff20038g081928	286	0.677	0	0.027	0.98803	-
M.Javanica_Scaff1161g013356	286	0.193	0	0.022	0.970873	-
M.Javanica_Scaff3044g026807	286	0.091	0	0.018	0.991554	-
M.Javanica_Scaff2657g024376	286	0.452	0	0.016	0.978138	-
M.Javanica_Scaff1291g014494	286	0.974	0	0.014	0.987513	-
M.Javanica_Scaff12803g065678	285	0.28	0	0.505	0.619911	-
M.Javanica_Scaff367g005401	285	0.063	0	0.075	0.629648	-
M.Javanica_Scaff2232g021558	285	0.891	0	0.048	0.895885	-
M.Javanica_Scaff160g002784	285	0.452	0	0.025	0.666597	-
M.Javanica_Scaff31122g098323	285	0.348	0	0.021	0.961591	-
M.Javanica_Scaff8126g050782	285	0.748	0	0.021	0.512607	-
M.Javanica_Scaff5299g038806	285	0.28	0	0.015	0.989032	-
M.Javanica_Scaff3584g029966	284	0.396	0	0.583	-	0.921
M.Javanica_Scaff3136g027355	284	0.121	0	0.163	0.989509	-
M.Javanica_Scaff9503g055783	284	0.145	0	0.113	-	0.931
M.Javanica_Scaff1456g015849	284	0.396	0	0.062	0.972258	-
M.Javanica_Scaff8774g053223	284	0.572	0	0.042	0.744071	-
M.Javanica_Scaff9430g055540	284	0.244	0	0.033	0.870646	-
M.Javanica_Scaff2111g020735	284	0.302	0	0.032	0.885848	-
M.Javanica_Scaff9225g054836	284	0.28	0	0.03	0.927025	-
M.Javanica_Scaff4960g037158	284	0.28	0	0.028	0.908026	-
M.Javanica_Scaff939g011367	284	0.606	0	0.015	0.945002	-
M.Javanica_Scaff500g006957	284	0.974	0	0.014	0.98016	-
M.Javanica_Scaff25672g091256	283	0.507	0	0.095	-	0.908
M.Javanica_Scaff5382g039206	283	0.396	0	0.053	-	0.954
M.Javanica_Scaff5485g039672	283	0.478	0	0.041	0.649435	-
M.Javanica_Scaff10478g058911	283	0.227	0	0.036	0.72707	-
M.Javanica_Scaff3811g031312	283	0.259	0	0.034	0.94146	-
M.Javanica_Scaff1780g018313	283	0.784	0	0.029	0.920689	-
M.Javanica_Scaff17889g077631	283	0.396	0	0.028	0.838808	-
M.Javanica_Scaff12636g065222	283	0.784	0	0.021	0.899737	-
M.Javanica_Scaff24250g089063	283	0.537	0	0.021	0.842716	-
M.Javanica_Scaff1933g019422	283	0.982	0	0.02	0.999267	-
M.Javanica_Scaff2053g020314	283	0.712	0	0.017	0.912252	-
M.Javanica_Scaff15617g072757	282	0.046	0	0.222	0.942614	-
M.Javanica_Scaff117g002153	282	0.373	0	0.082	0.934888	-
M.Javanica_Scaff8931g053782	282	0.478	0	0.05	0.746238	-
M.Javanica_Scaff237g003826	282	0.259	0	0.04	0.936036	-
M.Javanica_Scaff21907g085247	282	0.211	0	0.03	0.941086	-
M.Javanica_Scaff2835g025517	282	0.537	0	0.017	0.981368	-
M.Javanica_Scaff7675g049024	282	0.425	0	0.017	0.843738	-
M.Javanica_Scaff1291g014492	282	0.478	0	0.017	0.992197	-
M.Javanica_Scaff6728g045189	282	0.325	0	0.014	0.670236	-
M.Javanica_Scaff12526g064935	282	0.073	0	0.013	0.892265	-
M.Javanica_Scaff30751g097884	281	0.572	0	0.087	-	0.936
M.Javanica_Scaff13706g068063	281	0.974	0	0.05	0.970042	-
M.Javanica_Scaff26108g091895	281	0.712	0	0.034	0.956014	-
M.Javanica_Scaff12399g064581	281	0.396	0	0.018	0.959081	-
M.Javanica_Scaff2246g021646	281	0.64	0	0.017	0.638537	-
M.Javanica_Scaff15325g072063	281	0.507	0	0.016	0.999394	-
M.Javanica_Scaff887g010908	281	0.396	0	0.016	0.897411	-
M.Javanica_Scaff10246g058202	281	0.348	0	0.012	0.928407	-
M.Javanica_Scaff20908g083523	281	0.145	0	0.01	0.874108	-
M.Javanica_Scaff3175g027621	281	0.28	0	0.009	0.873082	-
M.Javanica_Scaff9135g054525	280	0.348	0	0.76	-	0.924
M.Javanica_Scaff4068g032705	280	0.909	0	0.137	0.878741	-
M.Javanica_Scaff20263g082356	280	0.348	0	0.083	0.629152	-
M.Javanica_Scaff16772g075311	280	0.425	0	0.058	0.95184	-
M.Javanica_Scaff9917g057131	280	0.507	0	0.039	0.876524	-
M.Javanica_Scaff278g004328	280	0.425	0	0.028	0.891032	-
M.Javanica_Scaff4319g033983	280	0.507	0	0.017	0.974647	-
M.Javanica_Scaff17545g076914	280	0.712	0	0.017	0.881586	-
M.Javanica_Scaff11657g062459	280	0.891	0	0.016	0.954453	-
M.Javanica_Scaff361g005338	280	0.452	0	0.013	0.527158	-
M.Javanica_Scaff261g004134	280	0.348	0	0.008	0.790102	-
M.Javanica_Scaff25091g090370	279	0.926	0	0.073	0.988829	-
M.Javanica_Scaff5284g038726	279	0.373	0	0.057	0.889246	-
M.Javanica_Scaff28050g094540	279	0.452	0	0.039	0.960228	-
M.Javanica_Scaff9340g055228	279	0.425	0	0.033	0.663899	-
M.Javanica_Scaff12586g065088	279	0.373	0	0.027	0.977636	-
M.Javanica_Scaff11188g061093	279	0.957	0	0.019	0.878595	-
M.Javanica_Scaff11834g062989	279	0.846	0	0.018	0.993815	-
M.Javanica_Scaff11097g060809	278	0.507	0	0.14	0.955253	-
M.Javanica_Scaff20881g083476	278	0.302	0	0.052	0.97122	-
M.Javanica_Scaff6444g043951	278	0.425	0	0.045	-	0.928
M.Javanica_Scaff13845g068423	278	0.396	0	0.032	0.924328	-
M.Javanica_Scaff2073g020445	278	0.133	0	0.029	0.992885	-
M.Javanica_Scaff599g008017	278	0.396	0	0.029	0.916479	-
M.Javanica_Scaff2225g021505	278	0.891	0	0.02	0.924781	-
M.Javanica_Scaff484g006798	278	0.748	0	0.02	0.81413	-
M.Javanica_Scaff4802g036389	278	0.537	0	0.016	0.98063	-
M.Javanica_Scaff22027g085447	278	0.04	0	0.015	0.998764	-
M.Javanica_Scaff1367g015116	277	0.64	0	0.05	0.99257	-
M.Javanica_Scaff49g001063	277	0.677	0	0.049	0.990428	-
M.Javanica_Scaff1163g013379	277	0.572	0	0.036	0.994743	-
M.Javanica_Scaff18370g078641	277	0.64	0	0.036	0.994743	-
M.Javanica_Scaff760g009643	277	0.425	0	0.025	0.979483	-
M.Javanica_Scaff3627g030228	277	0.677	0	0.023	0.683723	-
M.Javanica_Scaff6149g042666	277	0.818	0	0.022	0.625567	-
M.Javanica_Scaff19507g080923	277	0.64	0	0.021	0.933827	-
M.Javanica_Scaff5822g041207	277	0.507	0	0.021	0.987603	-
M.Javanica_Scaff9575g056053	277	0.748	0	0.02	0.905755	-
M.Javanica_Scaff19430g080760	277	0.926	0	0.02	0.991611	-
M.Javanica_Scaff1078g012580	277	0.64	0	0.016	0.97195	-
M.Javanica_Scaff4458g034702	276	0.348	0	0.591	-	0.91
M.Javanica_Scaff340g005091	276	0.964	0	0.157	0.845063	-
M.Javanica_Scaff15654g072847	276	0.964	0	0.131	0.851081	-
M.Javanica_Scaff1053g012355	276	0.507	0	0.042	0.985959	-
M.Javanica_Scaff17409g076630	276	0.452	0	0.026	0.717472	-
M.Javanica_Scaff2858g025655	276	0.572	0	0.025	0.729593	-
M.Javanica_Scaff7536g048490	276	0.537	0	0.024	0.711821	-
M.Javanica_Scaff11045g060642	276	0.507	0	0.023	0.724705	-
M.Javanica_Scaff10903g060193	276	0.425	0	0.018	0.993016	-
M.Javanica_Scaff554g007547	276	0.373	0	0.016	0.993019	-
M.Javanica_Scaff4326g034024	275	0.28	0	0.054	0.817869	-
M.Javanica_Scaff1038g012224	275	0.846	0	0.038	0.87101	-
M.Javanica_Scaff294g004532	275	0.373	0	0.034	0.990132	-
M.Javanica_Scaff12965g066145	275	0.478	0	0.032	0.951591	-
M.Javanica_Scaff21822g085122	275	0.348	0	0.03	0.952127	-
M.Javanica_Scaff28352g094961	275	0.712	0	0.021	0.998127	-
M.Javanica_Scaff9255g054943	275	0.677	0	0.02	0.99467	-
M.Javanica_Scaff4251g033625	275	0.348	0	0.018	0.984146	-
M.Javanica_Scaff9579g056063	275	0.95	0	0.015	0.992184	-
M.Javanica_Scaff14991g071270	274	0.036	0	0.228	-	0.902
M.Javanica_Scaff23065g087204	274	0.16	0	0.219	-	0.958
M.Javanica_Scaff23996g088658	274	0.572	0	0.054	0.618674	-
M.Javanica_Scaff26799g092858	274	0.871	0	0.044	0.996104	-
M.Javanica_Scaff8911g053721	274	0.507	0	0.034	0.972658	-
M.Javanica_Scaff1139g013132	274	0.425	0	0.029	0.889509	-
M.Javanica_Scaff1862g018912	274	0.572	0	0.023	0.988588	-
M.Javanica_Scaff2656g024366	274	0.712	0	0.021	0.903275	-
M.Javanica_Scaff18945g079795	274	0.507	0	0.017	0.902669	-
M.Javanica_Scaff665g008695	274	0.95	0	0.015	0.990815	-
M.Javanica_Scaff8049g050486	274	0.507	0	0.015	0.606611	-
M.Javanica_Scaff27171g093378	273	0.537	0	0.36	0.597235	-
M.Javanica_Scaff19158g080251	273	0.974	0	0.068	0.995416	-
M.Javanica_Scaff198g003311	273	0.507	0	0.022	0.921491	-
M.Javanica_Scaff6138g042611	273	0.121	0	0.014	0.664456	-
M.Javanica_Scaff1188g013589	273	0.784	0	0.013	0.993568	-
M.Javanica_Scaff579g007795	272	0.784	0	0.153	0.977539	-
M.Javanica_Scaff10357g058522	272	0.348	0	0.076	0.636191	-
M.Javanica_Scaff76g001507	272	0.348	0	0.055	0.55047	-
M.Javanica_Scaff4345g034115	272	0.478	0	0.05	0.744555	-
M.Javanica_Scaff1210g013795	272	0.478	0	0.035	0.956014	-
M.Javanica_Scaff1107g012829	272	0.818	0	0.03	0.800202	-
M.Javanica_Scaff11524g062056	272	0.081	0	0.026	0.648724	-
M.Javanica_Scaff16890g075546	272	0.244	0	0.022	0.999372	-
M.Javanica_Scaff1434g015658	272	0.348	0	0.021	0.98495	-
M.Javanica_Scaff7971g050187	272	0.478	0	0.017	0.990742	-
M.Javanica_Scaff2938g026185	271	0.058	0	0.235	-	0.904
M.Javanica_Scaff2749g024988	271	0.64	0	0.222	0.996798	-
M.Javanica_Scaff20189g082223	271	0.02	0	0.113	-	0.925
M.Javanica_Scaff11762g062779	271	0.396	0	0.109	-	0.902
M.Javanica_Scaff16341g074371	271	0.396	0	0.109	-	0.902
M.Javanica_Scaff583g007849	271	0.396	0	0.106	-	0.902
M.Javanica_Scaff7830g049636	271	0.452	0	0.041	0.946201	-
M.Javanica_Scaff2434g022916	271	0.784	0	0.035	0.882905	-
M.Javanica_Scaff26913g093027	271	0.032	0	0.032	0.938738	-
M.Javanica_Scaff6918g046002	271	0.677	0	0.022	0.987436	-
M.Javanica_Scaff3636g030288	271	0.425	0	0.014	0.990434	-
M.Javanica_Scaff28906g095689	270	0.227	0	0.629	0.861493	-
M.Javanica_Scaff15911g073425	270	0.121	0	0.076	0.834744	-
M.Javanica_Scaff2848g025597	270	0.846	0	0.031	0.973332	-
M.Javanica_Scaff3892g031758	270	0.507	0	0.03	0.985275	-
M.Javanica_Scaff20g000501	270	0.452	0	0.028	0.8266	-
M.Javanica_Scaff6009g042054	270	0.677	0	0.024	0.979443	-
M.Javanica_Scaff1776g018274	270	0.348	0	0.021	0.801471	-
M.Javanica_Scaff18581g079067	270	0.259	0	0.016	0.99827	-
M.Javanica_Scaff779g009814	270	0.572	0	0.012	0.953116	-
M.Javanica_Scaff198g003300	269	0.121	0	0.062	-	0.908
M.Javanica_Scaff5485g039673	269	0.748	0	0.031	0.981013	-
M.Javanica_Scaff2800g025300	269	0.348	0	0.028	0.906143	-
M.Javanica_Scaff24061g088751	269	0.348	0	0.026	0.578099	-
M.Javanica_Scaff5385g039225	269	0.871	0	0.021	0.811853	-
M.Javanica_Scaff16945g075672	269	0.348	0	0.02	0.790075	-
M.Javanica_Scaff19529g080969	269	0.712	0	0.016	0.964552	-
M.Javanica_Scaff27866g094314	269	0.846	0	0.016	0.995451	-
M.Javanica_Scaff386g005635	268	0.871	0	0.079	0.853024	-
M.Javanica_Scaff8594g052560	268	0.227	0	0.071	0.815183	-
M.Javanica_Scaff5999g042007	268	0.121	0	0.057	-	0.938
M.Javanica_Scaff7898g049910	268	0.227	0	0.038	0.802141	-
M.Javanica_Scaff7610g048773	268	0.11	0	0.036	0.980378	-
M.Javanica_Scaff726g009338	268	0.478	0	0.036	0.790241	-
M.Javanica_Scaff1061g012447	268	0.325	0	0.03	0.889509	-
M.Javanica_Scaff1397g015364	268	0.818	0	0.022	0.996225	-
M.Javanica_Scaff2094g020597	268	0.396	0	0.013	0.982173	-
M.Javanica_Scaff3583g029952	267	0.348	0	0.175	0.88806	-
M.Javanica_Scaff5836g041270	267	0.373	0	0.06	0.844489	-
M.Javanica_Scaff9349g055250	267	0.348	0	0.043	0.733677	-
M.Javanica_Scaff7279g047439	267	0.348	0	0.035	0.975521	-
M.Javanica_Scaff561g007618	267	0.846	0	0.034	0.894095	-
M.Javanica_Scaff4561g035221	267	0.16	0	0.033	-	0.939
M.Javanica_Scaff24068g088765	267	0.176	0	0.03	0.996272	-
M.Javanica_Scaff1132g013071	267	0.425	0	0.028	0.9151	-
M.Javanica_Scaff4587g035338	267	0.11	0	0.027	0.999623	-
M.Javanica_Scaff1432g015645	267	0.145	0	0.026	0.999773	-
M.Javanica_Scaff5570g040054	267	0.537	0	0.025	0.987667	-
M.Javanica_Scaff2293g021967	267	0.373	0	0.021	0.846596	-
M.Javanica_Scaff9439g055566	267	0.425	0	0.017	0.749955	-
M.Javanica_Scaff31193g098399	266	0.073	0	0.321	-	0.934
M.Javanica_Scaff692g008961	266	0.507	0	0.065	0.898456	-
M.Javanica_Scaff2548g023659	266	0.058	0	0.054	-	0.913
M.Javanica_Scaff1456g015848	266	0.227	0	0.053	0.933078	-
M.Javanica_Scaff143g002536	266	0.325	0	0.036	0.761347	-
M.Javanica_Scaff20524g082836	266	0.748	0	0.033	0.948261	-
M.Javanica_Scaff7048g046521	266	0.227	0	0.033	0.949841	-
M.Javanica_Scaff1158g013332	266	0.259	0	0.027	0.922197	-
M.Javanica_Scaff7403g047957	266	0.748	0	0.023	0.877013	-
M.Javanica_Scaff1936g019448	266	0.871	0	0.022	0.954603	-
M.Javanica_Scaff10950g060326	266	0.712	0	0.015	0.990732	-
M.Javanica_Scaff29673g096614	266	0.325	0	0.011	0.814208	-
M.Javanica_Scaff19657g081228	266	0.227	0	0.01	0.812473	-
M.Javanica_Scaff1547g016553	265	0.537	0	0.439	-	0.936
M.Javanica_Scaff24409g089302	265	0.748	0	0.273	-	0.916
M.Javanica_Scaff757g009613	265	0.176	0	0.053	0.91418	-
M.Javanica_Scaff2618g024131	265	0.891	0	0.051	0.965344	-
M.Javanica_Scaff1046g012290	265	0.478	0	0.023	0.988173	-
M.Javanica_Scaff776g009793	265	0.302	0	0.022	0.992337	-
M.Javanica_Scaff2894g025902	265	0.572	0	0.021	0.991457	-
M.Javanica_Scaff6475g044107	265	0.891	0	0.019	0.999053	-
M.Javanica_Scaff22621g086465	265	0.64	0	0.017	0.989953	-
M.Javanica_Scaff10477g058904	265	0.478	0	0.017	0.990275	-
M.Javanica_Scaff4618g035496	265	0.452	0	0.016	0.755495	-
M.Javanica_Scaff3883g031708	264	0.478	0	0.173	0.728307	-
M.Javanica_Scaff1050g012324	264	0.396	0	0.048	0.927621	-
M.Javanica_Scaff11840g063004	264	0.572	0	0.029	0.516097	-
M.Javanica_Scaff6942g046094	264	0.572	0	0.028	0.957766	-
M.Javanica_Scaff10015g057447	264	0.28	0	0.027	0.7327	-
M.Javanica_Scaff19319g080541	264	0.871	0	0.027	0.970238	-
M.Javanica_Scaff1912g019287	264	0.011	0	0.021	0.833377	-
M.Javanica_Scaff19895g081676	264	0.926	0	0.021	0.983833	-
M.Javanica_Scaff24297g089126	264	0.871	0	0.021	0.961368	-
M.Javanica_Scaff4722g036014	264	0.64	0	0.019	0.94246	-
M.Javanica_Scaff6449g043983	264	0.846	0	0.015	0.893408	-
M.Javanica_Scaff4802g036388	264	0.259	0	0.013	0.975918	-
M.Javanica_Scaff13729g068120	264	0.28	0	0.012	0.962216	-
M.Javanica_Scaff15816g073220	264	0.396	0	0.01	0.945628	-
M.Javanica_Scaff3681g030566	263	0.348	0	0.302	0.972574	-
M.Javanica_Scaff899g011037	263	0.452	0	0.066	0.580808	-
M.Javanica_Scaff1373g015159	263	0.101	0	0.064	-	0.932
M.Javanica_Scaff30723g097855	263	0.64	0	0.037	0.787838	-
M.Javanica_Scaff19114g080157	263	0.95	0	0.032	0.528052	-
M.Javanica_Scaff562g007628	263	0.537	0	0.031	0.976265	-
M.Javanica_Scaff1875g018995	263	0.302	0	0.023	0.675369	-
M.Javanica_Scaff23153g087349	263	0.348	0	0.023	0.865725	-
M.Javanica_Scaff6263g043173	263	0.572	0	0.02	0.930229	-
M.Javanica_Scaff2804g025330	263	0.244	0	0.014	0.974237	-
M.Javanica_Scaff12707g065424	263	0.537	0	0.013	0.992522	-
M.Javanica_Scaff136g002436	262	0.259	0	0.107	-	0.913
M.Javanica_Scaff4353g034158	262	0.259	0	0.059	0.984649	-
M.Javanica_Scaff30890g098042	262	0.507	0	0.044	0.981312	-
M.Javanica_Scaff5926g041667	262	0.16	0	0.039	0.966917	-
M.Javanica_Scaff5635g040337	262	0.396	0	0.035	0.71422	-
M.Javanica_Scaff2362g022430	262	0.227	0	0.029	0.935395	-
M.Javanica_Scaff1198g013677	262	0.425	0	0.018	0.998159	-
M.Javanica_Scaff5684g040559	262	0.259	0	0.017	0.575346	-
M.Javanica_Scaff6291g043284	262	0.606	0	0.015	0.732849	-
M.Javanica_Scaff765g009693	262	0.94	0	0.011	0.943558	-
M.Javanica_Scaff19862g081622	261	0.244	0	0.286	-	0.904
M.Javanica_Scaff14g000367	261	0.244	0	0.103	0.752584	-
M.Javanica_Scaff9380g055361	261	0.606	0	0.088	0.584735	-
M.Javanica_Scaff12916g066013	261	0.891	0	0.077	0.901204	-
M.Javanica_Scaff18688g079280	261	0.227	0	0.065	0.767197	-
M.Javanica_Scaff16310g074309	261	0.325	0	0.036	0.9905	-
M.Javanica_Scaff3557g029801	261	0.373	0	0.034	0.965892	-
M.Javanica_Scaff8069g050565	261	0.606	0	0.028	0.990577	-
M.Javanica_Scaff8684g052925	261	0.133	0	0.028	0.982996	-
M.Javanica_Scaff11050g060659	261	0.784	0	0.025	0.936876	-
M.Javanica_Scaff3837g031464	261	0.784	0	0.025	0.937143	-
M.Javanica_Scaff6859g045763	261	0.572	0	0.021	0.995359	-
M.Javanica_Scaff28628g095329	260	0.348	0	0.424	-	0.923
M.Javanica_Scaff16018g073670	260	0.325	0	0.119	0.806047	-
M.Javanica_Scaff8782g053255	260	0.348	0	0.117	0.79762	-
M.Javanica_Scaff2345g022313	260	0.211	0	0.079	0.819476	-
M.Javanica_Scaff6510g044270	260	0.211	0	0.077	0.819476	-
M.Javanica_Scaff6569g044526	260	0.396	0	0.056	0.955862	-
M.Javanica_Scaff1826g018653	260	0.373	0	0.029	0.822428	-
M.Javanica_Scaff4464g034733	260	0.846	0	0.028	0.851384	-
M.Javanica_Scaff2804g025328	260	0.373	0	0.027	0.706455	-
M.Javanica_Scaff6738g045230	260	0.28	0	0.027	0.514986	-
M.Javanica_Scaff2454g023051	260	0.176	0	0.026	0.679951	-
M.Javanica_Scaff1176g013490	260	0.325	0	0.024	0.934731	-
M.Javanica_Scaff3635g030283	260	0.572	0	0.023	0.996184	-
M.Javanica_Scaff3836g031455	260	0.325	0	0.022	0.965763	-
M.Javanica_Scaff4916g036945	260	0.606	0	0.021	0.560386	-
M.Javanica_Scaff27601g093945	260	0.818	0	0.019	0.956864	-
M.Javanica_Scaff5559g040009	260	0.348	0	0.017	0.668667	-
M.Javanica_Scaff12830g065750	260	0.28	0	0.016	0.933367	-
M.Javanica_Scaff5635g040339	260	0.507	0	0.016	0.636118	-
M.Javanica_Scaff534g007309	259	0.348	0	0.061	0.726719	-
M.Javanica_Scaff3069g026953	259	0.452	0	0.05	0.833605	-
M.Javanica_Scaff2434g022918	259	0.846	0	0.042	0.897142	-
M.Javanica_Scaff8279g051392	259	0.452	0	0.041	0.789133	-
M.Javanica_Scaff2410g022745	259	0.537	0	0.036	0.628493	-
M.Javanica_Scaff13895g068542	259	0.396	0	0.021	0.931076	-
M.Javanica_Scaff1346g014936	259	0.871	0	0.016	0.968423	-
M.Javanica_Scaff8929g053773	259	0.891	0	0.015	0.841736	-
M.Javanica_Scaff3085g027050	259	0.95	0	0.013	0.987159	-
M.Javanica_Scaff10464g058868	259	0.818	0	0.013	0.77273	-
M.Javanica_Scaff799g010011	259	0.818	0	0.013	0.77273	-
M.Javanica_Scaff521g007160	258	0.677	0	0.608	-	0.936
M.Javanica_Scaff19108g080139	258	0.176	0	0.143	-	0.925
M.Javanica_Scaff9624g056216	258	0.957	0	0.072	0.857642	-
M.Javanica_Scaff1024g012118	258	0.259	0	0.054	0.616974	-
M.Javanica_Scaff14233g069370	258	0.348	0	0.048	-	0.941
M.Javanica_Scaff11688g062559	258	0.227	0	0.047	0.98496	-
M.Javanica_Scaff4985g037257	258	0.396	0	0.039	0.976632	-
M.Javanica_Scaff26571g092550	258	0.176	0	0.038	0.541614	-
M.Javanica_Scaff2021g020076	258	0.64	0	0.032	0.777945	-
M.Javanica_Scaff8896g053668	258	0.871	0	0.031	0.532642	-
M.Javanica_Scaff1970g019706	258	0.712	0	0.03	0.979282	-
M.Javanica_Scaff1165g013402	258	0.784	0	0.027	0.877831	-
M.Javanica_Scaff20789g083311	258	0.244	0	0.026	0.889247	-
M.Javanica_Scaff5376g039177	258	0.572	0	0.019	0.98833	-
M.Javanica_Scaff2804g025327	258	0.259	0	0.016	0.790436	-
M.Javanica_Scaff6584g044588	258	0.537	0	0.011	0.979657	-
M.Javanica_Scaff1704g017740	258	0.677	0	0.011	0.980083	-
M.Javanica_Scaff335g005040	257	0.145	0	0.148	-	0.901
M.Javanica_Scaff5888g041494	257	0.396	0	0.07	-	0.918
M.Javanica_Scaff13123g066535	257	0.348	0	0.053	0.898358	-
M.Javanica_Scaff6244g043090	257	0.606	0	0.045	0.957132	-
M.Javanica_Scaff24923g090097	257	0.211	0	0.04	0.902333	-
M.Javanica_Scaff1976g019754	257	0.784	0	0.025	0.68563	-
M.Javanica_Scaff9323g055164	257	0.537	0	0.025	0.944358	-
M.Javanica_Scaff15785g073156	257	0.712	0	0.018	0.995952	-
M.Javanica_Scaff1118g012927	257	0.478	0	0.018	0.862473	-
M.Javanica_Scaff6554g044457	257	0.606	0	0.016	0.978169	-
M.Javanica_Scaff29039g095861	257	0.396	0	0.012	0.580249	-
M.Javanica_Scaff8085g050637	256	0.452	0	0.05	0.908715	-
M.Javanica_Scaff654g008577	256	0.926	0	0.043	0.968997	-
M.Javanica_Scaff4180g033265	256	0.572	0	0.037	0.973078	-
M.Javanica_Scaff9054g054208	256	0.606	0	0.032	0.965293	-
M.Javanica_Scaff28243g094794	256	0.302	0	0.027	0.706586	-
M.Javanica_Scaff1802g018453	256	0.211	0	0.025	0.990762	-
M.Javanica_Scaff4390g034363	256	0.259	0	0.018	0.858984	-
M.Javanica_Scaff14435g069889	256	0.871	0	0.015	0.99863	-
M.Javanica_Scaff3577g029919	256	0.28	0	0.015	0.997177	-
M.Javanica_Scaff1195g013651	256	0.176	0	0.014	0.997905	-
M.Javanica_Scaff4412g034481	256	0.302	0	0.014	0.902516	-
M.Javanica_Scaff13831g068389	256	0.572	0	0.01	0.954308	-
M.Javanica_Scaff1737g017965	256	0.712	0	0.009	0.961322	-
M.Javanica_Scaff23559g087990	256	0.818	0	0.009	0.980135	-
M.Javanica_Scaff7703g049130	255	0.957	0	0.057	0.980676	-
M.Javanica_Scaff21345g084302	255	0.846	0	0.046	0.997193	-
M.Javanica_Scaff3033g026753	255	0.846	0	0.046	0.997193	-
M.Javanica_Scaff15048g071417	255	0.193	0	0.039	0.997076	-
M.Javanica_Scaff29028g095842	255	0.396	0	0.034	0.996973	-
M.Javanica_Scaff121g002224	255	0.572	0	0.029	0.992902	-
M.Javanica_Scaff5644g040381	255	0.101	0	0.024	0.951179	-
M.Javanica_Scaff19701g081307	255	0.373	0	0.024	0.989712	-
M.Javanica_Scaff3179g027648	255	0.64	0	0.02	0.993571	-
M.Javanica_Scaff28761g095495	255	0.325	0	0.02	0.992987	-
M.Javanica_Scaff20670g083097	255	0.909	0	0.018	0.878156	-
M.Javanica_Scaff2215g021447	255	0.046	0	0.018	0.874363	-
M.Javanica_Scaff6484g044157	255	0.95	0	0.017	0.861962	-
M.Javanica_Scaff31134g098333	255	0.396	0	0.016	0.997507	-
M.Javanica_Scaff5550g039966	254	0.11	0	0.079	0.799832	-
M.Javanica_Scaff20172g082187	254	0.988	0	0.069	0.970257	-
M.Javanica_Scaff8049g050484	254	0.396	0	0.034	0.96333	-
M.Javanica_Scaff13321g067044	254	0.537	0	0.034	0.930836	-
M.Javanica_Scaff21151g083962	254	0.348	0	0.034	0.955825	-
M.Javanica_Scaff1988g019834	254	0.507	0	0.032	0.994331	-
M.Javanica_Scaff3033g026754	254	0.677	0	0.032	0.990711	-
M.Javanica_Scaff5752g040874	254	0.227	0	0.024	0.73985	-
M.Javanica_Scaff6g000152	254	0.227	0	0.023	0.958066	-
M.Javanica_Scaff10308g058385	254	0.28	0	0.023	0.95484	-
M.Javanica_Scaff14819g070863	254	0.28	0	0.023	0.930138	-
M.Javanica_Scaff27269g093510	254	0.193	0	0.018	0.992182	-
M.Javanica_Scaff7703g049134	254	0.974	0	0.014	0.998963	-
M.Javanica_Scaff1199g013687	253	0.145	0	0.078	0.963567	-
M.Javanica_Scaff19g000487	253	0.478	0	0.069	0.971485	-
M.Javanica_Scaff11358g061586	253	0.606	0	0.051	0.511894	-
M.Javanica_Scaff3940g032026	253	0.64	0	0.051	0.970853	-
M.Javanica_Scaff165g002849	253	0.325	0	0.039	0.976632	-
M.Javanica_Scaff2201g021335	253	0.926	0	0.036	0.996584	-
M.Javanica_Scaff9508g055799	253	0.537	0	0.033	0.764221	-
M.Javanica_Scaff719g009248	253	0.396	0	0.031	0.985958	-
M.Javanica_Scaff1900g019182	253	0.425	0	0.026	0.885989	-
M.Javanica_Scaff23944g088578	253	0.94	0	0.018	0.989524	-
M.Javanica_Scaff12505g064883	253	0.64	0	0.014	0.964214	-
M.Javanica_Scaff17111g076004	252	0.425	0	0.141	-	0.923
M.Javanica_Scaff5250g038539	252	0.302	0	0.113	0.942311	-
M.Javanica_Scaff9877g056994	252	0.871	0	0.096	0.96001	-
M.Javanica_Scaff22139g085640	252	0.073	0	0.051	0.644755	-
M.Javanica_Scaff13455g067376	252	0.818	0	0.041	0.884888	-
M.Javanica_Scaff1508g016235	252	0.871	0	0.036	0.99668	-
M.Javanica_Scaff4843g036600	252	0.748	0	0.025	0.688236	-
M.Javanica_Scaff22907g086929	252	0.846	0	0.025	0.999301	-
M.Javanica_Scaff16382g074461	252	0.302	0	0.013	0.647406	-
M.Javanica_Scaff20481g082751	252	0.909	0	0.012	0.996207	-
M.Javanica_Scaff3636g030287	252	0.478	0	0.012	0.991983	-
M.Javanica_Scaff5757g040894	251	0.211	0	0.079	0.862163	-
M.Javanica_Scaff1261g014248	251	0.025	0	0.04	0.930155	-
M.Javanica_Scaff4457g034696	251	0.025	0	0.04	0.930155	-
M.Javanica_Scaff3825g031383	251	0.325	0	0.039	0.842368	-
M.Javanica_Scaff2241g021619	251	0.891	0	0.038	0.751651	-
M.Javanica_Scaff1811g018524	251	0.572	0	0.034	0.845298	-
M.Javanica_Scaff11993g063449	251	0.348	0	0.027	0.981641	-
M.Javanica_Scaff20903g083513	251	0.478	0	0.025	0.820372	-
M.Javanica_Scaff488g006837	251	0.348	0	0.015	0.990304	-
M.Javanica_Scaff11450g061867	250	0.091	0	0.359	-	0.902
M.Javanica_Scaff3630g030247	250	0.244	0	0.114	-	0.911
M.Javanica_Scaff31107g098307	250	0.193	0	0.095	-	0.947
M.Javanica_Scaff14364g069715	250	0.572	0	0.092	0.771989	-
M.Javanica_Scaff4547g035162	250	0.64	0	0.071	0.82754	-
M.Javanica_Scaff7500g048335	250	0.507	0	0.046	0.985332	-
M.Javanica_Scaff26812g092883	250	0.28	0	0.043	0.542148	-
M.Javanica_Scaff31197g098407	250	0.211	0	0.036	0.997312	-
M.Javanica_Scaff189g003196	250	0.373	0	0.032	0.875427	-
M.Javanica_Scaff2304g022045	250	0.95	0	0.022	0.955189	-
M.Javanica_Scaff529g007251	250	0.846	0	0.018	0.921662	-
M.Javanica_Scaff321g004855	250	0.94	0	0.008	0.593947	-
M.Javanica_Scaff12832g065760	249	0.145	0	0.757	-	0.93
M.Javanica_Scaff18654g079215	249	0.871	0	0.096	-	0.909
M.Javanica_Scaff19382g080671	249	0.784	0	0.065	0.962837	-
M.Javanica_Scaff6602g044660	249	0.452	0	0.063	0.639124	-
M.Javanica_Scaff13573g067678	249	0.606	0	0.055	0.656024	-
M.Javanica_Scaff12150g063897	249	0.325	0	0.054	-	0.931
M.Javanica_Scaff5744g040836	249	0.302	0	0.028	0.773529	-
M.Javanica_Scaff14358g069698	249	0.425	0	0.024	0.993022	-
M.Javanica_Scaff452g006429	249	0.909	0	0.02	0.917941	-
M.Javanica_Scaff8707g053001	249	0.784	0	0.019	0.987024	-
M.Javanica_Scaff1599g016950	249	0.871	0	0.018	0.991406	-
M.Javanica_Scaff1823g018622	249	0.784	0	0.018	0.984072	-
M.Javanica_Scaff4060g032660	249	0.302	0	0.017	0.997377	-
M.Javanica_Scaff15886g073374	249	0.176	0	0.013	0.987072	-
M.Javanica_Scaff12308g064354	248	0.425	0	0.384	-	0.912
M.Javanica_Scaff7218g047220	248	0.926	0	0.093	0.598445	-
M.Javanica_Scaff14068g068971	248	0.259	0	0.057	0.979092	-
M.Javanica_Scaff29167g096016	248	0.677	0	0.035	0.794487	-
M.Javanica_Scaff17076g075936	248	0.302	0	0.029	0.935374	-
M.Javanica_Scaff20802g083340	248	0.396	0	0.023	0.959833	-
M.Javanica_Scaff13052g066348	248	0.982	0	0.018	0.994258	-
M.Javanica_Scaff7468g048202	248	0.478	0	0.015	0.900332	-
M.Javanica_Scaff4548g035166	247	0.425	0	0.342	-	0.946
M.Javanica_Scaff1939g019478	247	0.572	0	0.076	0.522888	-
M.Javanica_Scaff13314g067031	247	0.784	0	0.062	0.974804	-
M.Javanica_Scaff1966g019676	247	0.425	0	0.021	0.989013	-
M.Javanica_Scaff5893g041528	246	0.046	0	0.604	-	0.901
M.Javanica_Scaff8222g051149	246	0.058	0	0.351	-	0.901
M.Javanica_Scaff8902g053686	246	0.193	0	0.219	0.941256	-
M.Javanica_Scaff25536g091051	246	0.572	0	0.068	0.809016	-
M.Javanica_Scaff5286g038740	246	0.572	0	0.067	0.769888	-
M.Javanica_Scaff25060g090313	246	0.478	0	0.063	-	0.911
M.Javanica_Scaff13377g067192	246	0.425	0	0.059	0.749107	-
M.Javanica_Scaff5925g041664	246	0.244	0	0.053	-	0.901
M.Javanica_Scaff6973g046212	246	0.302	0	0.04	0.91552	-
M.Javanica_Scaff8911g053720	246	0.425	0	0.036	0.893992	-
M.Javanica_Scaff9345g055241	246	0.572	0	0.035	0.785254	-
M.Javanica_Scaff4424g034538	246	0.979	0	0.02	0.965124	-
M.Javanica_Scaff583g007847	246	0.94	0	0.02	0.93426	-
M.Javanica_Scaff2251g021675	246	0.373	0	0.019	0.966196	-
M.Javanica_Scaff19479g080869	246	0.712	0	0.017	0.908437	-
M.Javanica_Scaff17218g076238	245	0.121	0	0.718	-	0.91
M.Javanica_Scaff828g010330	245	0.537	0	0.101	0.701661	-
M.Javanica_Scaff22294g085900	245	0.211	0	0.082	-	0.911
M.Javanica_Scaff879g010840	245	0.846	0	0.044	0.887715	-
M.Javanica_Scaff7144g046927	245	0.926	0	0.036	0.506697	-
M.Javanica_Scaff11463g061904	245	0.325	0	0.032	0.763454	-
M.Javanica_Scaff273g004255	245	0.11	0	0.029	0.956395	-
M.Javanica_Scaff6028g042122	245	0.712	0	0.027	0.973358	-
M.Javanica_Scaff3998g032351	245	0.193	0	0.025	0.742086	-
M.Javanica_Scaff9601g056142	245	0.259	0	0.025	0.535252	-
M.Javanica_Scaff3275g028221	245	0.748	0	0.019	0.998661	-
M.Javanica_Scaff20546g082879	245	0.871	0	0.018	0.908177	-
M.Javanica_Scaff155g002728	245	0.176	0	0.017	0.824496	-
M.Javanica_Scaff6631g044788	245	0.244	0	0.016	0.996572	-
M.Javanica_Scaff1308g014645	244	0.211	0	0.664	-	0.902
M.Javanica_Scaff11600g062291	244	0.964	0	0.494	0.898717	-
M.Javanica_Scaff13226g066828	244	0.677	0	0.148	0.921969	-
M.Javanica_Scaff28214g094752	244	0.244	0	0.135	0.748887	-
M.Javanica_Scaff5230g038452	244	0.244	0	0.12	0.73974	-
M.Javanica_Scaff7070g046602	244	0.982	0	0.071	0.857642	-
M.Javanica_Scaff2038g020208	244	0.227	0	0.042	0.699249	-
M.Javanica_Scaff91g001766	244	0.64	0	0.031	0.942819	-
M.Javanica_Scaff9500g055777	244	0.452	0	0.03	0.897495	-
M.Javanica_Scaff465g006612	244	0.537	0	0.029	0.89867	-
M.Javanica_Scaff4685g035862	244	0.121	0	0.012	0.844597	-
M.Javanica_Scaff10203g058055	244	0.302	0	0.011	0.820048	-
M.Javanica_Scaff856g010610	243	0.348	0	0.312	-	0.959
M.Javanica_Scaff19588g081089	243	0.325	0	0.136	-	0.923
M.Javanica_Scaff28942g095737	243	0.818	0	0.063	0.631581	-
M.Javanica_Scaff11905g063178	243	0.396	0	0.057	0.96815	-
M.Javanica_Scaff265g004173	243	0.396	0	0.044	0.777482	-
M.Javanica_Scaff15522g072552	243	0.348	0	0.034	0.706014	-
M.Javanica_Scaff2326g022177	243	0.211	0	0.032	-	0.919
M.Javanica_Scaff6854g045746	243	0.452	0	0.031	0.713419	-
M.Javanica_Scaff24851g089983	243	0.478	0	0.026	0.693683	-
M.Javanica_Scaff6967g046190	243	0.452	0	0.026	0.930391	-
M.Javanica_Scaff8448g052007	243	0.425	0	0.024	0.993022	-
M.Javanica_Scaff2612g024096	243	0.28	0	0.019	0.943147	-
M.Javanica_Scaff21938g085304	243	0.748	0	0.016	0.945979	-
M.Javanica_Scaff17422g076652	243	0.846	0	0.007	0.782831	-
M.Javanica_Scaff18553g079010	242	0.244	0	0.276	-	0.931
M.Javanica_Scaff160g002790	242	0.677	0	0.076	-	0.947
M.Javanica_Scaff648g008514	242	0.325	0	0.041	0.607059	-
M.Javanica_Scaff9285g055033	242	0.452	0	0.034	0.889168	-
M.Javanica_Scaff7594g048704	242	0.871	0	0.026	0.858389	-
M.Javanica_Scaff1192g013628	242	0.964	0	0.022	0.930085	-
M.Javanica_Scaff15244g071882	242	0.227	0	0.021	0.998617	-
M.Javanica_Scaff1101g012771	242	0.133	0	0.012	0.991647	-
M.Javanica_Scaff2213g021430	242	0.16	0	0.012	0.982001	-
M.Javanica_Scaff3254g028083	241	0.16	0	0.285	-	0.948
M.Javanica_Scaff24179g088937	241	0.193	0	0.24	-	0.947
M.Javanica_Scaff26467g092392	241	0.507	0	0.237	0.82861	-
M.Javanica_Scaff4325g034018	241	0.572	0	0.117	0.557697	-
M.Javanica_Scaff4214g033443	241	0.507	0	0.048	0.937403	-
M.Javanica_Scaff11533g062078	241	0.974	0	0.039	0.998875	-
M.Javanica_Scaff9243g054897	241	0.712	0	0.038	0.95343	-
M.Javanica_Scaff26284g092145	241	0.396	0	0.035	0.757017	-
M.Javanica_Scaff4591g035364	241	0.211	0	0.034	0.652264	-
M.Javanica_Scaff8777g053236	241	0.64	0	0.031	0.952966	-
M.Javanica_Scaff19g000485	241	0.606	0	0.018	0.537274	-
M.Javanica_Scaff4742g036109	241	0.017	0	0.018	0.817895	-
M.Javanica_Scaff6263g043169	241	0.606	0	0.013	0.981873	-
M.Javanica_Scaff11787g062846	240	0.193	0	0.172	-	0.931
M.Javanica_Scaff4883g036790	240	0.64	0	0.104	0.553232	-
M.Javanica_Scaff6116g042515	240	0.396	0	0.07	0.906334	-
M.Javanica_Scaff1957g019608	240	0.507	0	0.036	0.835305	-
M.Javanica_Scaff28803g095554	240	0.537	0	0.033	0.872596	-
M.Javanica_Scaff2845g025580	240	0.537	0	0.032	0.863101	-
M.Javanica_Scaff16674g075104	240	0.478	0	0.031	0.800633	-
M.Javanica_Scaff19g000484	240	0.712	0	0.027	0.944855	-
M.Javanica_Scaff23201g087419	240	0.193	0	0.027	0.97101	-
M.Javanica_Scaff5555g039990	240	0.478	0	0.026	0.998604	-
M.Javanica_Scaff7414g048007	240	0.507	0	0.026	0.830808	-
M.Javanica_Scaff9363g055299	240	0.145	0	0.023	0.665458	-
M.Javanica_Scaff18555g079012	240	0.891	0	0.023	0.766376	-
M.Javanica_Scaff2261g021739	240	0.677	0	0.017	0.92342	-
M.Javanica_Scaff180g003069	240	0.091	0	0.013	0.994045	-
M.Javanica_Scaff2298g021996	240	0.537	0	0.013	0.906334	-
M.Javanica_Scaff3643g030320	239	0.818	0	0.129	0.753393	-
M.Javanica_Scaff7331g047656	239	0.425	0	0.038	0.935886	-
M.Javanica_Scaff5253g038554	239	0.818	0	0.03	0.870115	-
M.Javanica_Scaff919g011200	239	0.891	0	0.028	0.908596	-
M.Javanica_Scaff20740g083219	239	0.478	0	0.026	0.700695	-
M.Javanica_Scaff19g000486	239	0.748	0	0.023	0.739304	-
M.Javanica_Scaff5253g038556	239	0.846	0	0.023	0.604657	-
M.Javanica_Scaff11689g062560	239	0.818	0	0.017	0.998205	-
M.Javanica_Scaff2382g022543	239	0.452	0	0.012	0.835305	-
M.Javanica_Scaff11320g061462	238	0.452	0	0.23	0.567137	-
M.Javanica_Scaff794g009959	238	0.259	0	0.101	-	0.92
M.Javanica_Scaff3194g027734	238	0.302	0	0.075	-	0.914
M.Javanica_Scaff1191g013616	238	0.302	0	0.073	-	0.928
M.Javanica_Scaff20765g083259	238	0.101	0	0.07	-	0.908
M.Javanica_Scaff10519g059049	238	0.677	0	0.066	0.984784	-
M.Javanica_Scaff2019g020073	238	0.846	0	0.06	0.962264	-
M.Javanica_Scaff19g000483	238	0.452	0	0.049	0.985081	-
M.Javanica_Scaff22890g086900	238	0.677	0	0.046	0.985081	-
M.Javanica_Scaff2545g023639	238	0.712	0	0.04	0.644356	-
M.Javanica_Scaff320g004847	238	0.537	0	0.028	0.887337	-
M.Javanica_Scaff23038g087164	238	0.28	0	0.023	0.962908	-
M.Javanica_Scaff15522g072554	238	0.28	0	0.017	0.863683	-
M.Javanica_Scaff11442g061843	238	0.784	0	0.014	0.999156	-
M.Javanica_Scaff1422g015559	237	0.259	0	0.123	-	0.901
M.Javanica_Scaff630g008348	237	0.964	0	0.073	0.702217	-
M.Javanica_Scaff4222g033483	237	0.11	0	0.059	0.606479	-
M.Javanica_Scaff10122g057781	237	0.373	0	0.05	0.769222	-
M.Javanica_Scaff14873g070981	237	0.712	0	0.05	0.965344	-
M.Javanica_Scaff350g005205	237	0.891	0	0.036	0.999314	-
M.Javanica_Scaff5258g038571	237	0.121	0	0.029	0.733676	-
M.Javanica_Scaff3011g026609	237	0.325	0	0.027	0.914799	-
M.Javanica_Scaff10060g057585	237	0.348	0	0.024	0.999285	-
M.Javanica_Scaff2196g021295	237	0.032	0	0.024	0.965664	-
M.Javanica_Scaff1304g014609	237	0.396	0	0.022	0.904184	-
M.Javanica_Scaff502g006987	237	0.244	0	0.019	0.998561	-
M.Javanica_Scaff23731g088254	237	0.572	0	0.018	0.810814	-
M.Javanica_Scaff12076g063689	237	0.871	0	0.008	0.95049	-
M.Javanica_Scaff5033g037486	237	0.748	0	0.008	0.909458	-
M.Javanica_Scaff4773g036238	236	0.348	0	0.829	-	0.913
M.Javanica_Scaff5845g041308	236	0.063	0	0.154	-	0.915
M.Javanica_Scaff3377g028792	236	0.846	0	0.129	0.540912	-
M.Javanica_Scaff4933g037020	236	0.64	0	0.118	-	0.911
M.Javanica_Scaff6209g042933	236	0.846	0	0.066	0.518179	-
M.Javanica_Scaff8731g053072	236	0.373	0	0.031	0.923308	-
M.Javanica_Scaff23249g087487	236	0.891	0	0.026	0.965775	-
M.Javanica_Scaff2159g021073	236	0.748	0	0.021	0.997465	-
M.Javanica_Scaff997g011874	236	0.818	0	0.016	0.864989	-
M.Javanica_Scaff2515g023461	236	0.64	0	0.009	0.936945	-
M.Javanica_Scaff12588g065094	235	0.052	0	0.309	-	0.913
M.Javanica_Scaff7830g049635	235	0.748	0	0.048	0.926614	-
M.Javanica_Scaff4062g032676	235	0.145	0	0.048	0.92342	-
M.Javanica_Scaff5216g038397	235	0.133	0	0.046	-	0.913
M.Javanica_Scaff3653g030376	235	0.974	0	0.042	0.850673	-
M.Javanica_Scaff11191g061100	235	0.537	0	0.028	0.949076	-
M.Javanica_Scaff12465g064762	235	0.145	0	0.026	0.82652	-
M.Javanica_Scaff30187g097219	235	0.537	0	0.021	0.512607	-
M.Javanica_Scaff10818g059942	235	0.871	0	0.014	0.956353	-
M.Javanica_Scaff16929g075635	235	0.846	0	0.014	0.956353	-
[truncated: 5,461 more rows]

## Sheet: Table S2.
In silico secretome analyses of the polyphagous root-knot nematode Meloidogyne javanica: A resource for studying M. javanica secreted proteins
Table S2. Mapping of identified 7,458 M. javanica secreted proteins to 7,734 nematode EST sequences
Query Seq-id (ID of your sequence)	Subject Seq-id (ID of the database hit)	Percentage of identical matches	Alignment length	Number of mismatches	Number of gap openings	Start of alignment in query	End of alignment in query	Start of alignment in subject (database hit)	End of alignment in subject (database hit)	Expectation value (E-value)	Bit score
meloidogyne_javanica_prjeb8714|M.Javanica_Scaff10124g057788	CK427491.1	90.361	83	7	1	14	96	74	319	6.53e-49	149
meloidogyne_javanica_prjeb8714|M.Javanica_Scaff1002g011925	BI745390.1	97.041	169	5	0	62	230	6	512	4.81e-90	278
meloidogyne_javanica_prjeb8714|M.Javanica_Scaff10041g057515	BG735995.1	100	96	0	0	1	96	113	400	2.68e-67	200
meloidogyne_javanica_prjeb8714|M.Javanica_Scaff1003g011928	BE578235.1	56.25	32	14	0	253	284	102	7	1.08e-06	44.7
meloidogyne_javanica_prjeb8714|M.Javanica_Scaff10124g057786	CK427491.1	73.585	53	13	1	14	66	74	229	5.03e-22	80.5
meloidogyne_javanica_prjeb8714|M.Javanica_Scaff10142g057866	BE578229.1	63.636	33	12	0	5	37	379	477	6.07e-10	49.3
meloidogyne_javanica_prjeb8714|M.Javanica_Scaff10124g057785	CK427641.1	96.552	58	2	0	19	76	2	175	3.21e-36	114
meloidogyne_javanica_prjeb8714|M.Javanica_Scaff100g001904	BI143250.1	97.03	101	3	0	1	101	7	309	3.84e-45	139
meloidogyne_javanica_prjeb8714|M.Javanica_Scaff10099g057704	BI324342.1	91.589	107	9	0	1	107	58	378	1.55e-59	176
meloidogyne_javanica_prjeb8714|M.Javanica_Scaff10060g057585	BI324650.1	81.633	49	9	0	148	196	2	148	5.23e-21	80.1
meloidogyne_javanica_prjeb8714|M.Javanica_Scaff10137g057841	BI744774.1	98.182	55	1	0	16	70	186	22	3.4e-33	108
meloidogyne_javanica_prjeb8714|M.Javanica_Scaff1003g011933	BE578235.1	79.412	34	7	0	319	352	102	1	1.72e-12	61.6
meloidogyne_javanica_prjeb8714|M.Javanica_Scaff10123g057784	CK427464.1	75.49	204	10	2	24	226	165	659	1.31e-58	185
meloidogyne_javanica_prjeb8714|M.Javanica_Scaff10204g058064	BE578766.1	96	100	4	0	44	143	120	419	7.65e-66	194
meloidogyne_javanica_prjeb8714|M.Javanica_Scaff10251g058216	CF350383.1	94.253	87	5	0	5	91	1	261	1.13e-54	164
meloidogyne_javanica_prjeb8714|M.Javanica_Scaff101g001937	BG736959.1	81.818	22	4	0	1	22	477	412	4.18e-08	46.6
meloidogyne_javanica_prjeb8714|M.Javanica_Scaff10275g058282	BI863142.1	91.339	127	10	1	1	127	57	434	1.73e-62	195
meloidogyne_javanica_prjeb8714|M.Javanica_Scaff10214g058091	CF351157.1	100	29	0	0	18	46	54	140	4.85e-11	49.3
meloidogyne_javanica_prjeb8714|M.Javanica_Scaff10201g058046	BI745602.1	76.19	63	15	0	16	78	210	398	7.96e-30	100
meloidogyne_javanica_prjeb8714|M.Javanica_Scaff10246g058202	BI745402.1	56.296	135	44	3	146	279	116	478	1.89e-37	128
meloidogyne_javanica_prjeb8714|M.Javanica_Scaff10296g058347	BG735776.1	56.818	44	18	1	33	75	82	213	2.25e-10	50.1
meloidogyne_javanica_prjeb8714|M.Javanica_Scaff102g001939	BI745402.1	56.954	151	64	1	139	289	104	553	5.23e-49	159
meloidogyne_javanica_prjeb8714|M.Javanica_Scaff10517g059043	BI745638.1	60	170	66	2	175	342	7	516	7.79e-65	208
meloidogyne_javanica_prjeb8714|M.Javanica_Scaff10519g059049	BG735657.1	60.839	143	55	1	1	142	50	478	1.76e-58	179
meloidogyne_javanica_prjeb8714|M.Javanica_Scaff1059g012428	CF350815.1	73.529	34	8	1	27	59	95	196	1.12e-10	46.6
meloidogyne_javanica_prjeb8714|M.Javanica_Scaff10395g058652	BI745427.1	97.884	189	4	0	390	578	3	569	7.21e-133	385
meloidogyne_javanica_prjeb8714|M.Javanica_Scaff10545g059136	CK427152.1	95.798	119	2	1	13	131	56	403	2.89e-81	233
meloidogyne_javanica_prjeb8714|M.Javanica_Scaff105g001983	BI324395.1	55.118	127	55	1	51	175	56	436	7.93e-41	134
meloidogyne_javanica_prjeb8714|M.Javanica_Scaff1031g012174	CK427641.1	98.276	58	1	0	19	76	2	175	1.22e-36	115
meloidogyne_javanica_prjeb8714|M.Javanica_Scaff10463g058865	BI744879.1	81.111	90	17	0	29	118	377	108	8.67e-33	110
meloidogyne_javanica_prjeb8714|M.Javanica_Scaff1031g012173	CK427491.1	100	82	0	0	14	95	74	319	5.37e-56	167
meloidogyne_javanica_prjeb8714|M.Javanica_Scaff10415g058719	BI745402.1	67.593	108	34	1	158	264	155	478	1.12e-33	118
meloidogyne_javanica_prjeb8714|M.Javanica_Scaff10561g059178	BI143144.1	78.528	163	4	1	370	501	1	489	7.55e-83	254
meloidogyne_javanica_prjeb8714|M.Javanica_Scaff10374g058590	BG736911.1	94.545	165	9	0	227	391	2	496	7.06e-110	320
meloidogyne_javanica_prjeb8714|M.Javanica_Scaff10584g059246	BG736380.1	100	135	0	0	77	211	78	482	2.23e-58	179
meloidogyne_javanica_prjeb8714|M.Javanica_Scaff10476g058903	BI324333.1	100	37	0	0	2	38	38	148	5.97e-20	73.9
meloidogyne_javanica_prjeb8714|M.Javanica_Scaff10599g059292	BG736352.1	56.338	71	25	2	26	90	26	238	3.38e-16	65.9
meloidogyne_javanica_prjeb8714|M.Javanica_Scaff10504g058990	BI744724.1	65.094	106	35	2	1	105	31	345	9.73e-41	129
meloidogyne_javanica_prjeb8714|M.Javanica_Scaff1060g012438	BE578719.1	97.183	71	2	0	2	72	1	213	3.67e-48	144
meloidogyne_javanica_prjeb8714|M.Javanica_Scaff10383g058613	BG736271.1	100	22	0	0	36	57	1	66	7.99e-10	47.8
meloidogyne_javanica_prjeb8714|M.Javanica_Scaff1052g012350	BG737115.1	98.693	153	2	0	1	153	9	467	3.19e-108	302
meloidogyne_javanica_prjeb8714|M.Javanica_Scaff10477g058904	BI745402.1	52.846	123	55	3	132	252	104	469	2.22e-26	98.6
meloidogyne_javanica_prjeb8714|M.Javanica_Scaff10411g058695	BI324650.1	89.796	49	5	0	82	130	2	148	1.85e-24	88.2
meloidogyne_javanica_prjeb8714|M.Javanica_Scaff10373g058589	BI745558.1	83.333	24	4	0	1	24	74	3	5.53e-08	42.7
meloidogyne_javanica_prjeb8714|M.Javanica_Scaff1107g012829	BG736199.1	97.81	137	3	0	1	137	41	451	9.3e-83	242
meloidogyne_javanica_prjeb8714|M.Javanica_Scaff1128g013027	CK427061.1	75	72	8	2	13	76	13	222	1.24e-18	70.5
meloidogyne_javanica_prjeb8714|M.Javanica_Scaff11252g061261	CK427228.1	100	103	0	0	1	103	76	384	1.61e-74	214
meloidogyne_javanica_prjeb8714|M.Javanica_Scaff11243g061236	BI745558.1	81.481	27	5	0	65	91	151	71	2.32e-07	42
meloidogyne_javanica_prjeb8714|M.Javanica_Scaff11320g061462	CF350491.1	97.175	177	5	0	39	215	153	683	4.03e-129	361
meloidogyne_javanica_prjeb8714|M.Javanica_Scaff10945g060313	BI324650.1	77.273	22	5	0	82	103	2	67	5.85e-06	37.7
meloidogyne_javanica_prjeb8714|M.Javanica_Scaff11178g061063	BE578171.1	100	154	0	0	8	161	2	463	3.9e-113	315
meloidogyne_javanica_prjeb8714|M.Javanica_Scaff1075g012555	BE578951.1	98.876	89	1	0	6	94	1	267	5.81e-62	181
meloidogyne_javanica_prjeb8714|M.Javanica_Scaff11405g061727	CK427318.1	100	95	0	0	13	107	103	387	2.06e-66	196
meloidogyne_javanica_prjeb8714|M.Javanica_Scaff11147g060960	CK427600.1	100	89	0	0	20	108	3	269	1.45e-61	181
meloidogyne_javanica_prjeb8714|M.Javanica_Scaff1132g013071	BI142732.1	97.701	87	2	0	1	87	17	277	1.55e-46	149
meloidogyne_javanica_prjeb8714|M.Javanica_Scaff1102g012786	BE578793.1	80.723	166	5	2	30	169	75	569	1.25e-91	262
meloidogyne_javanica_prjeb8714|M.Javanica_Scaff1109g012850	BI745558.1	75	24	6	0	102	125	107	36	3.35e-06	40.8
meloidogyne_javanica_prjeb8714|M.Javanica_Scaff10846g060021	BI745402.1	68.293	164	47	3	203	362	38	526	4.2e-36	127
meloidogyne_javanica_prjeb8714|M.Javanica_Scaff1073g012539	BI745248.1	98.81	84	1	0	55	138	30	281	2.83e-44	139
meloidogyne_javanica_prjeb8714|M.Javanica_Scaff10949g060324	CK427371.1	78.607	201	36	1	10	203	35	637	1.64e-105	300
meloidogyne_javanica_prjeb8714|M.Javanica_Scaff11002g060486	CF350492.1	79.07	86	5	1	139	211	483	226	8.72e-64	136
meloidogyne_javanica_prjeb8714|M.Javanica_Scaff10844g060012	BI745273.1	97.516	161	4	0	19	179	29	511	4.63e-114	320
meloidogyne_javanica_prjeb8714|M.Javanica_Scaff11191g061100	BI744865.1	94.872	156	3	1	1	151	73	540	3.33e-82	240
meloidogyne_javanica_prjeb8714|M.Javanica_Scaff11339g061528	BI745166.1	55.172	29	13	0	49	77	368	454	1.42e-07	45.1
meloidogyne_javanica_prjeb8714|M.Javanica_Scaff10903g060193	CF350858.1	51.282	78	38	0	194	271	104	337	4.77e-23	90.9
meloidogyne_javanica_prjeb8714|M.Javanica_Scaff11148g060967	BE578720.1	53.846	65	28	2	1	64	46	237	4.35e-11	51.2
meloidogyne_javanica_prjeb8714|M.Javanica_Scaff11261g061285	BI324590.1	94.318	88	5	0	164	251	265	2	1.56e-54	171
meloidogyne_javanica_prjeb8714|M.Javanica_Scaff1128g013028	BE578295.1	100	70	0	0	16	85	34	243	8.52e-36	114
meloidogyne_javanica_prjeb8714|M.Javanica_Scaff11060g060683	CK427230.1	100	57	0	0	31	87	152	322	3.8e-40	127
meloidogyne_javanica_prjeb8714|M.Javanica_Scaff1137g013119	BE578353.1	97.727	44	1	0	1	44	24	155	3.15e-27	92.4
meloidogyne_javanica_prjeb8714|M.Javanica_Scaff10645g059433	BG736911.1	93.939	165	10	0	227	391	2	496	2.61e-108	315
meloidogyne_javanica_prjeb8714|M.Javanica_Scaff1075g012560	BG737104.1	93.023	86	5	1	93	177	3	260	1.18e-51	157
meloidogyne_javanica_prjeb8714|M.Javanica_Scaff1101g012771	BG736513.1	85.714	112	3	1	58	156	364	29	8.1e-58	177
meloidogyne_javanica_prjeb8714|M.Javanica_Scaff11277g061336	BI324590.1	98.864	88	1	0	165	252	265	2	8e-58	180
meloidogyne_javanica_prjeb8714|M.Javanica_Scaff1277g014366	CK427641.1	96.552	58	2	0	19	76	2	175	5.14e-36	114
meloidogyne_javanica_prjeb8714|M.Javanica_Scaff12135g063853	BI745402.1	61.932	176	62	4	117	291	38	553	1.09e-46	152
meloidogyne_javanica_prjeb8714|M.Javanica_Scaff1161g013356	CF350838.1	83.254	209	0	1	1	209	28	549	3.58e-97	281
meloidogyne_javanica_prjeb8714|M.Javanica_Scaff12248g064161	CK427011.1	98.361	61	1	0	7	67	351	533	8.71e-39	123
meloidogyne_javanica_prjeb8714|M.Javanica_Scaff11965g063369	BI142774.1	98.387	124	2	0	204	327	107	478	3.76e-87	256
meloidogyne_javanica_prjeb8714|M.Javanica_Scaff1243g014079	BE578852.1	54.286	35	16	0	33	67	30	134	4.22e-08	43.1
meloidogyne_javanica_prjeb8714|M.Javanica_Scaff1216g013849	CF350350.1	82.143	84	13	1	1	82	110	361	1.85e-44	145
meloidogyne_javanica_prjeb8714|M.Javanica_Scaff1198g013685	BG735776.1	71.429	42	12	0	176	217	82	207	3.25e-14	63.9
meloidogyne_javanica_prjeb8714|M.Javanica_Scaff12399g064581	CF358774.1	97.268	183	5	0	18	200	120	668	3.91e-136	380
meloidogyne_javanica_prjeb8714|M.Javanica_Scaff11770g062806	BI745285.1	56.098	41	18	0	13	53	178	56	9.78e-09	46.6
meloidogyne_javanica_prjeb8714|M.Javanica_Scaff1159g013342	BI745285.1	57.143	42	12	1	18	59	184	77	2.09e-08	43.5
meloidogyne_javanica_prjeb8714|M.Javanica_Scaff127g002323	BG735990.1	92.308	26	2	0	46	71	340	417	6.56e-10	48.9
meloidogyne_javanica_prjeb8714|M.Javanica_Scaff1234g013997	BG736038.1	98.876	89	1	0	132	220	3	269	1.54e-60	184
meloidogyne_javanica_prjeb8714|M.Javanica_Scaff12135g063855	BI324650.1	81.25	48	9	0	82	129	2	145	9.87e-23	81.3
meloidogyne_javanica_prjeb8714|M.Javanica_Scaff11664g062481	CK427696.1	94.845	97	5	0	1	97	40	330	1.04e-51	157
meloidogyne_javanica_prjeb8714|M.Javanica_Scaff12150g063897	BI745635.1	92.105	38	3	0	84	121	315	202	1.41e-28	72.4
meloidogyne_javanica_prjeb8714|M.Javanica_Scaff11762g062779	BI745383.1	92.308	182	4	1	50	231	3	518	2.75e-118	333
meloidogyne_javanica_prjeb8714|M.Javanica_Scaff11650g062438	BI863201.1	54.717	53	24	0	1	53	142	300	3.42e-13	57.4
meloidogyne_javanica_prjeb8714|M.Javanica_Scaff12127g063831	CF358963.1	82.569	218	35	1	201	415	23	676	1.66e-113	333
meloidogyne_javanica_prjeb8714|M.Javanica_Scaff12136g063857	BI745408.1	51.786	56	26	1	4	58	35	202	1.89e-13	58.5
meloidogyne_javanica_prjeb8714|M.Javanica_Scaff1245g014104	BG736279.1	94.048	84	5	0	13	96	102	353	1.32e-50	155
meloidogyne_javanica_prjeb8714|M.Javanica_Scaff12663g065299	BG736352.1	95.238	21	1	0	1	21	192	254	9.81e-09	45.8
meloidogyne_javanica_prjeb8714|M.Javanica_Scaff12098g063754	CK427019.1	100	84	0	0	1	84	43	294	5.87e-60	176
meloidogyne_javanica_prjeb8714|M.Javanica_Scaff11917g063214	CF350574.1	70	30	9	0	44	73	72	161	2.23e-08	51.2
meloidogyne_javanica_prjeb8714|M.Javanica_Scaff11900g063169	BI745402.1	53.6	125	54	4	169	291	185	553	3.38e-33	118
meloidogyne_javanica_prjeb8714|M.Javanica_Scaff11646g062420	BE578342.1	100	122	0	0	1	122	21	386	6.6e-79	225
meloidogyne_javanica_prjeb8714|M.Javanica_Scaff12453g064722	BI744575.1	50	56	28	0	117	172	190	23	4.44e-15	66.6
meloidogyne_javanica_prjeb8714|M.Javanica_Scaff12228g064116	BG736859.1	100	166	0	0	274	439	1	498	2.64e-121	348
meloidogyne_javanica_prjeb8714|M.Javanica_Scaff1212g013817	BI745402.1	68.382	136	40	1	155	287	140	547	5.8e-59	184
meloidogyne_javanica_prjeb8714|M.Javanica_Scaff12409g064607	BI745465.1	100	113	0	0	49	161	3	341	9.83e-82	236
meloidogyne_javanica_prjeb8714|M.Javanica_Scaff12210g064062	BG737153.1	100	34	0	0	150	183	2	103	1.77e-19	75.5
meloidogyne_javanica_prjeb8714|M.Javanica_Scaff11914g063204	BI745214.1	83.333	24	4	0	1	24	415	486	3.78e-06	40.8
meloidogyne_javanica_prjeb8714|M.Javanica_Scaff12320g064381	BI863201.1	57.5	80	33	1	35	113	154	393	2.98e-25	90.9
meloidogyne_javanica_prjeb8714|M.Javanica_Scaff1198g013677	BG735776.1	68	75	23	1	185	259	82	303	6.33e-27	98.6
meloidogyne_javanica_prjeb8714|M.Javanica_Scaff12417g064630	CK427524.1	96.825	189	2	1	1	185	99	665	1.96e-119	343
meloidogyne_javanica_prjeb8714|M.Javanica_Scaff1277g014365	CK427491.1	98.78	82	1	0	14	95	74	319	1.91e-55	166
meloidogyne_javanica_prjeb8714|M.Javanica_Scaff12084g063702	BG736553.1	59.375	32	13	0	15	46	60	155	9.57e-06	38.1
meloidogyne_javanica_prjeb8714|M.Javanica_Scaff11553g062138	BI745396.1	72.603	146	40	0	1701	1846	2	439	1.62e-73	239
meloidogyne_javanica_prjeb8714|M.Javanica_Scaff12117g063803	CF350600.1	98.693	153	2	0	8	160	28	486	7.84e-110	308
meloidogyne_javanica_prjeb8714|M.Javanica_Scaff12351g064461	BG736352.1	81.481	27	5	0	1	27	192	272	3.52e-11	51.2
meloidogyne_javanica_prjeb8714|M.Javanica_Scaff12749g065535	BI745402.1	62.745	153	53	3	141	292	104	553	1.23e-54	173
meloidogyne_javanica_prjeb8714|M.Javanica_Scaff11463g061904	CK427690.1	100	204	0	0	21	224	43	654	2.48e-152	419
meloidogyne_javanica_prjeb8714|M.Javanica_Scaff12204g064044	BG894350.1	90	170	4	1	1	170	9	479	1.51e-107	303
meloidogyne_javanica_prjeb8714|M.Javanica_Scaff12100g063760	BI744627.1	97.163	141	4	0	11	151	117	539	1.59e-99	288
meloidogyne_javanica_prjeb8714|M.Javanica_Scaff11678g062527	BE578319.1	97.849	93	2	0	55	147	16	294	7.28e-63	186
meloidogyne_javanica_prjeb8714|M.Javanica_Scaff11804g062898	BI745402.1	62.4	125	43	2	140	260	179	553	1.31e-46	152
meloidogyne_javanica_prjeb8714|M.Javanica_Scaff11660g062469	BG736775.1	77.778	36	8	0	1	36	137	30	1.87e-13	56.6
meloidogyne_javanica_prjeb8714|M.Javanica_Scaff11506g062001	BG735876.1	91.111	45	4	0	207	251	136	2	2.28e-21	85.9
meloidogyne_javanica_prjeb8714|M.Javanica_Scaff1191g013616	BE578654.1	98.276	174	3	0	3	176	1	522	3.28e-94	270
meloidogyne_javanica_prjeb8714|M.Javanica_Scaff1240g014050	BG736783.1	64	75	27	0	1	75	286	62	4.65e-27	93.6
meloidogyne_javanica_prjeb8714|M.Javanica_Scaff12685g065365	CK427381.1	100	170	0	0	1	170	7	516	6.44e-113	316
meloidogyne_javanica_prjeb8714|M.Javanica_Scaff11471g061926	BG736523.1	100	145	0	0	1	145	58	492	1.45e-107	301
meloidogyne_javanica_prjeb8714|M.Javanica_Scaff12219g064085	CK427100.1	98.718	78	1	0	1	78	18	251	1.83e-53	159
meloidogyne_javanica_prjeb8714|M.Javanica_Scaff12215g064072	BI745304.1	73.846	195	4	2	1	194	116	562	2.64e-89	266
meloidogyne_javanica_prjeb8714|M.Javanica_Scaff1243g014080	BG736271.1	51.22	82	39	1	9	89	64	309	1.27e-26	92.4
meloidogyne_javanica_prjeb8714|M.Javanica_Scaff12883g065894	CK427230.1	100	57	0	0	27	83	152	322	1.82e-36	130
meloidogyne_javanica_prjeb8714|M.Javanica_Scaff1176g013489	CK427080.1	100	43	0	0	14	56	54	182	5.94e-28	94
meloidogyne_javanica_prjeb8714|M.Javanica_Scaff12116g063800	BG736780.1	95.385	130	6	0	68	197	2	391	2.17e-87	250
meloidogyne_javanica_prjeb8714|M.Javanica_Scaff1281g014409	BI863200.1	91.176	34	3	0	17	50	118	219	7.71e-15	62
meloidogyne_javanica_prjeb8714|M.Javanica_Scaff1166g013411	CF350647.1	50	58	26	3	8	65	2	166	1.63e-09	48.1
meloidogyne_javanica_prjeb8714|M.Javanica_Scaff123g002265	BG736783.1	61.538	65	25	0	4	68	299	105	6.53e-20	74.3
meloidogyne_javanica_prjeb8714|M.Javanica_Scaff12836g065769	BG736783.1	56.818	44	19	0	151	194	290	159	1.6e-09	52.8
meloidogyne_javanica_prjeb8714|M.Javanica_Scaff11657g062459	BI745402.1	51.25	80	39	0	179	258	179	418	2.12e-17	75.1
meloidogyne_javanica_prjeb8714|M.Javanica_Scaff11804g062897	BI745402.1	53.125	128	55	3	162	287	176	550	1.88e-35	124
meloidogyne_javanica_prjeb8714|M.Javanica_Scaff12412g064612	CF350600.1	96.078	153	6	0	8	160	28	486	6.72e-108	303
meloidogyne_javanica_prjeb8714|M.Javanica_Scaff11514g062024	CF350808.1	92.593	27	2	0	206	232	31	111	5.05e-12	57
meloidogyne_javanica_prjeb8714|M.Javanica_Scaff12121g063816	CK427139.1	100	104	0	0	1	104	10	321	5.4e-73	209
meloidogyne_javanica_prjeb8714|M.Javanica_Scaff1163g013379	CF350586.1	95.408	196	9	0	20	215	5	592	2.23e-142	395
meloidogyne_javanica_prjeb8714|M.Javanica_Scaff11617g062343	BE578148.1	96.347	219	8	0	3	221	5	661	6.86e-148	408
meloidogyne_javanica_prjeb8714|M.Javanica_Scaff12085g063708	CK427244.1	98.936	94	1	0	1	94	37	318	7.59e-65	189
meloidogyne_javanica_prjeb8714|M.Javanica_Scaff12502g064876	BI745402.1	54.902	102	46	0	187	288	167	472	2.53e-31	112
meloidogyne_javanica_prjeb8714|M.Javanica_Scaff12228g064115	CF350381.1	59.341	91	37	0	263	353	1	273	4.32e-41	140
meloidogyne_javanica_prjeb8714|M.Javanica_Scaff1264g014274	BI863199.1	96.053	76	3	0	397	472	207	434	4.16e-44	150
meloidogyne_javanica_prjeb8714|M.Javanica_Scaff11834g062989	CF350586.1	50	200	91	2	22	215	2	592	1e-61	191
meloidogyne_javanica_prjeb8714|M.Javanica_Scaff12694g065391	CK427477.1	88.06	134	1	1	1	119	130	531	1.71e-78	227
meloidogyne_javanica_prjeb8714|M.Javanica_Scaff11879g063110	BI745482.1	99.448	181	1	0	376	556	3	545	4.28e-120	348
meloidogyne_javanica_prjeb8714|M.Javanica_Scaff11569g062193	CF350647.1	64.677	201	64	3	7	200	5	607	3.07e-86	254
meloidogyne_javanica_prjeb8714|M.Javanica_Scaff127g002320	BI142922.1	100	21	0	0	69	89	270	332	2.9e-09	47.8
meloidogyne_javanica_prjeb8714|M.Javanica_Scaff12438g064685	CF350492.1	79.612	103	8	1	30	119	534	226	3.83e-73	167
meloidogyne_javanica_prjeb8714|M.Javanica_Scaff11803g062894	BG737126.1	97.98	99	2	0	22	120	71	367	1e-69	202
meloidogyne_javanica_prjeb8714|M.Javanica_Scaff12586g065088	BI745402.1	66.346	104	34	1	148	250	179	490	6.73e-39	131
meloidogyne_javanica_prjeb8714|M.Javanica_Scaff12528g064941	BI863375.1	100	54	0	0	1	54	262	423	2.15e-35	114
meloidogyne_javanica_prjeb8714|M.Javanica_Scaff11895g063155	CF358963.1	99.541	218	1	0	193	410	23	676	2.68e-128	371
meloidogyne_javanica_prjeb8714|M.Javanica_Scaff11888g063142	BG894335.1	100	76	0	0	1	76	48	275	5.17e-52	156
meloidogyne_javanica_prjeb8714|M.Javanica_Scaff1340g014896	BI142941.1	56.061	66	28	1	84	148	87	284	9.04e-18	71.6
meloidogyne_javanica_prjeb8714|M.Javanica_Scaff13671g067969	BG736523.1	98.621	145	2	0	1	145	58	492	3.53e-106	298
meloidogyne_javanica_prjeb8714|M.Javanica_Scaff15759g073093	BI324409.1	98.63	146	2	0	23	168	61	498	4.74e-105	301
meloidogyne_javanica_prjeb8714|M.Javanica_Scaff15642g072812	CK427690.1	100	67	0	0	21	87	43	243	6.61e-45	140
meloidogyne_javanica_prjeb8714|M.Javanica_Scaff13377g067192	BI745402.1	59.69	129	35	1	117	245	41	376	4.45e-27	100
meloidogyne_javanica_prjeb8714|M.Javanica_Scaff1416g015519	BE578684.1	96.622	148	5	0	4	151	2	445	9.02e-107	298
meloidogyne_javanica_prjeb8714|M.Javanica_Scaff15444g072339	BI142941.1	89.286	56	6	0	3	58	258	425	1.16e-31	103
meloidogyne_javanica_prjeb8714|M.Javanica_Scaff13216g066802	CK427670.1	90.987	233	7	1	12	244	13	669	1.28e-156	436
meloidogyne_javanica_prjeb8714|M.Javanica_Scaff14675g070465	BI745602.1	64.103	39	14	0	16	54	210	326	1.14e-11	53.1
meloidogyne_javanica_prjeb8714|M.Javanica_Scaff13178g066692	BI745046.1	97.386	153	4	0	189	341	2	460	1.1e-99	288
meloidogyne_javanica_prjeb8714|M.Javanica_Scaff16126g073892	BG736352.1	95.833	24	1	0	469	492	180	251	4.21e-09	52.4
meloidogyne_javanica_prjeb8714|M.Javanica_Scaff1418g015530	CF350500.1	93.103	87	6	0	107	193	3	263	2.6e-41	134
meloidogyne_javanica_prjeb8714|M.Javanica_Scaff13226g066828	BI744629.1	99.225	129	1	0	106	234	6	392	1.7e-93	270
meloidogyne_javanica_prjeb8714|M.Javanica_Scaff15394g072224	CF358766.1	79.221	77	16	0	258	334	334	564	3.04e-32	117
meloidogyne_javanica_prjeb8714|M.Javanica_Scaff13827g068380	BE578621.1	99.153	118	0	1	1	118	18	368	3.95e-84	239
meloidogyne_javanica_prjeb8714|M.Javanica_Scaff14608g070305	BE578343.1	66.154	65	16	1	3	61	3	197	4.34e-25	85.9
meloidogyne_javanica_prjeb8714|M.Javanica_Scaff13659g067929	BI863409.1	98.81	84	1	0	320	403	3	254	1.53e-54	174
meloidogyne_javanica_prjeb8714|M.Javanica_Scaff1428g015613	CF350477.1	100	193	0	0	17	209	88	666	6.31e-141	397
meloidogyne_javanica_prjeb8714|M.Javanica_Scaff160g002782	BI324650.1	60.417	48	19	0	84	131	2	145	1.47e-13	58.2
meloidogyne_javanica_prjeb8714|M.Javanica_Scaff14039g068898	BI745285.1	78.571	28	6	0	48	75	172	89	8.11e-09	45.4
meloidogyne_javanica_prjeb8714|M.Javanica_Scaff1556g016628	BI863242.1	50	64	30	2	4	65	354	545	1.74e-15	64.3
meloidogyne_javanica_prjeb8714|M.Javanica_Scaff15609g072743	BI324650.1	50	42	19	1	88	127	20	145	1.48e-06	39.7
meloidogyne_javanica_prjeb8714|M.Javanica_Scaff1292g014503	CK427589.1	99	100	1	0	1	100	25	324	6.27e-58	171
meloidogyne_javanica_prjeb8714|M.Javanica_Scaff13012g066259	BI745114.1	98.095	105	2	0	1	105	32	346	8.28e-71	205
meloidogyne_javanica_prjeb8714|M.Javanica_Scaff13839g068405	BI745558.1	73.81	42	11	0	12	53	305	180	4.04e-13	55.5
meloidogyne_javanica_prjeb8714|M.Javanica_Scaff1407g015441	BG736523.1	99.31	145	1	0	1	145	58	492	3.38e-107	301
meloidogyne_javanica_prjeb8714|M.Javanica_Scaff142g002522	BI745402.1	60.135	148	56	2	146	292	116	553	7.84e-50	161
meloidogyne_javanica_prjeb8714|M.Javanica_Scaff15654g072847	BI324588.1	100	174	0	0	21	194	7	528	7.35e-117	330
meloidogyne_javanica_prjeb8714|M.Javanica_Scaff1449g015799	CF350509.1	98.639	147	2	0	1	147	52	492	3.01e-96	273
meloidogyne_javanica_prjeb8714|M.Javanica_Scaff13904g068564	CK427671.1	95.429	175	6	1	19	191	41	565	6.72e-107	320
meloidogyne_javanica_prjeb8714|M.Javanica_Scaff15834g073263	BI324650.1	85.714	35	5	0	88	122	20	124	6.55e-15	61.2
meloidogyne_javanica_prjeb8714|M.Javanica_Scaff13565g067660	CF350734.1	100	80	0	0	17	96	34	273	1.63e-21	79
meloidogyne_javanica_prjeb8714|M.Javanica_Scaff13587g067722	BE578171.1	100	154	0	0	8	161	2	463	3.9e-113	315
meloidogyne_javanica_prjeb8714|M.Javanica_Scaff14072g068980	BG736959.1	64	25	9	0	7	31	489	415	5.79e-06	37.4
meloidogyne_javanica_prjeb8714|M.Javanica_Scaff13185g066714	CF350808.1	50	30	15	0	22	51	4	93	1.11e-06	41.2
meloidogyne_javanica_prjeb8714|M.Javanica_Scaff15012g071315	CF350445.1	100	29	0	0	160	188	508	594	9.06e-14	65.9
meloidogyne_javanica_prjeb8714|M.Javanica_Scaff15635g072796	BI745166.1	77.143	35	8	0	68	102	368	472	3.08e-14	63.5
meloidogyne_javanica_prjeb8714|M.Javanica_Scaff15340g072106	BE578654.1	100	174	0	0	3	176	1	522	3.42e-94	270
meloidogyne_javanica_prjeb8714|M.Javanica_Scaff13675g067978	CK427402.1	100	28	0	0	67	94	582	499	5.66e-13	58.5
meloidogyne_javanica_prjeb8714|M.Javanica_Scaff13399g067243	BI745146.1	100	45	0	0	1	45	419	553	1.73e-28	101
meloidogyne_javanica_prjeb8714|M.Javanica_Scaff1513g016277	BI744833.1	99.415	171	1	0	332	502	1	513	4.06e-124	360
meloidogyne_javanica_prjeb8714|M.Javanica_Scaff15965g073538	CF350647.1	100	202	0	0	17	218	35	640	2.1e-153	427
meloidogyne_javanica_prjeb8714|M.Javanica_Scaff13745g068158	BE578793.1	81.818	165	4	1	29	167	75	569	1.62e-94	269
meloidogyne_javanica_prjeb8714|M.Javanica_Scaff15903g073405	BI745402.1	97.674	172	4	0	117	288	38	553	2.58e-96	280
meloidogyne_javanica_prjeb8714|M.Javanica_Scaff15371g072175	BI745558.1	56.757	37	16	0	17	53	120	10	3.76e-06	37.4
meloidogyne_javanica_prjeb8714|M.Javanica_Scaff14443g069905	BI745402.1	60.584	137	53	1	154	289	143	553	2.81e-42	141
meloidogyne_javanica_prjeb8714|M.Javanica_Scaff13g000348	BG736245.1	60.241	83	33	0	633	715	13	261	1.37e-23	94
meloidogyne_javanica_prjeb8714|M.Javanica_Scaff15577g072662	CK427244.1	96.203	79	3	0	1	79	37	273	1.53e-51	155
meloidogyne_javanica_prjeb8714|M.Javanica_Scaff1445g015769	CK427019.1	100	65	0	0	20	84	100	294	7.24e-45	138
meloidogyne_javanica_prjeb8714|M.Javanica_Scaff14660g070428	CF351213.1	90.123	81	8	0	173	253	85	327	8.9e-37	130
meloidogyne_javanica_prjeb8714|M.Javanica_Scaff14978g071241	CF350356.1	99.387	163	1	0	1	163	60	548	3.07e-116	324
meloidogyne_javanica_prjeb8714|M.Javanica_Scaff13322g067046	BE578342.1	100	122	0	0	1	122	21	386	6.6e-79	225
meloidogyne_javanica_prjeb8714|M.Javanica_Scaff13498g067487	U79003.1	100	67	0	0	1	67	32	232	4.66e-42	131
meloidogyne_javanica_prjeb8714|M.Javanica_Scaff1589g016869	CK427589.1	98	100	2	0	1	100	25	324	6.27e-58	171
meloidogyne_javanica_prjeb8714|M.Javanica_Scaff1576g016778	BI745402.1	53.333	120	52	1	167	282	185	544	3.25e-36	125
meloidogyne_javanica_prjeb8714|M.Javanica_Scaff15529g072568	BI142801.1	95.238	21	1	0	1	21	72	134	8.84e-09	45.8
meloidogyne_javanica_prjeb8714|M.Javanica_Scaff13956g068686	CF358923.1	100	207	0	0	1	207	8	628	1.03e-39	137
meloidogyne_javanica_prjeb8714|M.Javanica_Scaff15245g071884	CK427139.1	99.038	104	1	0	1	104	10	321	4.96e-72	206
meloidogyne_javanica_prjeb8714|M.Javanica_Scaff1490g016112	CK427524.1	99.471	189	1	0	1	189	99	665	2.76e-138	391
meloidogyne_javanica_prjeb8714|M.Javanica_Scaff15183g071736	BI745285.1	67.742	31	10	0	35	65	184	92	6.47e-07	41.6
meloidogyne_javanica_prjeb8714|M.Javanica_Scaff15635g072797	BI745166.1	100	36	0	0	92	127	365	472	8.21e-21	80.9
meloidogyne_javanica_prjeb8714|M.Javanica_Scaff15736g073042	BE578839.1	58.974	39	16	0	20	58	416	300	1.63e-08	47.4
meloidogyne_javanica_prjeb8714|M.Javanica_Scaff15113g071568	CF350350.1	74.408	211	28	1	1	211	110	664	3.34e-63	196
meloidogyne_javanica_prjeb8714|M.Javanica_Scaff1583g016827	BI863409.1	91.566	83	6	1	406	488	3	248	7.29e-48	159
meloidogyne_javanica_prjeb8714|M.Javanica_Scaff1501g016189	CF350539.1	97.959	196	4	0	26	221	90	677	6.22e-121	351
meloidogyne_javanica_prjeb8714|M.Javanica_Scaff140g002495	BG736713.1	95	20	1	0	13	32	61	2	5.33e-08	43.1
meloidogyne_javanica_prjeb8714|M.Javanica_Scaff13252g066882	BE578621.1	100	117	0	0	1	117	18	368	6.98e-86	243
meloidogyne_javanica_prjeb8714|M.Javanica_Scaff16045g073732	CK427696.1	100	68	0	0	30	97	127	330	4.43e-45	140
meloidogyne_javanica_prjeb8714|M.Javanica_Scaff16084g073815	CF350621.1	99.074	108	1	0	1	108	18	341	4.95e-77	220
meloidogyne_javanica_prjeb8714|M.Javanica_Scaff15785g073156	BI745408.1	52.439	82	38	1	126	206	74	319	1.85e-24	92.8
meloidogyne_javanica_prjeb8714|M.Javanica_Scaff153g002692	BG894356.1	99.415	171	1	0	278	448	1	513	6.06e-128	367
meloidogyne_javanica_prjeb8714|M.Javanica_Scaff13162g066635	BI745602.1	76.562	64	15	0	18	81	216	407	1.66e-30	102
meloidogyne_javanica_prjeb8714|M.Javanica_Scaff13467g067412	BI143022.1	95.238	42	2	0	1	42	276	151	1.38e-21	80.5
meloidogyne_javanica_prjeb8714|M.Javanica_Scaff13070g066394	BI142882.1	100	79	0	0	5	83	5	241	1.82e-57	170
meloidogyne_javanica_prjeb8714|M.Javanica_Scaff13970g068713	BI142837.1	61.702	94	22	1	2	81	373	92	2.39e-37	122
meloidogyne_javanica_prjeb8714|M.Javanica_Scaff14613g070318	BI745558.1	59.259	27	11	0	24	50	80	160	6.14e-06	37
meloidogyne_javanica_prjeb8714|M.Javanica_Scaff1577g016785	BI745602.1	55.556	117	45	4	3	115	183	524	6.54e-35	117
meloidogyne_javanica_prjeb8714|M.Javanica_Scaff14652g070405	BE578493.1	92.157	102	8	0	1	102	32	337	1.88e-56	169
meloidogyne_javanica_prjeb8714|M.Javanica_Scaff15160g071673	BG736975.1	55.263	38	17	0	25	62	8	121	1.38e-08	44.7
meloidogyne_javanica_prjeb8714|M.Javanica_Scaff15697g072955	CK427667.1	50	40	18	1	37	76	48	161	8.02e-07	34.7
meloidogyne_javanica_prjeb8714|M.Javanica_Scaff1530g016412	BE578171.1	100	154	0	0	8	161	2	463	3.9e-113	315
meloidogyne_javanica_prjeb8714|M.Javanica_Scaff1440g015716	CF358963.1	81.651	218	37	1	201	415	23	676	1.18e-111	328
meloidogyne_javanica_prjeb8714|M.Javanica_Scaff13845g068422	BG735850.1	73.077	78	18	1	28	102	2	235	1.04e-33	110
meloidogyne_javanica_prjeb8714|M.Javanica_Scaff15074g071479	CF350728.1	59.375	32	12	1	27	58	30	122	3.58e-06	35.4
meloidogyne_javanica_prjeb8714|M.Javanica_Scaff13460g067391	BI745402.1	60	165	60	4	117	277	38	526	2.04e-41	138
meloidogyne_javanica_prjeb8714|M.Javanica_Scaff15g000390	CF351157.1	100	29	0	0	18	46	54	140	3.69e-11	49.7
meloidogyne_javanica_prjeb8714|M.Javanica_Scaff16058g073754	BI324650.1	87.755	49	6	0	82	130	2	148	1.18e-22	85.9
meloidogyne_javanica_prjeb8714|M.Javanica_Scaff16092g073831	BI744724.1	62.617	107	37	3	1	106	31	345	1.81e-37	120
meloidogyne_javanica_prjeb8714|M.Javanica_Scaff15493g072469	CK427652.1	95.361	194	9	0	26	219	1	582	5.62e-130	361
meloidogyne_javanica_prjeb8714|M.Javanica_Scaff15383g072198	CF350647.1	64.677	201	64	3	7	200	5	607	8.94e-86	254
meloidogyne_javanica_prjeb8714|M.Javanica_Scaff15363g072155	BI324342.1	100	107	0	0	1	107	58	378	5.99e-64	187
meloidogyne_javanica_prjeb8714|M.Javanica_Scaff13204g066768	BG736859.1	96.386	166	6	0	259	424	1	498	4.08e-117	337
meloidogyne_javanica_prjeb8714|M.Javanica_Scaff1410g015471	BE578342.1	100	122	0	0	1	122	21	386	6.6e-79	225
meloidogyne_javanica_prjeb8714|M.Javanica_Scaff1311g014670	BE578150.1	76.623	77	7	2	1638	1703	94	324	3.04e-28	109
meloidogyne_javanica_prjeb8714|M.Javanica_Scaff13293g066985	BI143191.1	85.965	114	1	1	1	114	191	487	2.12e-65	192
meloidogyne_javanica_prjeb8714|M.Javanica_Scaff1423g015567	BI324637.1	66.48	179	58	1	77	255	4	534	3.62e-88	258
meloidogyne_javanica_prjeb8714|M.Javanica_Scaff13094g066458	BG736859.1	97.59	166	4	0	260	425	1	498	1.22e-118	341
meloidogyne_javanica_prjeb8714|M.Javanica_Scaff13482g067460	BE578235.1	64.706	34	12	0	362	395	102	1	4.38e-08	48.9
meloidogyne_javanica_prjeb8714|M.Javanica_Scaff1339g014884	CK427150.1	100	56	0	0	1	56	30	197	9.12e-38	119
meloidogyne_javanica_prjeb8714|M.Javanica_Scaff14659g070425	BI745402.1	66.304	92	31	0	246	337	152	427	3.47e-33	119
meloidogyne_javanica_prjeb8714|M.Javanica_Scaff1394g015329	CF350574.1	70.732	123	35	1	44	166	72	437	8.99e-57	182
meloidogyne_javanica_prjeb8714|M.Javanica_Scaff14024g068857	BG735787.1	95.652	23	1	0	1	23	34	102	5.57e-08	42.4
meloidogyne_javanica_prjeb8714|M.Javanica_Scaff1352g014975	CF350647.1	61.165	206	70	3	1	200	2	607	2.72e-85	251
meloidogyne_javanica_prjeb8714|M.Javanica_Scaff138g002475	BG736038.1	100	89	0	0	132	220	3	269	6.23e-61	185
meloidogyne_javanica_prjeb8714|M.Javanica_Scaff13188g066723	CK427225.1	82.609	23	4	0	1	23	21	89	1.53e-07	40.4
meloidogyne_javanica_prjeb8714|M.Javanica_Scaff1367g015116	CF350586.1	98.469	196	3	0	20	215	5	592	3.83e-146	404
meloidogyne_javanica_prjeb8714|M.Javanica_Scaff15746g073067	CK427492.1	92.233	103	8	0	1	103	29	337	2.82e-68	198
meloidogyne_javanica_prjeb8714|M.Javanica_Scaff14388g069768	BI745402.1	52.459	122	53	2	220	341	176	526	1.91e-27	103
meloidogyne_javanica_prjeb8714|M.Javanica_Scaff1373g015162	CF350467.1	95.122	41	2	0	58	98	1	123	3.46e-22	83.2
meloidogyne_javanica_prjeb8714|M.Javanica_Scaff14576g070230	BI745402.1	58.209	134	55	1	155	287	152	553	3.44e-33	117
meloidogyne_javanica_prjeb8714|M.Javanica_Scaff14576g070229	BI324650.1	97.917	48	1	0	82	129	2	145	8.86e-27	93.2
meloidogyne_javanica_prjeb8714|M.Javanica_Scaff14796g070801	CF358963.1	80.734	218	39	1	201	415	23	676	3.91e-111	327
meloidogyne_javanica_prjeb8714|M.Javanica_Scaff1475g015994	BI324492.1	95.652	23	1	0	23	45	380	448	6.9e-10	48.5
meloidogyne_javanica_prjeb8714|M.Javanica_Scaff1324g014769	BG737239.1	90.411	73	7	0	1	73	357	139	2.51e-43	134
meloidogyne_javanica_prjeb8714|M.Javanica_Scaff13093g066455	CK427130.1	98.305	118	2	0	1	118	13	366	3.23e-58	174
meloidogyne_javanica_prjeb8714|M.Javanica_Scaff15834g073262	BI745402.1	57.037	135	55	2	155	287	152	553	2.45e-43	144
meloidogyne_javanica_prjeb8714|M.Javanica_Scaff1307g014642	BI745638.1	53.846	169	77	1	155	322	10	516	6.91e-66	213
meloidogyne_javanica_prjeb8714|M.Javanica_Scaff15441g072328	CK427415.1	78.832	137	5	1	1	113	72	482	6.25e-70	206
meloidogyne_javanica_prjeb8714|M.Javanica_Scaff15005g071299	BI324397.1	96.364	55	2	0	1	55	2	166	2.29e-37	118
meloidogyne_javanica_prjeb8714|M.Javanica_Scaff14g000377	BG735775.1	61.111	108	40	2	176	282	83	403	9.5e-35	122
meloidogyne_javanica_prjeb8714|M.Javanica_Scaff15360g072147	BI745408.1	52.713	129	60	1	14	141	74	460	2.24e-49	152
meloidogyne_javanica_prjeb8714|M.Javanica_Scaff15707g072980	BI745402.1	67.429	175	55	2	115	288	32	553	6.16e-61	189
meloidogyne_javanica_prjeb8714|M.Javanica_Scaff13373g067183	CK427283.1	53.03	198	89	2	15	212	1	582	1.3e-72	216
meloidogyne_javanica_prjeb8714|M.Javanica_Scaff13607g067789	BI863188.1	91.589	107	8	1	34	139	1	321	5.93e-68	199
meloidogyne_javanica_prjeb8714|M.Javanica_Scaff16150g073941	BI324601.1	54.902	51	11	2	94	144	120	4	2.29e-06	42.4
meloidogyne_javanica_prjeb8714|M.Javanica_Scaff15041g071405	CK427600.1	94.382	89	5	0	20	108	3	269	9.37e-58	171
meloidogyne_javanica_prjeb8714|M.Javanica_Scaff1340g014891	BI863176.1	98.675	151	2	0	109	259	1	453	8.83e-109	316
meloidogyne_javanica_prjeb8714|M.Javanica_Scaff13117g066515	BE578570.1	83.333	18	3	0	21	38	523	576	1.22e-07	35.4
meloidogyne_javanica_prjeb8714|M.Javanica_Scaff14538g070134	BI744516.1	100	81	0	0	1	81	124	366	1.51e-56	167
meloidogyne_javanica_prjeb8714|M.Javanica_Scaff14563g070194	BG735657.1	63.964	111	39	1	1	110	50	382	9.51e-46	142
meloidogyne_javanica_prjeb8714|M.Javanica_Scaff14632g070363	BI745608.1	86.667	165	2	1	1	165	44	478	2.61e-91	260
meloidogyne_javanica_prjeb8714|M.Javanica_Scaff1424g015574	BI745480.1	52.5	120	57	0	31	150	159	518	8.54e-46	144
meloidogyne_javanica_prjeb8714|M.Javanica_Scaff15934g073469	BI745243.1	51.064	47	23	0	49	95	3	143	3.19e-08	50.4
meloidogyne_javanica_prjeb8714|M.Javanica_Scaff15320g072050	CF350726.1	80	45	9	0	1	45	117	251	7.56e-22	81.3
meloidogyne_javanica_prjeb8714|M.Javanica_Scaff14265g069461	BI142876.1	92.754	69	5	0	549	617	2	208	3.9e-38	135
meloidogyne_javanica_prjeb8714|M.Javanica_Scaff14677g070471	CF358765.1	95.522	201	2	1	21	214	2	604	1.35e-83	248
meloidogyne_javanica_prjeb8714|M.Javanica_Scaff16060g073763	BG735990.1	92.308	26	2	0	33	58	340	417	4.41e-10	48.5
meloidogyne_javanica_prjeb8714|M.Javanica_Scaff14432g069884	BE578839.1	56.757	37	16	0	20	56	416	306	1.13e-07	44.7
meloidogyne_javanica_prjeb8714|M.Javanica_Scaff1526g016377	BE578370.1	98.473	131	2	0	1	131	4	396	6.85e-96	270
meloidogyne_javanica_prjeb8714|M.Javanica_Scaff15453g072361	CK427365.1	94.382	89	5	0	1	89	31	297	2.83e-59	176
meloidogyne_javanica_prjeb8714|M.Javanica_Scaff14877g070993	CK427513.1	96	25	1	0	1	25	94	20	2.24e-09	50.4
meloidogyne_javanica_prjeb8714|M.Javanica_Scaff13178g066693	BI744563.1	61.069	131	49	2	81	209	160	552	8.84e-49	155
meloidogyne_javanica_prjeb8714|M.Javanica_Scaff15890g073382	BE578542.1	95.536	112	5	0	41	152	217	552	1.15e-74	219
meloidogyne_javanica_prjeb8714|M.Javanica_Scaff1614g017060	BG894352.1	65.517	29	10	0	31	59	368	454	4.25e-06	42.4
meloidogyne_javanica_prjeb8714|M.Javanica_Scaff133g002400	BE578852.1	76.224	143	4	2	20	162	30	368	9.27e-74	214
meloidogyne_javanica_prjeb8714|M.Javanica_Scaff1293g014508	BE578321.1	100	109	0	0	1	109	19	345	6.81e-77	221
meloidogyne_javanica_prjeb8714|M.Javanica_Scaff1500g016175	CK427366.1	90.741	54	5	0	235	288	125	286	1.06e-27	103
meloidogyne_javanica_prjeb8714|M.Javanica_Scaff1470g015956	BI745638.1	51.351	185	73	3	177	359	7	516	5.97e-55	178
meloidogyne_javanica_prjeb8714|M.Javanica_Scaff15226g071833	FF141782.1	54.762	42	19	0	173	214	2	127	5.72e-09	52
meloidogyne_javanica_prjeb8714|M.Javanica_Scaff13754g068186	CF351185.1	98.324	179	3	0	1	179	4	540	1.28e-128	357
meloidogyne_javanica_prjeb8714|M.Javanica_Scaff15916g073436	BG735846.1	91.391	151	13	0	1	151	53	505	4.52e-75	218
meloidogyne_javanica_prjeb8714|M.Javanica_Scaff13480g067453	BI745217.1	99.206	126	0	1	1	126	113	487	7.65e-80	229
meloidogyne_javanica_prjeb8714|M.Javanica_Scaff13267g066916	CK427228.1	81.013	79	15	0	1	79	76	312	2.28e-43	135
meloidogyne_javanica_prjeb8714|M.Javanica_Scaff1456g015849	BI745046.1	65.359	153	51	2	135	285	2	460	1.15e-71	215
meloidogyne_javanica_prjeb8714|M.Javanica_Scaff14233g069370	BI745218.1	94.783	115	6	0	1	115	134	478	3.45e-77	228
meloidogyne_javanica_prjeb8714|M.Javanica_Scaff14293g069534	BI324537.1	74.576	59	1	2	23	67	359	535	1.84e-21	82
meloidogyne_javanica_prjeb8714|M.Javanica_Scaff1449g015796	BG736232.1	91.971	137	11	0	7	143	68	478	4.06e-88	251
meloidogyne_javanica_prjeb8714|M.Javanica_Scaff15444g072338	BI142941.1	53.846	78	34	2	90	166	168	398	2.41e-21	81.6
meloidogyne_javanica_prjeb8714|M.Javanica_Scaff1456g015848	BI745046.1	99.346	153	1	0	115	267	2	460	2.96e-102	291
meloidogyne_javanica_prjeb8714|M.Javanica_Scaff13763g068215	CK427152.1	100	116	0	0	13	128	56	403	7.03e-85	242
meloidogyne_javanica_prjeb8714|M.Javanica_Scaff15072g071474	BE578309.1	99.206	126	1	0	1	126	76	453	4.72e-94	265
meloidogyne_javanica_prjeb8714|M.Javanica_Scaff1434g015662	BI773535.1	100	30	0	0	87	116	2	91	3.5e-16	65.5
meloidogyne_javanica_prjeb8714|M.Javanica_Scaff1575g016769	BG736445.1	99.387	163	1	0	328	490	489	1	1.87e-118	345
meloidogyne_javanica_prjeb8714|M.Javanica_Scaff15586g072687	BE578321.1	91.667	108	5	1	1	104	4	327	4.87e-68	198
meloidogyne_javanica_prjeb8714|M.Javanica_Scaff152g002676	CF350574.1	80.645	31	6	0	42	72	72	164	6.66e-13	56.6
meloidogyne_javanica_prjeb8714|M.Javanica_Scaff15g000382	CK427244.1	100	94	0	0	1	94	37	318	5.4e-66	192
meloidogyne_javanica_prjeb8714|M.Javanica_Scaff15392g072217	BG737115.1	98.693	153	2	0	1	153	9	467	3.19e-108	302
meloidogyne_javanica_prjeb8714|M.Javanica_Scaff14652g070404	BE578493.1	53.623	69	31	1	1	68	32	238	6.73e-21	78.2
meloidogyne_javanica_prjeb8714|M.Javanica_Scaff1755g018127	BG736319.1	90	50	4	1	30	79	3	149	4.62e-25	86.3
meloidogyne_javanica_prjeb8714|M.Javanica_Scaff1903g019213	BG894350.1	100	139	0	0	1	139	9	425	3.06e-102	288
meloidogyne_javanica_prjeb8714|M.Javanica_Scaff2205g021374	BG736911.1	97.576	165	4	0	229	393	2	496	4.52e-114	330
meloidogyne_javanica_prjeb8714|M.Javanica_Scaff19219g080358	BG737073.1	66.667	99	31	2	173	269	2	298	4.63e-38	132
meloidogyne_javanica_prjeb8714|M.Javanica_Scaff24271g089096	BG736530.1	86.441	118	15	1	173	290	459	109	1.36e-69	210
meloidogyne_javanica_prjeb8714|M.Javanica_Scaff17517g076854	CK427402.1	100	28	0	0	67	94	582	499	5.66e-13	58.5
meloidogyne_javanica_prjeb8714|M.Javanica_Scaff20038g081928	CF350574.1	70.732	123	35	1	44	166	72	437	5.36e-59	182
meloidogyne_javanica_prjeb8714|M.Javanica_Scaff2094g020596	CF350813.1	68.182	88	26	2	102	187	162	425	8.26e-31	111
meloidogyne_javanica_prjeb8714|M.Javanica_Scaff21203g084053	BG894369.1	57.692	78	21	1	1	66	61	294	5.04e-24	85.5
meloidogyne_javanica_prjeb8714|M.Javanica_Scaff194g003247	BI745402.1	65.143	175	57	3	117	290	38	553	2.6e-50	162
meloidogyne_javanica_prjeb8714|M.Javanica_Scaff2499g023357	BG737218.1	51.429	35	17	0	21	55	304	408	5.17e-06	38.1
meloidogyne_javanica_prjeb8714|M.Javanica_Scaff20640g083041	BI745558.1	75	36	8	1	8	42	117	10	7.13e-09	47.8
meloidogyne_javanica_prjeb8714|M.Javanica_Scaff19364g080635	CF350574.1	80.645	31	6	0	42	72	72	164	2.58e-13	57.8
meloidogyne_javanica_prjeb8714|M.Javanica_Scaff2201g021335	CF350301.1	96.392	194	7	0	1	194	93	674	2.78e-138	385
meloidogyne_javanica_prjeb8714|M.Javanica_Scaff2330g022204	BI745528.1	95.238	21	1	0	23	43	398	460	3.25e-10	46.2
meloidogyne_javanica_prjeb8714|M.Javanica_Scaff23356g087647	BI744516.1	84.932	73	7	3	1	73	124	330	3.65e-36	115
meloidogyne_javanica_prjeb8714|M.Javanica_Scaff1936g019448	BG736480.1	90.909	33	3	0	60	92	328	426	7.03e-13	61.6
meloidogyne_javanica_prjeb8714|M.Javanica_Scaff1932g019416	BI142941.1	97.674	43	1	0	118	160	156	284	1.32e-25	92.4
meloidogyne_javanica_prjeb8714|M.Javanica_Scaff23292g087560	BI863183.1	63.636	55	14	1	127	175	232	396	5.37e-15	65.5
meloidogyne_javanica_prjeb8714|M.Javanica_Scaff18g000441	BI745570.1	94.737	57	3	0	1	57	73	243	2.99e-35	111
meloidogyne_javanica_prjeb8714|M.Javanica_Scaff16604g074945	BI745218.1	100	44	0	0	1	44	347	478	1.17e-24	91.3
meloidogyne_javanica_prjeb8714|M.Javanica_Scaff22683g086566	CK427663.1	87.234	94	12	0	22	115	74	355	3.5e-48	149
meloidogyne_javanica_prjeb8714|M.Javanica_Scaff2096g020614	CK427078.1	100	126	0	0	1	126	106	483	2.18e-93	265
meloidogyne_javanica_prjeb8714|M.Javanica_Scaff17866g077576	BI744938.1	100	67	0	0	3	69	201	1	2e-44	141
meloidogyne_javanica_prjeb8714|M.Javanica_Scaff2375g022509	CK427240.1	87.85	214	3	1	1	191	24	665	2.5e-132	375
meloidogyne_javanica_prjeb8714|M.Javanica_Scaff2105g020689	BG736523.1	100	145	0	0	1	145	58	492	1.45e-107	301
meloidogyne_javanica_prjeb8714|M.Javanica_Scaff22749g086677	CF350574.1	75.969	129	28	2	15	143	57	434	4.02e-66	197
meloidogyne_javanica_prjeb8714|M.Javanica_Scaff2115g020771	BI744865.1	61.765	136	46	2	23	157	136	528	2.57e-58	178
meloidogyne_javanica_prjeb8714|M.Javanica_Scaff2167g021115	BI745644.1	84.615	91	14	0	21	111	220	492	5.3e-53	164
meloidogyne_javanica_prjeb8714|M.Javanica_Scaff1870g018959	BI745644.1	82.418	91	16	0	21	111	220	492	3.16e-53	163
meloidogyne_javanica_prjeb8714|M.Javanica_Scaff2451g023032	BI745402.1	64.286	126	41	2	164	285	176	553	3.82e-42	140
meloidogyne_javanica_prjeb8714|M.Javanica_Scaff24144g088889	CF350453.1	100	118	0	0	1	118	20	373	4.55e-86	245
meloidogyne_javanica_prjeb8714|M.Javanica_Scaff2107g020709	BI744711.1	100	33	0	0	290	322	2	100	5.53e-19	76.6
meloidogyne_javanica_prjeb8714|M.Javanica_Scaff219g003577	BI745558.1	75	36	9	0	11	46	2	109	2.72e-13	57
meloidogyne_javanica_prjeb8714|M.Javanica_Scaff18583g079075	CF350736.1	52.632	57	27	0	43	99	219	389	2.09e-19	70.9
meloidogyne_javanica_prjeb8714|M.Javanica_Scaff192g003220	BI863409.1	95.455	88	3	1	319	406	3	263	1.23e-52	169
meloidogyne_javanica_prjeb8714|M.Javanica_Scaff22416g086105	BI745402.1	58.333	132	51	2	157	284	158	553	2.14e-43	144
meloidogyne_javanica_prjeb8714|M.Javanica_Scaff18815g079528	BI324325.1	100	45	0	0	417	461	1	135	2.77e-06	44.3
meloidogyne_javanica_prjeb8714|M.Javanica_Scaff24093g088805	CF350518.1	88.43	121	14	0	2	122	112	474	8.99e-77	224
meloidogyne_javanica_prjeb8714|M.Javanica_Scaff16955g075689	BI863199.1	97.368	76	2	0	397	472	207	434	1.08e-44	151
meloidogyne_javanica_prjeb8714|M.Javanica_Scaff18819g079533	CK427670.1	97.717	219	5	0	12	230	13	669	9.01e-161	448
meloidogyne_javanica_prjeb8714|M.Javanica_Scaff2039g020215	BI745529.1	98.148	54	1	0	24	77	205	366	5.78e-19	75.1
meloidogyne_javanica_prjeb8714|M.Javanica_Scaff2357g022399	CF350647.1	64.677	201	64	3	7	200	5	607	3.07e-86	254
meloidogyne_javanica_prjeb8714|M.Javanica_Scaff18741g079375	CK427313.1	100	48	0	0	1	48	53	196	4.56e-29	102
meloidogyne_javanica_prjeb8714|M.Javanica_Scaff17255g076320	BI324650.1	56.522	46	19	1	82	126	2	139	8.96e-10	48.1
meloidogyne_javanica_prjeb8714|M.Javanica_Scaff2251g021676	BE578692.1	97.143	105	3	0	18	122	3	317	1.81e-48	152
meloidogyne_javanica_prjeb8714|M.Javanica_Scaff21234g084106	BG737239.1	90.411	73	7	0	1	73	357	139	2.51e-43	134
meloidogyne_javanica_prjeb8714|M.Javanica_Scaff248g003959	CF350858.1	96.875	96	3	0	16	111	44	331	4.97e-66	197
meloidogyne_javanica_prjeb8714|M.Javanica_Scaff24983g090183	BI745558.1	69.444	36	11	0	35	70	153	46	5.23e-09	45.4
meloidogyne_javanica_prjeb8714|M.Javanica_Scaff23448g087803	BI744894.1	55	40	18	0	22	61	135	254	8.14e-11	51.2
meloidogyne_javanica_prjeb8714|M.Javanica_Scaff21318g084254	BI324650.1	87.234	47	6	0	82	128	2	142	2.15e-23	83.6
meloidogyne_javanica_prjeb8714|M.Javanica_Scaff19g000484	BI744865.1	100	156	0	0	1	156	73	540	9.41e-91	262
meloidogyne_javanica_prjeb8714|M.Javanica_Scaff21240g084115	BI324637.1	91.209	182	16	0	73	254	1	546	5.26e-121	346
meloidogyne_javanica_prjeb8714|M.Javanica_Scaff16656g075061	BI863418.1	92.308	52	4	0	1	52	18	173	5.53e-30	99.4
meloidogyne_javanica_prjeb8714|M.Javanica_Scaff20g000501	BI142732.1	100	87	0	0	1	87	17	277	4.28e-47	150
meloidogyne_javanica_prjeb8714|M.Javanica_Scaff16674g075104	BI324395.1	94.839	155	8	0	23	177	5	469	3.36e-86	250
meloidogyne_javanica_prjeb8714|M.Javanica_Scaff16283g074242	CF358963.1	81.026	195	34	1	201	392	23	607	2.98e-97	288
meloidogyne_javanica_prjeb8714|M.Javanica_Scaff23229g087460	BI143077.1	64.444	180	18	1	1	180	404	3	1.51e-75	220
meloidogyne_javanica_prjeb8714|M.Javanica_Scaff23953g088592	BE578508.1	53.226	62	24	1	2	58	122	307	4.96e-14	60.1
meloidogyne_javanica_prjeb8714|M.Javanica_Scaff24646g089672	BI773523.1	87.5	40	5	0	3	42	292	173	5.41e-17	66.2
meloidogyne_javanica_prjeb8714|M.Javanica_Scaff194g003244	BI745402.1	63.529	85	30	1	27	111	143	394	5.89e-20	77.8
meloidogyne_javanica_prjeb8714|M.Javanica_Scaff21325g084266	BI745408.1	52.482	141	64	2	2	141	44	460	9.38e-53	161
meloidogyne_javanica_prjeb8714|M.Javanica_Scaff2033g020172	CF351013.1	95.652	46	2	0	1	46	4	141	7.68e-12	53.5
meloidogyne_javanica_prjeb8714|M.Javanica_Scaff16875g075518	CF350712.1	97.222	36	1	0	62	97	3	110	6.16e-24	73.9
meloidogyne_javanica_prjeb8714|M.Javanica_Scaff2107g020704	BI745166.1	77.143	35	8	0	68	102	368	472	2.2e-14	63.9
meloidogyne_javanica_prjeb8714|M.Javanica_Scaff16502g074728	BI704077.1	94.595	74	4	0	2	75	52	273	9.55e-45	148
meloidogyne_javanica_prjeb8714|M.Javanica_Scaff22781g086727	BI745465.1	55.814	43	16	1	72	114	3	122	9.3e-11	52.8
meloidogyne_javanica_prjeb8714|M.Javanica_Scaff19536g080981	BI745402.1	63.006	173	62	2	178	349	38	553	1.06e-56	181
meloidogyne_javanica_prjeb8714|M.Javanica_Scaff1626g017139	BG736464.1	56.25	128	53	2	117	242	94	474	2.43e-43	145
meloidogyne_javanica_prjeb8714|M.Javanica_Scaff16g000408	BG894350.1	97.842	139	3	0	1	139	9	425	6.36e-99	280
meloidogyne_javanica_prjeb8714|M.Javanica_Scaff24704g089764	BI745285.1	57.143	42	12	1	18	59	184	77	1.1e-07	44.3
meloidogyne_javanica_prjeb8714|M.Javanica_Scaff21477g084511	CK427381.1	100	170	0	0	1	170	7	516	6.44e-113	316
meloidogyne_javanica_prjeb8714|M.Javanica_Scaff20908g083523	BI745638.1	55.118	127	56	1	155	280	10	390	2.51e-49	158
meloidogyne_javanica_prjeb8714|M.Javanica_Scaff1838g018740	CK427283.1	54.167	48	22	0	15	62	1	144	1.69e-15	63.5
meloidogyne_javanica_prjeb8714|M.Javanica_Scaff19295g080499	U78990.1	97	100	3	0	35	134	138	437	1.77e-69	204
meloidogyne_javanica_prjeb8714|M.Javanica_Scaff16844g075452	BI745227.1	100	152	0	0	1	152	31	486	4.25e-85	243
meloidogyne_javanica_prjeb8714|M.Javanica_Scaff17540g076898	BI142780.1	89.474	57	6	0	1	57	442	272	5.37e-30	99.8
meloidogyne_javanica_prjeb8714|M.Javanica_Scaff22087g085552	CK427099.1	95	60	3	0	21	80	104	283	4.27e-23	82.8
meloidogyne_javanica_prjeb8714|M.Javanica_Scaff1838g018741	CK427652.1	97.938	194	4	0	26	219	1	582	2.13e-143	395
meloidogyne_javanica_prjeb8714|M.Javanica_Scaff2343g022294	BE578593.1	90	50	5	0	1	50	262	411	2.51e-30	100
meloidogyne_javanica_prjeb8714|M.Javanica_Scaff20665g083088	BI142774.1	94.286	35	2	0	107	141	2	106	7.22e-19	74.7
meloidogyne_javanica_prjeb8714|M.Javanica_Scaff16387g074472	CK427371.1	78.155	206	38	1	3	201	20	637	5.69e-99	301
meloidogyne_javanica_prjeb8714|M.Javanica_Scaff16498g074718	BG736971.1	94.231	104	2	1	1	104	51	350	2.82e-57	171
meloidogyne_javanica_prjeb8714|M.Javanica_Scaff1641g017255	CK427686.1	98.87	177	2	0	1	177	2	532	7.54e-131	361
meloidogyne_javanica_prjeb8714|M.Javanica_Scaff1949g019559	BI324590.1	97.727	88	2	0	165	252	265	2	1.83e-56	177
meloidogyne_javanica_prjeb8714|M.Javanica_Scaff1907g019249	BI745402.1	65.625	96	32	1	202	297	152	436	2.73e-26	99.8
meloidogyne_javanica_prjeb8714|M.Javanica_Scaff24858g089998	BI142922.1	55	60	26	1	1	59	43	222	2.43e-14	61.6
meloidogyne_javanica_prjeb8714|M.Javanica_Scaff16660g075067	BI745125.1	97.297	37	1	0	450	486	451	341	3.79e-18	78.2
meloidogyne_javanica_prjeb8714|M.Javanica_Scaff19g000485	BG735657.1	81.119	143	27	0	1	143	50	478	2.52e-71	212
meloidogyne_javanica_prjeb8714|M.Javanica_Scaff194g003249	BI745402.1	61.143	175	66	2	115	288	32	553	1.1e-56	178
meloidogyne_javanica_prjeb8714|M.Javanica_Scaff2254g021703	CF358963.1	81.651	218	37	1	201	415	23	676	1.2e-114	333
meloidogyne_javanica_prjeb8714|M.Javanica_Scaff16341g074371	BI745383.1	92.308	182	4	1	50	231	3	518	2.75e-118	333
meloidogyne_javanica_prjeb8714|M.Javanica_Scaff1781g018317	BE578755.1	70.588	34	10	0	554	587	297	398	1.51e-08	51.2
meloidogyne_javanica_prjeb8714|M.Javanica_Scaff17858g077557	BI142956.1	100	23	0	0	145	167	72	140	9.24e-08	45.1
meloidogyne_javanica_prjeb8714|M.Javanica_Scaff17929g077705	CF350998.1	100	25	0	0	1	25	150	76	5.1e-11	53.5
meloidogyne_javanica_prjeb8714|M.Javanica_Scaff19216g080352	BG735846.1	87.417	151	19	0	1	151	53	505	1.15e-82	244
meloidogyne_javanica_prjeb8714|M.Javanica_Scaff16995g075774	BI324325.1	100	45	0	0	434	478	1	135	2.49e-06	44.3
meloidogyne_javanica_prjeb8714|M.Javanica_Scaff22051g085481	CF350448.1	99.444	180	1	0	1	180	16	555	1.42e-130	362
meloidogyne_javanica_prjeb8714|M.Javanica_Scaff16715g075189	BG735996.1	94.737	38	2	0	85	122	1	114	7.35e-19	74.7
meloidogyne_javanica_prjeb8714|M.Javanica_Scaff19462g080837	BI744811.1	100	96	0	0	1	96	199	486	8.35e-69	200
meloidogyne_javanica_prjeb8714|M.Javanica_Scaff17422g076655	BI745297.1	97.273	110	3	0	2	111	150	479	1.5e-77	223
meloidogyne_javanica_prjeb8714|M.Javanica_Scaff17631g077103	CF350636.1	57.764	161	65	2	44	203	71	547	2.47e-59	182
meloidogyne_javanica_prjeb8714|M.Javanica_Scaff18559g079024	BI744521.1	73.913	46	12	0	13	58	142	279	5.2e-20	73.6
meloidogyne_javanica_prjeb8714|M.Javanica_Scaff23448g087802	BI744894.1	65.625	32	11	0	22	53	135	230	1.01e-10	50.8
meloidogyne_javanica_prjeb8714|M.Javanica_Scaff2045g020252	CF350315.1	60.526	152	20	3	1	112	473	18	4.71e-52	159
meloidogyne_javanica_prjeb8714|M.Javanica_Scaff1720g017835	BI745349.1	97.368	38	1	0	217	254	2	115	9.99e-20	84.3
meloidogyne_javanica_prjeb8714|M.Javanica_Scaff18839g079583	BI745402.1	56.977	172	71	3	163	331	38	553	3.41e-46	153
meloidogyne_javanica_prjeb8714|M.Javanica_Scaff1704g017743	BI745402.1	66.474	173	56	2	117	288	38	553	6.04e-44	145
meloidogyne_javanica_prjeb8714|M.Javanica_Scaff24615g089619	BG736783.1	52.542	59	24	1	94	148	263	87	7.02e-11	53.9
meloidogyne_javanica_prjeb8714|M.Javanica_Scaff233g003767	BI744627.1	100	151	0	0	1	151	87	539	9.47e-104	301
meloidogyne_javanica_prjeb8714|M.Javanica_Scaff20903g083513	BI745402.1	63.429	175	56	5	55	224	38	553	1.31e-31	112
meloidogyne_javanica_prjeb8714|M.Javanica_Scaff24951g090137	CF358869.1	73.529	34	7	1	13	44	63	164	3.72e-12	54.7
meloidogyne_javanica_prjeb8714|M.Javanica_Scaff21010g083725	BI744601.1	98.413	63	1	0	2	64	314	502	1.09e-41	130
meloidogyne_javanica_prjeb8714|M.Javanica_Scaff1807g018490	BI745021.1	64.103	39	10	2	30	65	116	3	4.62e-08	44.7
meloidogyne_javanica_prjeb8714|M.Javanica_Scaff22831g086800	BG737249.1	99.167	120	1	0	36	155	23	382	4.38e-84	249
meloidogyne_javanica_prjeb8714|M.Javanica_Scaff24423g089328	BI745459.1	92.308	65	5	0	59	123	127	321	4.36e-40	129
meloidogyne_javanica_prjeb8714|M.Javanica_Scaff2107g020705	BI745166.1	100	36	0	0	74	109	365	472	1.99e-20	79.7
meloidogyne_javanica_prjeb8714|M.Javanica_Scaff2019g020073	BI744865.1	68.382	136	42	1	22	156	133	540	2.28e-66	200
meloidogyne_javanica_prjeb8714|M.Javanica_Scaff1965g019669	BI744521.1	73.913	46	12	0	13	58	142	279	2.07e-19	72
meloidogyne_javanica_prjeb8714|M.Javanica_Scaff1811g018524	BG736199.1	95.62	137	6	0	1	137	41	451	1.92e-81	238
meloidogyne_javanica_prjeb8714|M.Javanica_Scaff1862g018912	CF350546.1	97.044	203	6	0	1	203	54	662	4.05e-53	169
meloidogyne_javanica_prjeb8714|M.Javanica_Scaff2454g023051	BG735846.1	88.079	151	18	0	1	151	53	505	1.74e-84	246
meloidogyne_javanica_prjeb8714|M.Javanica_Scaff2262g021752	BI773535.1	77.419	93	7	1	117	209	2	238	8.9e-33	112
meloidogyne_javanica_prjeb8714|M.Javanica_Scaff17541g076904	BI745558.1	79.167	24	5	0	1	24	74	3	3e-07	40.8
meloidogyne_javanica_prjeb8714|M.Javanica_Scaff2044g020240	BE578370.1	99.237	131	1	0	1	131	4	396	4.74e-84	240
meloidogyne_javanica_prjeb8714|M.Javanica_Scaff2228g021528	BG736464.1	51.587	126	58	2	106	228	97	474	8.06e-39	132
meloidogyne_javanica_prjeb8714|M.Javanica_Scaff16844g075453	BI863423.1	99.242	132	1	0	1	132	116	511	1.24e-93	265
meloidogyne_javanica_prjeb8714|M.Javanica_Scaff16230g074111	BG735800.1	96.053	76	3	0	7	82	149	376	1.21e-31	105
meloidogyne_javanica_prjeb8714|M.Javanica_Scaff164g002846	BG736480.1	100	32	0	0	59	90	331	426	5.83e-06	41.6
meloidogyne_javanica_prjeb8714|M.Javanica_Scaff18542g078986	CF351061.1	71.505	186	45	2	1	186	55	588	1.97e-55	171
meloidogyne_javanica_prjeb8714|M.Javanica_Scaff2010g019989	BE578319.1	83.333	84	1	1	58	128	43	294	9.11e-44	136
meloidogyne_javanica_prjeb8714|M.Javanica_Scaff21548g084633	BI863290.1	98.095	105	2	0	1	105	164	478	3.1e-73	216
meloidogyne_javanica_prjeb8714|M.Javanica_Scaff19g000483	BG735684.1	98.438	128	2	0	1	128	93	476	7.29e-88	254
meloidogyne_javanica_prjeb8714|M.Javanica_Scaff20228g082279	CF350574.1	84.783	46	7	0	148	193	129	266	1.01e-21	83.6
meloidogyne_javanica_prjeb8714|M.Javanica_Scaff17070g075922	FF141782.1	51.163	43	16	2	161	203	2	115	9.92e-06	42.4
meloidogyne_javanica_prjeb8714|M.Javanica_Scaff22202g085746	BE578601.1	64.602	113	40	0	39	151	169	507	1.01e-49	155
meloidogyne_javanica_prjeb8714|M.Javanica_Scaff19898g081681	BI744724.1	57.009	107	44	2	1	107	31	345	5.49e-35	114
meloidogyne_javanica_prjeb8714|M.Javanica_Scaff244g003909	BI745402.1	51.095	137	62	3	154	286	143	550	4.01e-33	117
meloidogyne_javanica_prjeb8714|M.Javanica_Scaff2029g020128	BI142931.1	86.111	36	5	0	1	36	244	137	7.15e-17	66.2
meloidogyne_javanica_prjeb8714|M.Javanica_Scaff21260g084154	CF350487.1	84.656	189	19	2	41	220	15	578	2.68e-99	286
meloidogyne_javanica_prjeb8714|M.Javanica_Scaff1957g019608	BI324395.1	95.484	155	7	0	23	177	5	469	3.03e-87	253
meloidogyne_javanica_prjeb8714|M.Javanica_Scaff17363g076536	CK427136.1	100	86	0	0	17	102	2	259	6.51e-56	167
meloidogyne_javanica_prjeb8714|M.Javanica_Scaff1688g017635	BE578796.1	98.438	64	1	0	18	81	62	253	4.36e-42	132
meloidogyne_javanica_prjeb8714|M.Javanica_Scaff164g002836	BG736480.1	100	32	0	0	55	86	331	426	4.91e-06	41.6
meloidogyne_javanica_prjeb8714|M.Javanica_Scaff2248g021654	BI744611.1	88.043	184	22	0	1528	1711	15	566	9.87e-97	306
meloidogyne_javanica_prjeb8714|M.Javanica_Scaff2022g020085	CF350838.1	98.851	174	2	0	1	174	28	549	2.27e-102	294
meloidogyne_javanica_prjeb8714|M.Javanica_Scaff1953g019582	BG735776.1	65.854	41	14	0	181	221	82	204	6.43e-10	52.4
meloidogyne_javanica_prjeb8714|M.Javanica_Scaff1671g017494	BI745096.1	53.333	135	62	1	53	187	131	532	3.98e-40	139
meloidogyne_javanica_prjeb8714|M.Javanica_Scaff20189g082223	BG736057.1	96.296	27	1	0	227	253	3	83	2.26e-11	57
meloidogyne_javanica_prjeb8714|M.Javanica_Scaff18121g078103	BG735995.1	97.917	96	2	0	1	96	113	400	2.33e-66	193
meloidogyne_javanica_prjeb8714|M.Javanica_Scaff172g002949	CF350860.1	94.118	34	2	0	1	34	16	117	1.27e-08	43.5
meloidogyne_javanica_prjeb8714|M.Javanica_Scaff196g003270	BI324650.1	50	46	23	0	76	121	8	145	1.38e-08	44.7
meloidogyne_javanica_prjeb8714|M.Javanica_Scaff19529g080969	BI744615.1	98.571	70	1	0	200	269	16	225	1.01e-32	115
meloidogyne_javanica_prjeb8714|M.Javanica_Scaff194g003250	BI745402.1	62.698	126	42	2	174	294	176	553	2.09e-46	152
meloidogyne_javanica_prjeb8714|M.Javanica_Scaff23441g087788	BE578654.1	93.333	165	6	1	1	165	43	522	2.59e-78	230
meloidogyne_javanica_prjeb8714|M.Javanica_Scaff223g003637	BI142947.1	56.061	66	29	0	1	66	11	208	5.93e-21	79
meloidogyne_javanica_prjeb8714|M.Javanica_Scaff24570g089560	BE578370.1	96.947	131	4	0	1	131	4	396	1.45e-94	267
meloidogyne_javanica_prjeb8714|M.Javanica_Scaff20888g083486	CK427492.1	98.058	103	2	0	1	103	29	337	6.47e-73	210
meloidogyne_javanica_prjeb8714|M.Javanica_Scaff24393g089274	BG736809.1	100	86	0	0	1	86	238	495	2.16e-60	178
meloidogyne_javanica_prjeb8714|M.Javanica_Scaff17424g076656	BI745248.1	90.323	93	6	2	121	210	3	281	3.3e-41	134
meloidogyne_javanica_prjeb8714|M.Javanica_Scaff162g002809	BG894302.1	100	29	0	0	80	108	1	87	4.78e-14	58.2
meloidogyne_javanica_prjeb8714|M.Javanica_Scaff17165g076128	BI745558.1	81.818	33	6	0	38	70	21	119	6.35e-14	58.2
meloidogyne_javanica_prjeb8714|M.Javanica_Scaff1704g017740	BI745402.1	60.116	173	64	3	69	237	38	553	1.07e-44	145
meloidogyne_javanica_prjeb8714|M.Javanica_Scaff2019g020065	BG735657.1	69.444	144	42	2	1	143	50	478	2.8e-67	199
meloidogyne_javanica_prjeb8714|M.Javanica_Scaff2489g023290	BG737240.1	82.857	70	3	1	1	61	405	196	5.02e-36	115
meloidogyne_javanica_prjeb8714|M.Javanica_Scaff2352g022368	BI745558.1	70	40	12	0	22	61	120	1	3.15e-13	57.8
meloidogyne_javanica_prjeb8714|M.Javanica_Scaff24759g089856	BG737143.1	99.167	120	1	0	21	140	2	361	5.98e-86	247
meloidogyne_javanica_prjeb8714|M.Javanica_Scaff16607g074954	BI324477.1	77.273	22	5	0	139	160	14	79	5.38e-07	43.5
meloidogyne_javanica_prjeb8714|M.Javanica_Scaff21695g084899	CF358816.1	92.857	28	2	0	1	28	20	103	1.98e-17	50.4
meloidogyne_javanica_prjeb8714|M.Javanica_Scaff2168g021123	CK427297.1	100	48	0	0	1	48	211	354	6.34e-29	101
meloidogyne_javanica_prjeb8714|M.Javanica_Scaff16207g074061	BI744816.1	54.688	128	52	2	202	323	21	404	7.23e-37	129
meloidogyne_javanica_prjeb8714|M.Javanica_Scaff19701g081307	CF350827.1	100	188	0	0	17	204	57	620	2.33e-119	336
meloidogyne_javanica_prjeb8714|M.Javanica_Scaff16200g074042	BG736513.1	78.049	82	5	1	58	126	364	119	8.77e-36	117
meloidogyne_javanica_prjeb8714|M.Javanica_Scaff16269g074206	CK427253.1	100	60	0	0	21	80	76	255	1.72e-24	85.9
meloidogyne_javanica_prjeb8714|M.Javanica_Scaff226g003682	BI745390.1	98.817	169	2	0	60	228	6	512	2.63e-82	256
meloidogyne_javanica_prjeb8714|M.Javanica_Scaff21015g083733	BE578370.1	51.818	110	52	1	25	134	70	396	5.51e-37	121
meloidogyne_javanica_prjeb8714|M.Javanica_Scaff18150g078163	BI324537.1	100	59	0	0	23	81	359	535	4.64e-35	124
meloidogyne_javanica_prjeb8714|M.Javanica_Scaff2019g020067	BG735657.1	68.75	144	45	0	1	144	50	481	1.38e-62	186
meloidogyne_javanica_prjeb8714|M.Javanica_Scaff18970g079845	BI863257.1	83.673	196	22	1	446	641	3	560	5.73e-105	315
meloidogyne_javanica_prjeb8714|M.Javanica_Scaff2193g021274	BI704077.1	96.491	57	2	0	102	158	103	273	1.37e-33	119
meloidogyne_javanica_prjeb8714|M.Javanica_Scaff22027g085447	BG735775.1	53.211	109	48	2	172	278	83	406	2.41e-29	105
meloidogyne_javanica_prjeb8714|M.Javanica_Scaff22864g086859	CF350813.1	67.442	86	26	2	86	169	162	419	5.49e-29	107
meloidogyne_javanica_prjeb8714|M.Javanica_Scaff24297g089126	BI863200.1	83.636	110	18	0	17	126	118	447	1.32e-40	134
meloidogyne_javanica_prjeb8714|M.Javanica_Scaff20395g082596	CF350518.1	100	53	0	0	2	54	301	459	2.4e-34	113
meloidogyne_javanica_prjeb8714|M.Javanica_Scaff18722g079331	BI745248.1	92.473	93	5	1	47	137	3	281	5.97e-45	141
meloidogyne_javanica_prjeb8714|M.Javanica_Scaff1725g017862	CF350574.1	69.919	123	36	1	44	166	72	437	6.26e-54	181
meloidogyne_javanica_prjeb8714|M.Javanica_Scaff19430g080760	BG736212.1	75	28	7	0	242	269	91	8	1.68e-07	43.5
meloidogyne_javanica_prjeb8714|M.Javanica_Scaff19g000486	BI744865.1	62.319	138	49	3	22	158	133	540	3.49e-42	139
meloidogyne_javanica_prjeb8714|M.Javanica_Scaff17338g076489	BE578520.1	99.485	194	1	0	34	227	3	584	9.23e-148	408
meloidogyne_javanica_prjeb8714|M.Javanica_Scaff19340g080587	BE578848.1	95.27	148	2	1	62	204	2	445	4.47e-81	235
meloidogyne_javanica_prjeb8714|M.Javanica_Scaff2200g021329	BG735665.1	94	50	3	0	16	65	106	255	1.74e-44	101
meloidogyne_javanica_prjeb8714|M.Javanica_Scaff18216g078305	BI863267.1	54.082	98	42	2	21	117	140	427	1.06e-23	88.6
meloidogyne_javanica_prjeb8714|M.Javanica_Scaff17840g077524	BI745402.1	57.895	190	60	3	118	306	41	553	3.72e-40	136
meloidogyne_javanica_prjeb8714|M.Javanica_Scaff24720g089796	CF350467.1	51.351	37	18	0	7	43	522	412	7.63e-06	37.4
meloidogyne_javanica_prjeb8714|M.Javanica_Scaff18370g078641	CF350586.1	95.918	196	8	0	20	215	5	592	2.81e-143	397
meloidogyne_javanica_prjeb8714|M.Javanica_Scaff197g003282	BE578776.1	56	75	33	0	60	134	2	226	4.62e-21	87.4
meloidogyne_javanica_prjeb8714|M.Javanica_Scaff16201g074046	BG736754.1	74.766	107	11	1	97	187	55	375	1.79e-49	154
meloidogyne_javanica_prjeb8714|M.Javanica_Scaff1776g018273	BI745402.1	60	140	47	2	151	281	134	553	2.97e-49	159
meloidogyne_javanica_prjeb8714|M.Javanica_Scaff16322g074330	BE578114.1	97.581	124	3	0	21	144	53	424	1.87e-90	257
meloidogyne_javanica_prjeb8714|M.Javanica_Scaff1933g019428	BG736783.1	80	20	4	0	43	62	110	169	2.65e-06	39.3
meloidogyne_javanica_prjeb8714|M.Javanica_Scaff22752g086683	BI745602.1	74.603	63	16	0	16	78	210	398	2.93e-29	99.4
meloidogyne_javanica_prjeb8714|M.Javanica_Scaff22718g086613	BG736530.1	75	48	11	1	317	364	462	322	8.04e-14	65.5
meloidogyne_javanica_prjeb8714|M.Javanica_Scaff22890g086900	BG736532.1	51.176	170	79	3	30	197	13	516	2.57e-59	182
meloidogyne_javanica_prjeb8714|M.Javanica_Scaff19895g081676	BI863200.1	99.091	110	1	0	17	126	118	447	8.13e-48	152
meloidogyne_javanica_prjeb8714|M.Javanica_Scaff1884g019059	BI744629.1	85.116	215	4	1	664	878	3	563	1.09e-124	371
meloidogyne_javanica_prjeb8714|M.Javanica_Scaff20038g081927	CF350574.1	80.645	31	6	0	44	74	72	164	7.54e-13	57.8
meloidogyne_javanica_prjeb8714|M.Javanica_Scaff1893g019121	CK427146.1	100	78	0	0	17	94	46	279	1.01e-22	81.6
meloidogyne_javanica_prjeb8714|M.Javanica_Scaff2241g021619	BI324395.1	53.175	126	57	1	51	174	56	433	1.05e-37	127
meloidogyne_javanica_prjeb8714|M.Javanica_Scaff18216g078304	BI863267.1	89.796	98	10	0	21	118	140	433	2.74e-63	189
meloidogyne_javanica_prjeb8714|M.Javanica_Scaff17838g077521	BI744931.1	64.286	98	34	1	74	170	3	296	4.25e-41	133
meloidogyne_javanica_prjeb8714|M.Javanica_Scaff2100g020647	CF350734.1	98.75	80	1	0	17	96	34	273	3.64e-20	75.5
meloidogyne_javanica_prjeb8714|M.Javanica_Scaff23932g088554	BI745558.1	82.927	41	7	0	40	80	2	124	3.7e-19	72
meloidogyne_javanica_prjeb8714|M.Javanica_Scaff1641g017256	BI745409.1	99.306	144	1	0	1	144	52	483	8.84e-105	293
meloidogyne_javanica_prjeb8714|M.Javanica_Scaff19007g079937	CF350738.1	89.744	39	3	1	1	39	112	225	4.96e-14	53.5
meloidogyne_javanica_prjeb8714|M.Javanica_Scaff1636g017218	BG736641.1	100	39	0	0	105	143	1	117	2.4e-23	84
meloidogyne_javanica_prjeb8714|M.Javanica_Scaff18827g079554	BI745644.1	95	80	4	0	20	99	220	459	5.36e-53	160
meloidogyne_javanica_prjeb8714|M.Javanica_Scaff17945g077743	CK427364.1	100	115	0	0	25	139	85	429	1.4e-81	234
meloidogyne_javanica_prjeb8714|M.Javanica_Scaff23g000575	BI745558.1	57.895	38	16	0	86	123	2	115	1.3e-06	41.2
meloidogyne_javanica_prjeb8714|M.Javanica_Scaff23529g087941	CK427100.1	98	50	1	0	1	50	18	167	2.22e-31	102
meloidogyne_javanica_prjeb8714|M.Javanica_Scaff2302g022029	CK427306.1	100	117	0	0	1	117	8	358	2.99e-85	242
meloidogyne_javanica_prjeb8714|M.Javanica_Scaff23150g087345	BI142947.1	94.805	154	8	0	1	154	11	472	1.62e-99	282
meloidogyne_javanica_prjeb8714|M.Javanica_Scaff19364g080636	CF350574.1	80.645	31	6	0	42	72	72	164	6.38e-13	57
meloidogyne_javanica_prjeb8714|M.Javanica_Scaff22997g087092	BI324637.1	67.598	179	56	1	77	255	4	534	5.8e-85	254
meloidogyne_javanica_prjeb8714|M.Javanica_Scaff21446g084468	BI744523.1	99.275	138	1	0	1	138	21	434	1.86e-99	279
meloidogyne_javanica_prjeb8714|M.Javanica_Scaff2066g020386	CK427240.1	85.514	214	8	1	1	191	24	665	2.14e-129	367
meloidogyne_javanica_prjeb8714|M.Javanica_Scaff24690g089738	BG736057.1	96	25	1	0	109	133	3	77	5.13e-10	52.8
meloidogyne_javanica_prjeb8714|M.Javanica_Scaff21680g084871	CK427156.1	100	77	0	0	17	93	56	286	3.56e-23	82.4
meloidogyne_javanica_prjeb8714|M.Javanica_Scaff1988g019834	BG737073.1	50.476	105	51	1	146	249	17	331	6.08e-31	109
meloidogyne_javanica_prjeb8714|M.Javanica_Scaff1954g019587	BE578719.1	98.592	71	1	0	2	72	1	213	2.14e-48	145
meloidogyne_javanica_prjeb8714|M.Javanica_Scaff19604g081122	CK427600.1	97.753	89	2	0	20	108	3	269	3.94e-60	177
meloidogyne_javanica_prjeb8714|M.Javanica_Scaff1776g018272	BI745402.1	62.687	134	49	1	242	374	152	553	3.53e-51	167
meloidogyne_javanica_prjeb8714|M.Javanica_Scaff17137g076064	BI744636.1	75.573	131	20	1	1	119	121	513	1.53e-64	192
meloidogyne_javanica_prjeb8714|M.Javanica_Scaff2451g023033	BI142861.1	91.391	151	12	1	1	151	21	470	1.5e-97	276
meloidogyne_javanica_prjeb8714|M.Javanica_Scaff177g003027	BE578542.1	96.33	109	4	0	43	151	226	552	4.01e-73	215
meloidogyne_javanica_prjeb8714|M.Javanica_Scaff2099g020638	BI745465.1	52.632	76	31	2	69	142	3	221	2.11e-19	82.4
meloidogyne_javanica_prjeb8714|M.Javanica_Scaff1896g019154	BI745644.1	100	98	0	0	19	116	217	510	4.01e-70	207
meloidogyne_javanica_prjeb8714|M.Javanica_Scaff17435g076677	BE578839.1	56.098	41	18	0	18	58	422	300	1.1e-07	47.8
meloidogyne_javanica_prjeb8714|M.Javanica_Scaff16782g075329	BI745402.1	57.542	179	68	5	115	290	32	553	2.73e-52	167
meloidogyne_javanica_prjeb8714|M.Javanica_Scaff18672g079250	BI142777.1	82.759	87	14	1	24	109	3	263	3.73e-29	99.8
meloidogyne_javanica_prjeb8714|M.Javanica_Scaff1946g019533	CK427019.1	98.81	84	1	0	1	84	43	294	8.02e-49	148
meloidogyne_javanica_prjeb8714|M.Javanica_Scaff2215g021447	BG736212.1	75	32	2	1	180	211	108	31	5.66e-07	42
meloidogyne_javanica_prjeb8714|M.Javanica_Scaff16709g075179	CK427671.1	96.429	112	3	1	19	129	41	376	6.12e-75	219
meloidogyne_javanica_prjeb8714|M.Javanica_Scaff18250g078384	BI745402.1	72.727	77	20	1	154	230	140	367	3.74e-20	81.6
meloidogyne_javanica_prjeb8714|M.Javanica_Scaff21307g084234	BE578321.1	100	109	0	0	1	109	19	345	6.81e-77	221
meloidogyne_javanica_prjeb8714|M.Javanica_Scaff21911g085253	BG735990.1	82.609	23	4	0	33	55	340	408	4.04e-06	43.5
meloidogyne_javanica_prjeb8714|M.Javanica_Scaff21617g084762	BI863500.1	54.762	42	16	1	15	53	148	23	6.19e-07	42
meloidogyne_javanica_prjeb8714|M.Javanica_Scaff2397g022641	BG735849.1	76.19	105	3	1	226	308	116	430	1.77e-49	130
meloidogyne_javanica_prjeb8714|M.Javanica_Scaff20722g083192	BI744888.1	98.077	52	1	0	26	77	63	218	2.21e-31	106
meloidogyne_javanica_prjeb8714|M.Javanica_Scaff18737g079362	CF358774.1	94.536	183	10	0	18	200	120	668	3.52e-130	369
meloidogyne_javanica_prjeb8714|M.Javanica_Scaff16841g075441	BE578637.1	100	136	0	0	68	203	1	408	3.87e-98	280
meloidogyne_javanica_prjeb8714|M.Javanica_Scaff17255g076319	BI745402.1	51.02	147	69	2	125	270	119	553	3.93e-39	133
meloidogyne_javanica_prjeb8714|M.Javanica_Scaff2288g021919	CF350350.1	94.764	191	10	0	1	191	110	682	6.23e-100	296
meloidogyne_javanica_prjeb8714|M.Javanica_Scaff20073g081998	BG737073.1	62.687	67	25	0	150	216	2	202	9.82e-27	97.8
meloidogyne_javanica_prjeb8714|M.Javanica_Scaff1776g018274	BI745402.1	71.429	147	40	2	118	263	41	478	5.27e-55	172
meloidogyne_javanica_prjeb8714|M.Javanica_Scaff18134g078131	BG737245.1	99.324	148	1	0	19	166	59	502	1.74e-109	306
meloidogyne_javanica_prjeb8714|M.Javanica_Scaff2038g020208	BI324673.1	84.772	197	4	1	1	197	16	528	2.88e-119	334
meloidogyne_javanica_prjeb8714|M.Javanica_Scaff23616g088075	CF358805.1	53.968	63	29	0	19	81	25	213	1.55e-19	75.5
meloidogyne_javanica_prjeb8714|M.Javanica_Scaff1972g019722	BI863350.1	98.824	170	2	0	258	427	2	511	2.89e-120	350
meloidogyne_javanica_prjeb8714|M.Javanica_Scaff18998g079913	BG736271.1	100	22	0	0	30	51	1	66	6.34e-10	48.1
meloidogyne_javanica_prjeb8714|M.Javanica_Scaff16917g075602	BG736057.1	100	26	0	0	84	109	6	83	2.16e-12	57.8
meloidogyne_javanica_prjeb8714|M.Javanica_Scaff1839g018751	BG736464.1	57.031	128	52	2	117	242	94	474	5.85e-44	146
meloidogyne_javanica_prjeb8714|M.Javanica_Scaff16232g074117	BI745558.1	61.538	26	10	0	29	54	80	157	6.3e-06	37
meloidogyne_javanica_prjeb8714|M.Javanica_Scaff2027g020118	BI745558.1	65	40	14	0	17	56	120	1	3.92e-11	50.4
meloidogyne_javanica_prjeb8714|M.Javanica_Scaff19470g080849	BI324630.1	63.559	118	41	1	4	119	89	442	6.6e-38	124
meloidogyne_javanica_prjeb8714|M.Javanica_Scaff22107g085590	BI324637.1	90.659	182	17	0	73	254	1	546	1.08e-120	345
meloidogyne_javanica_prjeb8714|M.Javanica_Scaff22646g086499	BI863257.1	98.925	186	2	0	365	550	3	560	1.56e-130	377
meloidogyne_javanica_prjeb8714|M.Javanica_Scaff2374g022497	CK427228.1	96.203	79	3	0	41	119	237	473	3.45e-59	156
meloidogyne_javanica_prjeb8714|M.Javanica_Scaff2213g021430	BG736513.1	84.821	112	4	1	58	156	364	29	8.64e-58	177
meloidogyne_javanica_prjeb8714|M.Javanica_Scaff175g002988	BE578493.1	57.895	38	15	1	15	51	77	190	6.51e-10	48.1
meloidogyne_javanica_prjeb8714|M.Javanica_Scaff16438g074585	BE578105.1	100	20	0	0	1	20	164	105	2.23e-08	43.9
meloidogyne_javanica_prjeb8714|M.Javanica_Scaff19215g080350	CK427318.1	96.774	124	3	1	1	124	67	435	5.41e-84	242
meloidogyne_javanica_prjeb8714|M.Javanica_Scaff21497g084544	BI745529.1	98.148	54	1	0	24	77	205	366	1.29e-18	74.7
meloidogyne_javanica_prjeb8714|M.Javanica_Scaff18714g079317	BG735846.1	94	150	9	0	1	150	53	502	1.11e-74	218
meloidogyne_javanica_prjeb8714|M.Javanica_Scaff19g000487	BI744865.1	55.063	158	43	4	22	174	133	537	1.59e-52	166
meloidogyne_javanica_prjeb8714|M.Javanica_Scaff20026g081916	FF141782.1	54.762	42	19	0	173	214	2	127	7.61e-09	51.6
meloidogyne_javanica_prjeb8714|M.Javanica_Scaff21832g085132	BI324788.1	95.385	65	3	0	113	177	3	197	1.78e-37	124
meloidogyne_javanica_prjeb8714|M.Javanica_Scaff1641g017257	BI745409.1	52.174	138	38	2	25	162	154	483	7.45e-43	137
meloidogyne_javanica_prjeb8714|M.Javanica_Scaff16583g074902	BI863212.1	93.939	33	2	0	20	52	120	218	9.02e-17	68.2
meloidogyne_javanica_prjeb8714|M.Javanica_Scaff21804g085091	BI745227.1	100	152	0	0	1	152	31	486	4.25e-85	243
meloidogyne_javanica_prjeb8714|M.Javanica_Scaff23250g087489	BG736532.1	60	40	15	1	20	59	181	297	1.73e-10	51.2
meloidogyne_javanica_prjeb8714|M.Javanica_Scaff16617g074972	CF350608.1	78.788	33	4	1	66	98	263	352	1.93e-11	44.7
meloidogyne_javanica_prjeb8714|M.Javanica_Scaff1656g017365	CK427381.1	97.647	170	4	0	1	170	7	516	3.03e-111	311
meloidogyne_javanica_prjeb8714|M.Javanica_Scaff1802g018453	CF350827.1	95.062	162	8	0	17	178	57	542	6.09e-112	317
meloidogyne_javanica_prjeb8714|M.Javanica_Scaff20172g082187	CF351122.1	71.707	205	50	2	1	205	69	659	1.38e-59	185
meloidogyne_javanica_prjeb8714|M.Javanica_Scaff19853g081611	BG736352.1	74.359	39	10	0	5	43	159	275	8.05e-16	63.5
meloidogyne_javanica_prjeb8714|M.Javanica_Scaff6437g043922	BI863311.1	50	210	76	2	221	430	5	547	2.65e-69	216
meloidogyne_javanica_prjeb8714|M.Javanica_Scaff4622g035519	BE578370.1	50.862	116	52	4	23	137	58	393	1.12e-32	110
meloidogyne_javanica_prjeb8714|M.Javanica_Scaff5623g040284	BI863176.1	99.338	151	1	0	109	259	1	453	2.23e-108	315
meloidogyne_javanica_prjeb8714|M.Javanica_Scaff3667g030475	BG736959.1	68.75	32	10	0	44	75	483	388	1.76e-10	51.2
meloidogyne_javanica_prjeb8714|M.Javanica_Scaff495g006914	CK427686.1	100	144	0	0	1	144	2	433	2.3e-107	300
meloidogyne_javanica_prjeb8714|M.Javanica_Scaff5271g038653	CK427078.1	100	126	0	0	1	126	106	483	2.18e-93	265
meloidogyne_javanica_prjeb8714|M.Javanica_Scaff4428g034560	BG736229.1	69.333	150	45	1	212	361	50	496	1.13e-74	226
meloidogyne_javanica_prjeb8714|M.Javanica_Scaff5103g037841	BI745558.1	58.696	46	19	0	36	81	2	139	5.97e-18	59.3
meloidogyne_javanica_prjeb8714|M.Javanica_Scaff25558g091087	CF350776.1	97.727	88	2	0	71	158	60	323	1.59e-48	153
meloidogyne_javanica_prjeb8714|M.Javanica_Scaff7791g049481	BI745558.1	85.106	47	7	0	49	95	8	148	5.6e-24	84.7
meloidogyne_javanica_prjeb8714|M.Javanica_Scaff6104g042470	BI324637.1	60.92	174	61	1	141	307	13	534	1.01e-71	221
meloidogyne_javanica_prjeb8714|M.Javanica_Scaff7648g048913	BI745408.1	97.931	145	3	0	1	145	35	469	8.92e-107	298
meloidogyne_javanica_prjeb8714|M.Javanica_Scaff3659g030417	BI324635.1	98.347	121	2	0	21	141	36	398	7.6e-86	247
meloidogyne_javanica_prjeb8714|M.Javanica_Scaff7834g049647	BI324539.1	92	25	2	0	56	80	404	330	3.73e-12	46.6
meloidogyne_javanica_prjeb8714|M.Javanica_Scaff826g010305	BI143250.1	97.03	101	3	0	1	101	7	309	3.84e-45	139
meloidogyne_javanica_prjeb8714|M.Javanica_Scaff4193g033332	BI142941.1	70.27	111	32	1	70	179	87	419	1.83e-47	149
meloidogyne_javanica_prjeb8714|M.Javanica_Scaff4278g033756	BG737067.1	98.571	70	1	0	1	70	253	462	1.65e-48	149
meloidogyne_javanica_prjeb8714|M.Javanica_Scaff8252g051263	BG736069.1	96.774	62	2	0	867	928	157	342	4.73e-22	90.9
meloidogyne_javanica_prjeb8714|M.Javanica_Scaff27790g094219	BI744516.1	91.667	84	4	3	1	84	124	366	1.3e-47	144
meloidogyne_javanica_prjeb8714|M.Javanica_Scaff8313g051507	CK427332.1	100	29	0	0	17	45	66	152	1.04e-12	58.9
meloidogyne_javanica_prjeb8714|M.Javanica_Scaff520g007146	BI324537.1	100	59	0	0	23	81	359	535	4.59e-35	124
meloidogyne_javanica_prjeb8714|M.Javanica_Scaff31134g098333	BI745402.1	61.538	117	43	2	139	253	104	454	5.42e-36	123
meloidogyne_javanica_prjeb8714|M.Javanica_Scaff5213g038385	BI324467.1	95.522	134	3	1	1	134	52	444	2.21e-93	265
meloidogyne_javanica_prjeb8714|M.Javanica_Scaff3148g027441	CF358745.1	100	25	0	0	27	51	121	195	7.18e-17	51.2
meloidogyne_javanica_prjeb8714|M.Javanica_Scaff7594g048704	BI863158.1	94.118	68	4	0	99	166	196	399	5.32e-63	133
meloidogyne_javanica_prjeb8714|M.Javanica_Scaff5054g037594	BG735665.1	96	50	2	0	17	66	106	255	7.44e-45	103
meloidogyne_javanica_prjeb8714|M.Javanica_Scaff552g007533	BI324650.1	50	46	21	1	85	128	11	148	2.69e-06	39.3
meloidogyne_javanica_prjeb8714|M.Javanica_Scaff327g004945	BG736212.1	67.857	28	9	0	60	87	6	89	7.36e-08	42
meloidogyne_javanica_prjeb8714|M.Javanica_Scaff571g007708	CK427415.1	96.226	159	6	0	1	159	72	548	3.98e-97	276
meloidogyne_javanica_prjeb8714|M.Javanica_Scaff4901g036876	BG736464.1	53.175	126	56	2	106	228	97	474	1.31e-39	135
meloidogyne_javanica_prjeb8714|M.Javanica_Scaff28761g095495	CF350827.1	98.936	188	2	0	17	204	57	620	1.47e-118	334
meloidogyne_javanica_prjeb8714|M.Javanica_Scaff74g001487	BG736000.1	93.377	151	0	1	1	141	52	504	7.88e-93	266
meloidogyne_javanica_prjeb8714|M.Javanica_Scaff4316g033966	BI143153.1	100	37	0	0	1	37	356	466	2.02e-19	75.5
meloidogyne_javanica_prjeb8714|M.Javanica_Scaff5230g038452	CK427099.1	100	114	0	0	21	134	104	445	4.84e-66	198
meloidogyne_javanica_prjeb8714|M.Javanica_Scaff460g006522	BG737240.1	82.857	70	3	1	1	61	405	196	5.02e-36	115
meloidogyne_javanica_prjeb8714|M.Javanica_Scaff793g009942	BI863199.1	95.122	82	4	0	397	478	207	452	9.67e-48	160
meloidogyne_javanica_prjeb8714|M.Javanica_Scaff6072g042320	BG736658.1	52.381	126	56	1	46	171	7	372	4.67e-26	94.7
meloidogyne_javanica_prjeb8714|M.Javanica_Scaff6468g044090	BI324789.1	100	37	0	0	1	37	254	364	8.84e-19	75.9
meloidogyne_javanica_prjeb8714|M.Javanica_Scaff5757g040895	CF350301.1	95.522	134	6	0	1	134	93	494	5.24e-92	262
meloidogyne_javanica_prjeb8714|M.Javanica_Scaff2581g023908	BE578493.1	50.562	89	40	2	1	88	32	289	4.7e-24	88.2
meloidogyne_javanica_prjeb8714|M.Javanica_Scaff31159g098355	BE578547.1	98.039	51	1	0	46	96	33	185	1.95e-32	105
meloidogyne_javanica_prjeb8714|M.Javanica_Scaff6136g042602	BG736637.1	97.872	141	3	0	183	323	49	471	1.28e-76	230
meloidogyne_javanica_prjeb8714|M.Javanica_Scaff403g005853	BG736245.1	51.049	143	55	2	621	763	13	396	5.6e-27	103
meloidogyne_javanica_prjeb8714|M.Javanica_Scaff6009g042054	CF350647.1	90.654	107	10	0	28	134	71	391	1.12e-67	206
meloidogyne_javanica_prjeb8714|M.Javanica_Scaff6204g042908	BI744846.1	52.308	65	31	0	149	213	1	195	2.98e-18	75.9
meloidogyne_javanica_prjeb8714|M.Javanica_Scaff3780g031141	BI863267.1	100	114	0	0	1	114	92	433	6.96e-82	236
meloidogyne_javanica_prjeb8714|M.Javanica_Scaff3982g032277	BI745558.1	69.231	39	12	0	41	79	126	10	2.24e-11	52.4
meloidogyne_javanica_prjeb8714|M.Javanica_Scaff779g009814	BI745402.1	63.551	107	38	1	157	262	158	478	2.48e-39	132
meloidogyne_javanica_prjeb8714|M.Javanica_Scaff631g008360	BE578951.1	97.753	89	2	0	6	94	1	267	7.4e-55	162
meloidogyne_javanica_prjeb8714|M.Javanica_Scaff5253g038554	BG735657.1	69.6	125	36	2	20	143	107	478	4.84e-43	140
meloidogyne_javanica_prjeb8714|M.Javanica_Scaff4065g032688	BI143240.1	96.774	155	5	0	1	155	24	488	9.01e-106	308
meloidogyne_javanica_prjeb8714|M.Javanica_Scaff30991g098161	CK427219.1	82.609	138	1	1	1	115	10	423	1.18e-73	214
meloidogyne_javanica_prjeb8714|M.Javanica_Scaff6670g044964	BI744816.1	62.651	83	16	2	52	134	469	266	2.45e-22	84
meloidogyne_javanica_prjeb8714|M.Javanica_Scaff7355g047755	BI863201.1	85.366	41	6	0	26	66	160	282	2.61e-18	71.2
meloidogyne_javanica_prjeb8714|M.Javanica_Scaff5806g041138	BG894301.1	100	52	0	0	385	436	60	215	8.92e-26	97.4
meloidogyne_javanica_prjeb8714|M.Javanica_Scaff4072g032726	BG736464.1	51.429	140	60	3	91	226	64	471	1.62e-44	146
meloidogyne_javanica_prjeb8714|M.Javanica_Scaff346g005172	CF351034.1	83.453	139	2	1	1	139	60	413	8.16e-79	228
meloidogyne_javanica_prjeb8714|M.Javanica_Scaff2713g024762	BI745402.1	55.556	135	58	2	158	291	152	553	2.74e-35	123
meloidogyne_javanica_prjeb8714|M.Javanica_Scaff4049g032601	BI142780.1	94.737	57	3	0	1	57	442	272	1.72e-34	111
meloidogyne_javanica_prjeb8714|M.Javanica_Scaff29269g096143	CF351061.1	84.211	57	9	0	1	57	55	225	3.44e-24	87.4
meloidogyne_javanica_prjeb8714|M.Javanica_Scaff4222g033483	CK427690.1	96.078	204	8	0	21	224	43	654	1.43e-147	407
meloidogyne_javanica_prjeb8714|M.Javanica_Scaff286g004413	CF350477.1	98.438	192	3	0	17	208	88	663	1.84e-139	390
meloidogyne_javanica_prjeb8714|M.Javanica_Scaff7676g049026	CK427530.1	99.231	130	1	0	22	151	49	438	5.5e-78	226
meloidogyne_javanica_prjeb8714|M.Javanica_Scaff2689g024602	BI745304.1	100	149	0	0	1	149	116	562	5.66e-97	284
meloidogyne_javanica_prjeb8714|M.Javanica_Scaff667g008715	BI744961.1	89.385	179	4	1	260	423	2	538	7.86e-111	321
meloidogyne_javanica_prjeb8714|M.Javanica_Scaff8339g051602	BI745558.1	63.636	33	8	1	1	33	117	31	2.67e-07	40.8
meloidogyne_javanica_prjeb8714|M.Javanica_Scaff26g000628	CK427492.1	95.146	103	5	0	1	103	29	337	3.7e-71	206
meloidogyne_javanica_prjeb8714|M.Javanica_Scaff27183g093393	BG735810.1	76.19	21	5	0	64	84	27	89	2.62e-07	40.8
meloidogyne_javanica_prjeb8714|M.Javanica_Scaff3668g030477	BI324409.1	98.63	146	2	0	23	168	61	498	5.27e-105	301
meloidogyne_javanica_prjeb8714|M.Javanica_Scaff29450g096349	CF350728.1	65.789	38	13	0	1	38	175	62	3.36e-09	46.6
meloidogyne_javanica_prjeb8714|M.Javanica_Scaff7204g047166	BI863500.1	54.762	42	16	1	15	53	148	23	2.94e-06	40
meloidogyne_javanica_prjeb8714|M.Javanica_Scaff6480g044133	BI745602.1	85.577	104	14	1	17	119	213	524	2.91e-59	181
meloidogyne_javanica_prjeb8714|M.Javanica_Scaff4412g034482	CK427080.1	96.429	56	2	0	1	56	15	182	3.72e-32	104
meloidogyne_javanica_prjeb8714|M.Javanica_Scaff3057g026883	CK427492.1	94.175	103	6	0	1	103	29	337	1.66e-70	204
meloidogyne_javanica_prjeb8714|M.Javanica_Scaff752g009568	BE578493.1	56.522	69	22	2	18	85	86	271	1.01e-07	43.9
meloidogyne_javanica_prjeb8714|M.Javanica_Scaff5116g037916	CK427530.1	52.066	121	48	1	38	148	76	438	3.12e-35	117
meloidogyne_javanica_prjeb8714|M.Javanica_Scaff286g004415	CF350858.1	52.288	153	72	1	204	356	170	625	3.33e-50	164
meloidogyne_javanica_prjeb8714|M.Javanica_Scaff6290g043271	CF358834.1	75.728	103	14	3	24	116	118	423	5.05e-39	136
meloidogyne_javanica_prjeb8714|M.Javanica_Scaff5545g039933	BG735990.1	88.462	26	3	0	50	75	340	417	1.41e-08	45.4
meloidogyne_javanica_prjeb8714|M.Javanica_Scaff338g005069	CF351009.1	97.63	211	5	0	848	1058	3	635	2.92e-139	427
meloidogyne_javanica_prjeb8714|M.Javanica_Scaff25281g090673	BG736513.1	85.841	113	3	1	58	157	364	26	1.84e-60	181
meloidogyne_javanica_prjeb8714|M.Javanica_Scaff622g008256	BE578422.1	100	72	0	0	46	117	118	333	9.42e-28	97.8
meloidogyne_javanica_prjeb8714|M.Javanica_Scaff31267g098490	BI745402.1	66	100	33	1	194	292	176	475	1.52e-29	107
meloidogyne_javanica_prjeb8714|M.Javanica_Scaff2565g023788	CK427170.1	90.769	195	9	2	1	195	34	591	7.36e-116	325
meloidogyne_javanica_prjeb8714|M.Javanica_Scaff3636g030287	BI745402.1	53.226	124	57	1	120	242	176	547	5.16e-35	120
meloidogyne_javanica_prjeb8714|M.Javanica_Scaff4988g037276	BI744894.1	100	40	0	0	15	54	108	227	7.08e-23	82.4
meloidogyne_javanica_prjeb8714|M.Javanica_Scaff502g006987	BI324626.1	100	175	0	0	60	234	1	525	6.53e-116	325
meloidogyne_javanica_prjeb8714|M.Javanica_Scaff3157g027489	BG736783.1	87.5	56	7	0	53	108	309	142	2.26e-30	102
meloidogyne_javanica_prjeb8714|M.Javanica_Scaff7844g049691	BI744833.1	100	171	0	0	326	496	1	513	1.99e-124	361
meloidogyne_javanica_prjeb8714|M.Javanica_Scaff3785g031167	BI745602.1	83.654	104	16	1	16	118	210	521	1.82e-57	181
meloidogyne_javanica_prjeb8714|M.Javanica_Scaff27041g093206	CF358963.1	88.991	218	24	0	142	359	23	676	2.66e-129	367
meloidogyne_javanica_prjeb8714|M.Javanica_Scaff307g004685	BI863267.1	55.932	118	48	2	1	117	89	433	1.18e-26	96.3
meloidogyne_javanica_prjeb8714|M.Javanica_Scaff6232g043030	BI745402.1	67.052	173	50	4	117	283	38	553	6.54e-53	168
meloidogyne_javanica_prjeb8714|M.Javanica_Scaff37g000861	BE578342.1	100	122	0	0	1	122	21	386	6.6e-79	225
meloidogyne_javanica_prjeb8714|M.Javanica_Scaff2600g024018	BG737157.1	95.455	66	3	0	81	146	361	164	1.81e-58	134
meloidogyne_javanica_prjeb8714|M.Javanica_Scaff3634g030265	CK427339.1	100	124	0	0	1	124	51	422	4.95e-66	194
meloidogyne_javanica_prjeb8714|M.Javanica_Scaff2581g023907	BE578493.1	100	82	0	0	21	102	92	337	1.35e-56	169
meloidogyne_javanica_prjeb8714|M.Javanica_Scaff28555g095237	BI745402.1	58.929	112	42	3	30	139	158	487	3.11e-35	117
meloidogyne_javanica_prjeb8714|M.Javanica_Scaff3978g032256	BE578458.1	87.952	166	5	1	17	182	84	536	4.13e-107	310
meloidogyne_javanica_prjeb8714|M.Javanica_Scaff7547g048526	BG736859.1	97.59	166	4	0	260	425	1	498	1.78e-119	343
meloidogyne_javanica_prjeb8714|M.Javanica_Scaff3882g031702	CK427641.1	94.828	58	3	0	19	76	2	175	2.26e-35	112
meloidogyne_javanica_prjeb8714|M.Javanica_Scaff3883g031710	BI745114.1	100	105	0	0	1	105	32	346	1.77e-72	209
meloidogyne_javanica_prjeb8714|M.Javanica_Scaff27491g093811	CF350467.1	80	40	5	1	111	150	386	496	2.67e-14	65.9
meloidogyne_javanica_prjeb8714|M.Javanica_Scaff5964g041854	BE578604.1	83.654	104	0	1	1	104	418	158	2.18e-41	132
meloidogyne_javanica_prjeb8714|M.Javanica_Scaff29347g096225	BG736057.1	96.296	27	1	0	56	82	3	83	9.76e-13	57
meloidogyne_javanica_prjeb8714|M.Javanica_Scaff4386g034345	BI745402.1	59.286	140	53	2	154	292	143	553	1.46e-48	157
meloidogyne_javanica_prjeb8714|M.Javanica_Scaff6804g045509	BG737126.1	95.455	110	5	0	22	131	71	400	5.09e-76	220
meloidogyne_javanica_prjeb8714|M.Javanica_Scaff653g008568	CF358834.1	95.42	131	6	0	1	131	31	423	2.27e-64	203
meloidogyne_javanica_prjeb8714|M.Javanica_Scaff4769g036216	CK427253.1	100	60	0	0	21	80	76	255	1.72e-24	85.9
meloidogyne_javanica_prjeb8714|M.Javanica_Scaff3465g029307	BI745453.1	53.333	135	49	1	1	135	81	443	1.04e-12	59.3
meloidogyne_javanica_prjeb8714|M.Javanica_Scaff4345g034115	BI745402.1	58.036	112	46	1	154	264	155	490	4.1e-34	119
meloidogyne_javanica_prjeb8714|M.Javanica_Scaff26422g092317	BI745453.1	53.623	138	45	2	1	136	81	443	3.09e-13	60.5
meloidogyne_javanica_prjeb8714|M.Javanica_Scaff5721g040711	BI745304.1	96.644	149	4	1	1	148	116	562	5.3e-99	289
meloidogyne_javanica_prjeb8714|M.Javanica_Scaff6796g045483	BI745304.1	100	149	0	0	1	149	116	562	4.86e-97	284
meloidogyne_javanica_prjeb8714|M.Javanica_Scaff3302g028380	CF358816.1	93.939	33	2	0	27	59	108	206	8.46e-20	58.9
meloidogyne_javanica_prjeb8714|M.Javanica_Scaff31122g098323	BI324650.1	93.878	49	3	0	157	205	2	148	5.36e-25	91.7
meloidogyne_javanica_prjeb8714|M.Javanica_Scaff5109g037874	CK427306.1	100	117	0	0	1	117	8	358	2.99e-85	242
meloidogyne_javanica_prjeb8714|M.Javanica_Scaff5300g038810	CK427600.1	97.753	89	2	0	20	108	3	269	3.94e-60	177
meloidogyne_javanica_prjeb8714|M.Javanica_Scaff8305g051488	BI142949.1	88.679	159	5	1	220	365	2	478	2.86e-86	256
meloidogyne_javanica_prjeb8714|M.Javanica_Scaff6859g045763	CK427652.1	84.581	227	2	1	26	252	1	582	2.26e-138	384
meloidogyne_javanica_prjeb8714|M.Javanica_Scaff28270g094834	BI324744.1	98.529	68	1	0	34	101	326	529	2.31e-45	144
meloidogyne_javanica_prjeb8714|M.Javanica_Scaff7148g046946	BE578532.1	100	42	0	0	574	615	203	78	2.14e-22	88.6
meloidogyne_javanica_prjeb8714|M.Javanica_Scaff6031g042131	BG736666.1	100	56	0	0	52	107	3	170	5.7e-18	70.5
meloidogyne_javanica_prjeb8714|M.Javanica_Scaff40g000901	BG736145.1	94.286	35	2	0	65	99	391	495	7.39e-29	74.3
meloidogyne_javanica_prjeb8714|M.Javanica_Scaff546g007452	BE578045.1	100	55	0	0	1	55	54	218	4.38e-24	85.9
meloidogyne_javanica_prjeb8714|M.Javanica_Scaff2949g026242	BI745402.1	60.127	158	54	3	141	297	104	553	3.9e-53	169
meloidogyne_javanica_prjeb8714|M.Javanica_Scaff7514g048399	BI745402.1	58.537	123	50	1	74	195	185	553	7.24e-34	117
meloidogyne_javanica_prjeb8714|M.Javanica_Scaff5720g040703	CF350586.1	93.333	165	11	0	20	184	5	499	6.43e-115	322
meloidogyne_javanica_prjeb8714|M.Javanica_Scaff2869g025741	BI745402.1	61.404	114	42	2	158	270	155	493	3.05e-31	112
meloidogyne_javanica_prjeb8714|M.Javanica_Scaff3635g030283	CF350445.1	96.154	26	1	0	65	90	517	594	2.74e-11	58.2
meloidogyne_javanica_prjeb8714|M.Javanica_Scaff340g005091	BI324588.1	100	176	0	0	19	194	1	528	5.61e-118	332
meloidogyne_javanica_prjeb8714|M.Javanica_Scaff4303g033902	BG737239.1	93.151	73	5	0	1	73	357	139	4.22e-44	136
meloidogyne_javanica_prjeb8714|M.Javanica_Scaff3190g027709	BG736971.1	54.955	111	50	0	34	144	102	434	6.89e-30	104
meloidogyne_javanica_prjeb8714|M.Javanica_Scaff26612g092611	CK427577.1	83.333	96	1	2	16	98	2	283	5.1e-48	145
meloidogyne_javanica_prjeb8714|M.Javanica_Scaff3721g030801	CK427663.1	100	94	0	0	22	115	74	355	4.95e-54	164
meloidogyne_javanica_prjeb8714|M.Javanica_Scaff6036g042153	BI745096.1	54.074	135	61	1	51	185	131	532	1.31e-43	149
meloidogyne_javanica_prjeb8714|M.Javanica_Scaff49g001063	CF350586.1	98.98	196	2	0	20	215	5	592	6.7e-147	406
meloidogyne_javanica_prjeb8714|M.Javanica_Scaff3934g031996	CK427100.1	98.718	78	1	0	1	78	18	251	1.83e-53	159
meloidogyne_javanica_prjeb8714|M.Javanica_Scaff6853g045742	BG736229.1	68.667	150	46	1	208	357	50	496	1.77e-73	223
meloidogyne_javanica_prjeb8714|M.Javanica_Scaff3840g031483	BI324650.1	65.217	46	16	0	79	124	8	145	1.74e-15	63.2
meloidogyne_javanica_prjeb8714|M.Javanica_Scaff4754g036153	BI744615.1	96.269	134	5	0	105	238	16	417	1.84e-76	239
meloidogyne_javanica_prjeb8714|M.Javanica_Scaff3204g027786	BE578547.1	94.203	69	4	0	9	77	33	239	2.43e-45	138
meloidogyne_javanica_prjeb8714|M.Javanica_Scaff281g004351	BE578709.1	99	100	1	0	1	100	15	314	4.06e-71	204
meloidogyne_javanica_prjeb8714|M.Javanica_Scaff5570g040054	BI324742.1	98.81	168	2	0	1	168	17	520	1.1e-58	181
meloidogyne_javanica_prjeb8714|M.Javanica_Scaff30751g097884	BI863413.1	100	114	0	0	166	279	68	409	2.11e-78	232
meloidogyne_javanica_prjeb8714|M.Javanica_Scaff4555g035195	BI324626.1	98.857	175	2	0	57	231	1	525	5.49e-115	323
meloidogyne_javanica_prjeb8714|M.Javanica_Scaff789g009913	BE578692.1	99.029	103	1	0	18	120	3	311	1.23e-49	154
meloidogyne_javanica_prjeb8714|M.Javanica_Scaff4423g034532	BI745465.1	52.632	76	31	2	69	142	3	221	1.95e-19	82.4
meloidogyne_javanica_prjeb8714|M.Javanica_Scaff341g005103	BG736380.1	100	135	0	0	73	207	78	482	4.35e-58	177
meloidogyne_javanica_prjeb8714|M.Javanica_Scaff7122g046831	BE578947.1	100	57	0	0	7	63	3	173	3e-35	116
meloidogyne_javanica_prjeb8714|M.Javanica_Scaff6908g045957	BG737067.1	95.714	70	3	0	1	70	253	462	1.73e-47	146
meloidogyne_javanica_prjeb8714|M.Javanica_Scaff3883g031708	BI745198.1	99.225	129	1	0	66	194	70	456	2.97e-61	187
meloidogyne_javanica_prjeb8714|M.Javanica_Scaff4873g036740	BG735775.1	67.593	108	33	2	176	282	83	403	2.79e-38	134
meloidogyne_javanica_prjeb8714|M.Javanica_Scaff6417g043826	BG736744.1	91.489	94	8	0	2	95	41	322	7.31e-64	187
meloidogyne_javanica_prjeb8714|M.Javanica_Scaff27795g094228	ES790188.1	75.342	73	18	0	1	73	39	257	8.48e-40	124
meloidogyne_javanica_prjeb8714|M.Javanica_Scaff583g007849	BI745383.1	93.407	182	2	1	50	231	3	518	3.01e-119	335
meloidogyne_javanica_prjeb8714|M.Javanica_Scaff2793g025253	BI142947.1	51.852	162	66	3	1	158	11	472	2.89e-53	165
meloidogyne_javanica_prjeb8714|M.Javanica_Scaff3884g031714	CF350356.1	86.339	183	5	1	1	183	60	548	3.42e-109	307
meloidogyne_javanica_prjeb8714|M.Javanica_Scaff30693g097812	BG735870.1	82.857	35	6	0	283	317	107	3	1.22e-23	68.9
meloidogyne_javanica_prjeb8714|M.Javanica_Scaff8161g050928	CK427228.1	99.029	103	1	0	1	103	76	384	1.81e-73	211
meloidogyne_javanica_prjeb8714|M.Javanica_Scaff6126g042563	BI324537.1	93.827	81	5	0	1	81	293	535	2.14e-35	125
meloidogyne_javanica_prjeb8714|M.Javanica_Scaff6845g045709	CF350586.1	52.284	197	85	2	23	213	8	589	2.06e-68	205
meloidogyne_javanica_prjeb8714|M.Javanica_Scaff3090g027082	CF358869.1	98.529	204	3	0	17	220	66	677	2.33e-142	425
meloidogyne_javanica_prjeb8714|M.Javanica_Scaff8186g051007	BI745402.1	53.543	127	33	3	166	267	176	553	1.28e-25	97.8
meloidogyne_javanica_prjeb8714|M.Javanica_Scaff27654g094021	BI745402.1	60.227	176	62	5	115	284	32	553	5.98e-52	166
meloidogyne_javanica_prjeb8714|M.Javanica_Scaff6576g044552	BE578493.1	50.562	89	40	2	1	88	32	289	1.03e-24	87.8
meloidogyne_javanica_prjeb8714|M.Javanica_Scaff417g006041	BI143246.1	72.727	33	9	0	21	53	6	104	4.78e-11	50.1
meloidogyne_javanica_prjeb8714|M.Javanica_Scaff2761g025055	BI745602.1	76.316	152	6	2	1	150	153	524	4.89e-69	216
meloidogyne_javanica_prjeb8714|M.Javanica_Scaff25421g090874	BG735775.1	61.468	109	39	2	178	284	83	406	7.78e-37	125
meloidogyne_javanica_prjeb8714|M.Javanica_Scaff7586g048676	CF351157.1	100	26	0	0	21	46	63	140	7.2e-09	43.9
meloidogyne_javanica_prjeb8714|M.Javanica_Scaff679g008829	CK427318.1	99.174	121	1	0	1	121	67	429	9.12e-87	248
meloidogyne_javanica_prjeb8714|M.Javanica_Scaff3833g031429	BG736271.1	56.044	91	39	1	3	92	70	342	4.32e-33	108
meloidogyne_javanica_prjeb8714|M.Javanica_Scaff474g006702	BE578852.1	88.71	124	0	1	23	146	39	368	1.36e-76	221
meloidogyne_javanica_prjeb8714|M.Javanica_Scaff6887g045875	BE578235.1	64.706	34	12	0	400	433	102	1	7.55e-08	48.1
meloidogyne_javanica_prjeb8714|M.Javanica_Scaff3280g028242	CK427121.1	100	70	0	0	16	85	31	240	8.31e-36	114
meloidogyne_javanica_prjeb8714|M.Javanica_Scaff7602g048739	U78986.1	92.308	104	6	1	1	104	30	335	9.69e-59	174
meloidogyne_javanica_prjeb8714|M.Javanica_Scaff7497g048321	CF350828.1	97.59	166	4	0	1	166	54	551	6.81e-123	341
meloidogyne_javanica_prjeb8714|M.Javanica_Scaff7936g050042	CF350489.1	51.351	111	50	1	55	161	3	335	6.07e-36	122
meloidogyne_javanica_prjeb8714|M.Javanica_Scaff365g005376	BI745500.1	97.917	96	2	0	1	96	19	306	2.87e-57	172
meloidogyne_javanica_prjeb8714|M.Javanica_Scaff3044g026807	BG735775.1	51.852	108	49	2	170	275	83	403	1.93e-27	100
meloidogyne_javanica_prjeb8714|M.Javanica_Scaff3070g026964	CF358754.1	94.286	70	4	0	20	89	59	268	1.5e-32	109
meloidogyne_javanica_prjeb8714|M.Javanica_Scaff2807g025341	BI745402.1	60	135	47	5	139	270	104	496	3.19e-37	130
meloidogyne_javanica_prjeb8714|M.Javanica_Scaff2674g024499	BG735740.1	72.619	84	23	0	1	84	124	375	1.01e-38	122
meloidogyne_javanica_prjeb8714|M.Javanica_Scaff3851g031538	CF350427.1	98.429	191	1	1	1	189	47	619	2.48e-130	361
meloidogyne_javanica_prjeb8714|M.Javanica_Scaff8187g051017	BE578542.1	96.429	112	4	0	41	152	217	552	3.86e-75	220
meloidogyne_javanica_prjeb8714|M.Javanica_Scaff7939g050057	CK427652.1	96.907	194	6	0	26	219	1	582	7.47e-132	366
meloidogyne_javanica_prjeb8714|M.Javanica_Scaff5200g038330	CK427230.1	98.246	57	1	0	28	84	152	322	3.25e-40	129
meloidogyne_javanica_prjeb8714|M.Javanica_Scaff5877g041439	CK427139.1	100	104	0	0	1	104	10	321	5.4e-73	209
meloidogyne_javanica_prjeb8714|M.Javanica_Scaff7475g048232	CF350315.1	100	83	0	0	1	83	266	18	8.23e-55	164
meloidogyne_javanica_prjeb8714|M.Javanica_Scaff8323g051540	CF350686.1	72.5	80	0	1	97	154	670	431	1.75e-29	107
meloidogyne_javanica_prjeb8714|M.Javanica_Scaff3336g028567	BG736199.1	95.935	123	5	0	1	123	41	409	1.84e-70	205
meloidogyne_javanica_prjeb8714|M.Javanica_Scaff30685g097807	CK427099.1	100	66	0	0	21	86	104	301	1.93e-29	99.4
meloidogyne_javanica_prjeb8714|M.Javanica_Scaff6576g044553	BG736879.1	62.162	37	14	0	244	280	44	154	1.04e-10	54.3
meloidogyne_javanica_prjeb8714|M.Javanica_Scaff3242g028013	CF358869.1	97.059	204	6	0	17	220	66	677	4.56e-147	422
meloidogyne_javanica_prjeb8714|M.Javanica_Scaff3115g027233	BE578321.1	81.343	134	0	1	1	134	19	345	3.56e-71	207
meloidogyne_javanica_prjeb8714|M.Javanica_Scaff7621g048817	BI142780.1	87.719	57	7	0	1	57	442	272	1.1e-29	99
meloidogyne_javanica_prjeb8714|M.Javanica_Scaff333g005023	BI745402.1	59.639	166	62	3	121	285	5	490	8.72e-51	162
meloidogyne_javanica_prjeb8714|M.Javanica_Scaff6807g045520	BI745558.1	74.286	35	9	0	17	51	26	130	3.29e-12	56.2
meloidogyne_javanica_prjeb8714|M.Javanica_Scaff498g006938	BI744575.1	53.968	63	28	1	338	399	193	5	4.56e-16	72.8
meloidogyne_javanica_prjeb8714|M.Javanica_Scaff7359g047766	BE578195.1	98.148	54	1	0	1	54	398	559	1.52e-35	115
meloidogyne_javanica_prjeb8714|M.Javanica_Scaff7967g050174	BI324518.1	55.102	49	11	1	1	38	354	500	7.27e-10	48.9
meloidogyne_javanica_prjeb8714|M.Javanica_Scaff481g006760	BI745402.1	50.893	112	33	1	174	285	197	466	6.45e-29	106
meloidogyne_javanica_prjeb8714|M.Javanica_Scaff28484g095138	CF350301.1	94.891	137	7	0	1	137	93	503	7.79e-93	265
meloidogyne_javanica_prjeb8714|M.Javanica_Scaff3166g027563	BI324763.1	92.857	140	8	1	1	140	21	434	3.68e-90	257
meloidogyne_javanica_prjeb8714|M.Javanica_Scaff3231g027955	CF350621.1	80.769	52	9	1	1	52	18	170	2.02e-22	80.1
meloidogyne_javanica_prjeb8714|M.Javanica_Scaff7151g046957	BI744516.1	98.78	82	0	1	1	82	124	366	1.41e-54	162
meloidogyne_javanica_prjeb8714|M.Javanica_Scaff6064g042286	CF350539.1	98.995	199	2	0	16	214	81	677	3.81e-121	340
meloidogyne_javanica_prjeb8714|M.Javanica_Scaff5551g039970	CF358963.1	81.193	218	38	1	201	415	23	676	1.46e-111	328
meloidogyne_javanica_prjeb8714|M.Javanica_Scaff61g001295	BI143144.1	80.368	163	1	1	313	444	1	489	2.74e-85	259
meloidogyne_javanica_prjeb8714|M.Javanica_Scaff4261g033670	CF351161.1	51.02	147	67	2	581	726	208	636	1.09e-43	154
meloidogyne_javanica_prjeb8714|M.Javanica_Scaff7051g046538	BG735990.1	96.154	26	1	0	33	58	340	417	5.53e-11	51.2
meloidogyne_javanica_prjeb8714|M.Javanica_Scaff5981g041924	BI745402.1	60.448	134	51	2	158	290	155	553	3.01e-38	131
meloidogyne_javanica_prjeb8714|M.Javanica_Scaff4980g037237	BI324467.1	100	131	0	0	1	131	52	444	2.24e-97	275
meloidogyne_javanica_prjeb8714|M.Javanica_Scaff7351g047731	CK427154.1	95	100	5	0	1	100	26	325	9.7e-53	159
meloidogyne_javanica_prjeb8714|M.Javanica_Scaff28214g094752	CK427099.1	97.368	114	3	0	21	134	104	445	3.3e-65	196
meloidogyne_javanica_prjeb8714|M.Javanica_Scaff30524g097619	BI745558.1	81.081	37	7	0	51	87	290	180	1.37e-13	58.2
meloidogyne_javanica_prjeb8714|M.Javanica_Scaff6699g045080	BI745402.1	82.979	94	14	2	118	211	41	316	3.76e-16	70.5
meloidogyne_javanica_prjeb8714|M.Javanica_Scaff3905g031833	BI745402.1	59.659	176	63	5	115	284	32	553	2.46e-50	162
meloidogyne_javanica_prjeb8714|M.Javanica_Scaff5363g039113	BI324467.1	95.489	133	6	0	1	133	46	444	8.55e-95	268
meloidogyne_javanica_prjeb8714|M.Javanica_Scaff447g006366	BI745227.1	100	152	0	0	1	152	31	486	4.25e-85	243
meloidogyne_javanica_prjeb8714|M.Javanica_Scaff6881g045849	BI744939.1	88.889	27	3	0	123	149	400	320	2.53e-09	49.3
meloidogyne_javanica_prjeb8714|M.Javanica_Scaff4758g036171	CF358795.1	94.118	34	2	0	1	34	9	110	6.11e-07	39.7
meloidogyne_javanica_prjeb8714|M.Javanica_Scaff5520g039830	BI744543.1	92.982	57	4	0	17	73	373	543	5.63e-35	115
meloidogyne_javanica_prjeb8714|M.Javanica_Scaff27587g093929	BG736145.1	94.286	35	2	0	79	113	391	495	6.78e-35	70.9
meloidogyne_javanica_prjeb8714|M.Javanica_Scaff6960g046161	BI143240.1	97.761	134	3	0	1	134	24	425	1.63e-96	271
meloidogyne_javanica_prjeb8714|M.Javanica_Scaff5868g041409	BI324637.1	91.209	182	16	0	73	254	1	546	1e-121	347
meloidogyne_javanica_prjeb8714|M.Javanica_Scaff4038g032545	BE578178.1	100	81	0	0	2	82	9	251	2.41e-55	166
meloidogyne_javanica_prjeb8714|M.Javanica_Scaff2602g024035	BI324342.1	99.065	107	1	0	1	107	58	378	3.46e-63	186
meloidogyne_javanica_prjeb8714|M.Javanica_Scaff2869g025748	BI324650.1	53.333	45	19	1	85	127	14	148	4.22e-08	43.5
meloidogyne_javanica_prjeb8714|M.Javanica_Scaff6382g043677	BI324467.1	75	132	8	2	3	109	49	444	3.9e-63	189
meloidogyne_javanica_prjeb8714|M.Javanica_Scaff5687g040568	BI744986.1	75.309	81	3	1	179	242	96	338	3.87e-30	111
meloidogyne_javanica_prjeb8714|M.Javanica_Scaff6601g044659	BG737245.1	95.21	167	7	1	1	167	5	502	6.07e-111	311
meloidogyne_javanica_prjeb8714|M.Javanica_Scaff4697g035908	BG736809.1	100	86	0	0	1	86	238	495	2.16e-60	178
meloidogyne_javanica_prjeb8714|M.Javanica_Scaff3840g031481	BI745402.1	52.542	118	55	1	169	286	176	526	5.89e-34	120
meloidogyne_javanica_prjeb8714|M.Javanica_Scaff4180g033263	BI745644.1	93.75	80	5	0	20	99	220	459	8.24e-53	160
meloidogyne_javanica_prjeb8714|M.Javanica_Scaff30218g097260	BG736038.1	100	89	0	0	134	222	3	269	6.82e-61	185
meloidogyne_javanica_prjeb8714|M.Javanica_Scaff406g005891	BI745558.1	72.093	43	9	2	34	73	2	130	1.45e-13	57.4
meloidogyne_javanica_prjeb8714|M.Javanica_Scaff6135g042599	BE578045.1	95.804	143	6	0	1	143	54	482	6e-92	261
meloidogyne_javanica_prjeb8714|M.Javanica_Scaff752g009563	BI744651.1	100	186	0	0	419	604	2	559	1.86e-137	396
meloidogyne_javanica_prjeb8714|M.Javanica_Scaff7485g048278	BF013414.1	89.062	64	7	0	6	69	3	194	1.33e-20	79.7
meloidogyne_javanica_prjeb8714|M.Javanica_Scaff560g007612	BI324595.1	58.333	48	20	0	18	65	196	53	2.23e-10	51.2
meloidogyne_javanica_prjeb8714|M.Javanica_Scaff3072g026978	BG736400.1	96.154	156	5	1	527	681	470	3	6.62e-86	270
meloidogyne_javanica_prjeb8714|M.Javanica_Scaff4964g037177	CF350500.1	95.402	87	4	0	107	193	3	263	4.42e-41	133
meloidogyne_javanica_prjeb8714|M.Javanica_Scaff6960g046159	BI143240.1	99.355	155	1	0	1	155	24	488	1.82e-112	314
meloidogyne_javanica_prjeb8714|M.Javanica_Scaff794g009959	BG735863.1	89.908	109	11	0	131	239	17	343	1.71e-51	160
meloidogyne_javanica_prjeb8714|M.Javanica_Scaff3454g029240	BE578150.1	66.667	30	10	0	24	53	70	159	3.9e-09	46.2
meloidogyne_javanica_prjeb8714|M.Javanica_Scaff4297g033880	BG736480.1	90.909	33	3	0	54	86	328	426	4.01e-13	61.2
meloidogyne_javanica_prjeb8714|M.Javanica_Scaff30742g097875	BI745638.1	53.571	140	64	1	155	293	10	429	3.24e-52	166
meloidogyne_javanica_prjeb8714|M.Javanica_Scaff5314g038882	BI745402.1	59.459	148	57	2	146	292	116	553	6.56e-39	133
meloidogyne_javanica_prjeb8714|M.Javanica_Scaff2835g025518	BE578839.1	53.125	32	15	0	23	54	401	306	1.43e-06	39.3
meloidogyne_javanica_prjeb8714|M.Javanica_Scaff7004g046349	BE578782.1	92.683	82	6	0	21	102	48	293	1.27e-53	160
meloidogyne_javanica_prjeb8714|M.Javanica_Scaff447g006367	CF350715.1	98.658	149	2	0	1	149	138	584	1.99e-106	299
meloidogyne_javanica_prjeb8714|M.Javanica_Scaff27326g093596	CF350654.1	79.73	74	14	1	34	107	107	325	1.43e-39	126
meloidogyne_javanica_prjeb8714|M.Javanica_Scaff3797g031225	BI745288.1	96.552	58	2	0	1	58	50	223	9.41e-33	109
meloidogyne_javanica_prjeb8714|M.Javanica_Scaff6557g044473	BI745114.1	92.308	104	8	0	1	104	32	343	2.07e-65	191
meloidogyne_javanica_prjeb8714|M.Javanica_Scaff30g000722	BI142945.1	100	88	0	0	105	192	1	264	7.9e-44	147
meloidogyne_javanica_prjeb8714|M.Javanica_Scaff617g008220	BI745402.1	58.989	178	64	6	115	287	32	553	1.45e-50	162
meloidogyne_javanica_prjeb8714|M.Javanica_Scaff7916g049966	BG736959.1	65.714	35	12	0	4	38	492	388	1.44e-11	53.5
meloidogyne_javanica_prjeb8714|M.Javanica_Scaff2801g025307	CK427376.1	100	56	0	0	1	56	15	182	4.47e-38	119
meloidogyne_javanica_prjeb8714|M.Javanica_Scaff2569g023814	BE578003.1	85.393	89	3	1	1	89	405	169	3.99e-34	114
meloidogyne_javanica_prjeb8714|M.Javanica_Scaff4002g032365	BI143240.1	99.355	155	1	0	1	155	24	488	3.6e-110	315
meloidogyne_javanica_prjeb8714|M.Javanica_Scaff25681g091272	CF358786.1	63.636	44	16	0	19	62	281	412	4.75e-17	67.8
meloidogyne_javanica_prjeb8714|M.Javanica_Scaff3543g029723	BI704077.1	97.674	86	2	0	1	86	16	273	2.41e-38	131
meloidogyne_javanica_prjeb8714|M.Javanica_Scaff576g007772	BG736056.1	100	148	0	0	127	274	1	444	7.26e-109	310
meloidogyne_javanica_prjeb8714|M.Javanica_Scaff3007g026580	BI744563.1	94.366	71	4	0	54	124	142	354	1.57e-45	143
meloidogyne_javanica_prjeb8714|M.Javanica_Scaff27601g093945	CF350776.1	100	68	0	0	102	169	69	272	4.58e-43	142
meloidogyne_javanica_prjeb8714|M.Javanica_Scaff6444g043955	BI744888.1	50	54	23	2	29	82	66	215	9.94e-08	43.5
meloidogyne_javanica_prjeb8714|M.Javanica_Scaff817g010212	CK427671.1	96.954	197	5	1	6	201	2	592	2.97e-141	390
meloidogyne_javanica_prjeb8714|M.Javanica_Scaff5258g038571	CK427690.1	94.954	218	11	0	7	224	1	654	3.62e-157	431
meloidogyne_javanica_prjeb8714|M.Javanica_Scaff4225g033505	BI744846.1	52.83	106	49	1	101	205	13	330	8.42e-35	118
meloidogyne_javanica_prjeb8714|M.Javanica_Scaff3152g027461	BI143083.1	83.929	56	2	1	13	61	260	93	1.19e-22	83.2
meloidogyne_javanica_prjeb8714|M.Javanica_Scaff4592g035370	BG737126.1	83.471	121	6	1	25	145	80	400	2.97e-69	203
meloidogyne_javanica_prjeb8714|M.Javanica_Scaff53g001134	BG736866.1	80.769	26	5	0	18	43	1	78	5.37e-09	45.4
meloidogyne_javanica_prjeb8714|M.Javanica_Scaff8121g050762	BI745114.1	98.095	105	2	0	1	105	32	346	5.52e-71	206
meloidogyne_javanica_prjeb8714|M.Javanica_Scaff5208g038354	BE578171.1	99.351	154	1	0	8	161	2	463	9.29e-113	313
meloidogyne_javanica_prjeb8714|M.Javanica_Scaff7215g047204	BI745638.1	52.353	170	80	1	147	315	7	516	5.75e-62	196
meloidogyne_javanica_prjeb8714|M.Javanica_Scaff4641g035625	CF350345.1	97.778	45	1	0	1	45	46	180	4.33e-25	92.4
meloidogyne_javanica_prjeb8714|M.Javanica_Scaff3882g031701	CK427491.1	89.157	83	8	1	14	96	74	319	6.44e-36	116
meloidogyne_javanica_prjeb8714|M.Javanica_Scaff2g000024	BI745166.1	53.846	26	12	0	49	74	368	445	1.64e-06	42.4
meloidogyne_javanica_prjeb8714|M.Javanica_Scaff25480g090967	BI745166.1	100	36	0	0	74	109	365	472	2.17e-20	79.7
meloidogyne_javanica_prjeb8714|M.Javanica_Scaff3713g030749	BI324342.1	92.523	107	8	0	1	107	58	378	3.89e-60	178
meloidogyne_javanica_prjeb8714|M.Javanica_Scaff2811g025356	CF350428.1	85.714	28	4	0	202	229	3	86	4.98e-09	51.6
meloidogyne_javanica_prjeb8714|M.Javanica_Scaff6528g044356	CF358765.1	100	27	0	0	21	47	2	82	1.4e-15	63.5
meloidogyne_javanica_prjeb8714|M.Javanica_Scaff5552g039972	BI745488.1	90.789	76	4	2	67	142	2	220	4.09e-44	140
meloidogyne_javanica_prjeb8714|M.Javanica_Scaff8069g050566	BI744846.1	52.308	65	31	0	149	213	1	195	2.57e-18	75.9
meloidogyne_javanica_prjeb8714|M.Javanica_Scaff4941g037067	BI745408.1	54.472	123	55	1	20	141	92	460	6.61e-48	149
meloidogyne_javanica_prjeb8714|M.Javanica_Scaff4205g033394	CF350865.1	71.429	21	6	0	38	58	371	433	6.21e-06	37.7
meloidogyne_javanica_prjeb8714|M.Javanica_Scaff7610g048773	BE578194.1	83.957	187	5	2	21	207	37	522	2.97e-107	305
meloidogyne_javanica_prjeb8714|M.Javanica_Scaff5321g038910	CK427388.1	100	83	0	0	1	83	20	268	6.06e-34	109
meloidogyne_javanica_prjeb8714|M.Javanica_Scaff6259g043160	CF350343.1	93.478	46	3	0	37	82	3	140	1.09e-23	87.8
meloidogyne_javanica_prjeb8714|M.Javanica_Scaff27269g093510	BI745402.1	55.556	90	40	0	165	254	176	445	2.05e-25	95.9
meloidogyne_javanica_prjeb8714|M.Javanica_Scaff4367g034238	BG736783.1	69.565	46	14	0	7	52	287	150	2.01e-16	65.1
meloidogyne_javanica_prjeb8714|M.Javanica_Scaff3383g028827	BI863183.1	70	70	15	1	87	150	244	453	4.27e-26	94.7
meloidogyne_javanica_prjeb8714|M.Javanica_Scaff5237g038480	BI745032.1	98.864	88	1	0	1	88	97	360	6.94e-67	181
meloidogyne_javanica_prjeb8714|M.Javanica_Scaff6604g044669	BI745408.1	51.786	56	26	1	4	58	35	202	2.55e-13	58.2
meloidogyne_javanica_prjeb8714|M.Javanica_Scaff4742g036110	CF350428.1	92	25	2	0	202	226	3	77	1.55e-08	50.8
meloidogyne_javanica_prjeb8714|M.Javanica_Scaff5696g040611	CF351009.1	98.578	211	3	0	787	997	3	635	1.4e-142	432
meloidogyne_javanica_prjeb8714|M.Javanica_Scaff6417g043828	CK427303.1	100	131	0	0	1	131	8	400	1.45e-89	254
meloidogyne_javanica_prjeb8714|M.Javanica_Scaff4068g032705	BI324588.1	84.571	175	4	2	21	173	7	528	5.15e-90	261
meloidogyne_javanica_prjeb8714|M.Javanica_Scaff4226g033510	BE578602.1	87.603	121	12	1	14	131	34	396	9.7e-68	202
meloidogyne_javanica_prjeb8714|M.Javanica_Scaff3556g029790	BG736026.1	58.252	103	40	2	11	112	119	421	1.33e-33	112
meloidogyne_javanica_prjeb8714|M.Javanica_Scaff7129g046858	BI745602.1	54.098	122	48	5	6	123	171	524	1.09e-34	115
meloidogyne_javanica_prjeb8714|M.Javanica_Scaff262g004144	BE578285.1	59.649	114	46	0	19	132	4	345	4.37e-50	154
meloidogyne_javanica_prjeb8714|M.Javanica_Scaff7642g048895	BI744894.1	55.882	34	15	0	16	49	129	230	5.49e-08	45.1
meloidogyne_javanica_prjeb8714|M.Javanica_Scaff4345g034108	BI745402.1	50.37	135	39	2	164	270	149	553	9.85e-33	116
meloidogyne_javanica_prjeb8714|M.Javanica_Scaff7939g050056	CK427294.1	56.831	183	74	2	3	185	48	581	2.88e-75	222
meloidogyne_javanica_prjeb8714|M.Javanica_Scaff3298g028355	BI324635.1	99.31	145	1	0	21	165	36	470	6.71e-107	300
meloidogyne_javanica_prjeb8714|M.Javanica_Scaff4072g032727	BI143240.1	98.71	155	2	0	1	155	24	488	8.53e-110	314
meloidogyne_javanica_prjeb8714|M.Javanica_Scaff30752g097885	BG735572.1	55.172	58	26	0	77	134	325	498	2.2e-16	68.9
meloidogyne_javanica_prjeb8714|M.Javanica_Scaff3650g030360	CF350539.1	98.995	199	2	0	16	214	81	677	2.72e-117	341
meloidogyne_javanica_prjeb8714|M.Javanica_Scaff622g008259	BI745402.1	57.516	153	58	4	180	328	104	553	3.39e-43	145
meloidogyne_javanica_prjeb8714|M.Javanica_Scaff7339g047679	CF350350.1	96.19	105	4	0	1	105	110	424	2.19e-72	212
meloidogyne_javanica_prjeb8714|M.Javanica_Scaff712g009174	CF350492.1	80.583	103	7	1	30	119	534	226	2.31e-75	168
meloidogyne_javanica_prjeb8714|M.Javanica_Scaff28520g095189	BG736936.1	100	22	0	0	1	22	445	510	4.31e-10	52
meloidogyne_javanica_prjeb8714|M.Javanica_Scaff30814g097953	BI745402.1	51.587	126	51	2	143	258	176	553	1.43e-36	125
meloidogyne_javanica_prjeb8714|M.Javanica_Scaff267g004182	BG737124.1	100	32	0	0	1	32	49	144	2.81e-22	61.2
meloidogyne_javanica_prjeb8714|M.Javanica_Scaff7951g050102	BG736464.1	56.25	128	53	2	117	242	94	474	1.57e-43	145
meloidogyne_javanica_prjeb8714|M.Javanica_Scaff7259g047359	CF350741.1	97.248	109	3	0	32	140	19	345	1.62e-70	205
meloidogyne_javanica_prjeb8714|M.Javanica_Scaff29654g096590	BG736746.1	86.957	23	3	0	398	420	2	70	4.24e-06	43.5
meloidogyne_javanica_prjeb8714|M.Javanica_Scaff5305g038840	BE578799.1	94	50	3	0	53	102	150	1	3.09e-42	96.7
meloidogyne_javanica_prjeb8714|M.Javanica_Scaff5181g038240	CF350350.1	100	192	0	0	1	192	110	685	2.36e-112	317
meloidogyne_javanica_prjeb8714|M.Javanica_Scaff3555g029788	BG736464.1	53.175	126	56	2	106	228	97	474	7.41e-40	135
meloidogyne_javanica_prjeb8714|M.Javanica_Scaff25984g091719	BI745402.1	54.286	105	47	1	215	318	104	418	6.79e-18	77.4
meloidogyne_javanica_prjeb8714|M.Javanica_Scaff3405g028963	BI744879.1	80	90	18	0	29	118	377	108	6.13e-32	107
meloidogyne_javanica_prjeb8714|M.Javanica_Scaff3319g028477	BG736000.1	78.689	61	0	1	2	62	361	504	1.28e-27	97.8
meloidogyne_javanica_prjeb8714|M.Javanica_Scaff5733g040777	BE578493.1	66.667	27	8	1	18	43	86	166	1.71e-06	40.4
meloidogyne_javanica_prjeb8714|M.Javanica_Scaff5691g040588	BI324650.1	82.979	47	8	0	82	128	2	142	2.51e-21	77.4
meloidogyne_javanica_prjeb8714|M.Javanica_Scaff6936g046077	BG736352.1	95	20	1	0	146	165	265	324	1.12e-06	43.1
meloidogyne_javanica_prjeb8714|M.Javanica_Scaff26254g092101	BE578516.1	98.305	118	2	0	1	118	47	400	3.7e-86	247
meloidogyne_javanica_prjeb8714|M.Javanica_Scaff3636g030288	BI745402.1	58.333	132	52	2	143	271	104	499	1.33e-39	133
meloidogyne_javanica_prjeb8714|M.Javanica_Scaff27297g093555	CF350654.1	79.747	79	15	1	30	107	89	325	6.68e-40	127
meloidogyne_javanica_prjeb8714|M.Javanica_Scaff3097g027121	BI745402.1	64.052	153	48	4	141	289	104	553	7.07e-48	155
meloidogyne_javanica_prjeb8714|M.Javanica_Scaff4386g034341	BI745402.1	63.006	173	59	3	237	405	38	553	1.39e-41	143
meloidogyne_javanica_prjeb8714|M.Javanica_Scaff4545g035145	BI744667.1	92.857	42	3	0	28	69	418	543	4.75e-23	84
meloidogyne_javanica_prjeb8714|M.Javanica_Scaff2831g025481	CK427139.1	97.115	104	3	0	1	104	10	321	1.55e-71	205
meloidogyne_javanica_prjeb8714|M.Javanica_Scaff5279g038697	BG735685.1	97.403	77	2	0	1	77	74	304	1.48e-37	119
meloidogyne_javanica_prjeb8714|M.Javanica_Scaff4500g034918	BI324492.1	100	23	0	0	23	45	380	448	6.57e-11	51.2
meloidogyne_javanica_prjeb8714|M.Javanica_Scaff3655g030387	BI745408.1	100	145	0	0	1	145	35	469	1.13e-108	303
meloidogyne_javanica_prjeb8714|M.Javanica_Scaff2551g023683	BI142766.1	100	52	0	0	35	86	303	148	2.67e-29	99.4
meloidogyne_javanica_prjeb8714|M.Javanica_Scaff7409g047985	BG736713.1	100	20	0	0	13	32	61	2	9.56e-09	45.1
meloidogyne_javanica_prjeb8714|M.Javanica_Scaff7441g048106	BI142941.1	76.923	26	6	0	161	186	159	236	2.65e-08	47.8
meloidogyne_javanica_prjeb8714|M.Javanica_Scaff5156g038113	BI745644.1	83.516	91	15	0	21	111	220	492	1.17e-53	166
meloidogyne_javanica_prjeb8714|M.Javanica_Scaff2548g023659	BI745218.1	89.565	115	12	0	1	115	134	478	6.58e-70	209
meloidogyne_javanica_prjeb8714|M.Javanica_Scaff7035g046466	BG736824.1	92.727	55	4	0	20	74	328	492	1.99e-33	110
meloidogyne_javanica_prjeb8714|M.Javanica_Scaff4071g032721	BG736313.1	100	47	0	0	1	47	351	491	5.69e-29	101
meloidogyne_javanica_prjeb8714|M.Javanica_Scaff3196g027749	BI324637.1	99.451	182	1	0	85	266	1	546	8.62e-132	373
meloidogyne_javanica_prjeb8714|M.Javanica_Scaff6310g043366	BI744627.1	98.013	151	3	0	1	151	87	539	1.14e-108	314
meloidogyne_javanica_prjeb8714|M.Javanica_Scaff3212g027841	BI142947.1	55.405	74	32	1	42	115	89	307	2.63e-25	90.5
meloidogyne_javanica_prjeb8714|M.Javanica_Scaff6152g042687	BI744894.1	93.75	144	9	0	15	158	108	539	1.17e-93	278
meloidogyne_javanica_prjeb8714|M.Javanica_Scaff25066g090323	BI744627.1	92.308	104	8	0	20	123	144	455	6.87e-67	196
meloidogyne_javanica_prjeb8714|M.Javanica_Scaff28101g094619	BI744840.1	97.561	123	2	1	1	123	78	443	3.65e-59	178
meloidogyne_javanica_prjeb8714|M.Javanica_Scaff27563g093902	CF350738.1	82.609	46	3	1	44	89	240	362	1.56e-27	68.2
meloidogyne_javanica_prjeb8714|M.Javanica_Scaff4080g032770	BG735870.1	82.857	35	6	0	108	142	107	3	1.3e-23	68.6
meloidogyne_javanica_prjeb8714|M.Javanica_Scaff535g007326	BI324342.1	87.324	71	9	0	1	71	58	270	1.11e-31	105
meloidogyne_javanica_prjeb8714|M.Javanica_Scaff2866g025716	BI745402.1	54.31	116	49	2	171	282	197	544	3.22e-32	115
meloidogyne_javanica_prjeb8714|M.Javanica_Scaff3412g029006	BI745558.1	65.957	47	16	0	11	57	8	148	2.14e-15	61.2
meloidogyne_javanica_prjeb8714|M.Javanica_Scaff2869g025747	BI745402.1	55.215	163	71	2	128	289	68	553	4.32e-43	144
meloidogyne_javanica_prjeb8714|M.Javanica_Scaff5512g039792	BE578593.1	96.078	51	2	0	1	51	262	414	2.5e-31	102
meloidogyne_javanica_prjeb8714|M.Javanica_Scaff29821g096798	BI745408.1	96.552	145	5	0	1	145	35	469	1.69e-105	295
meloidogyne_javanica_prjeb8714|M.Javanica_Scaff7g000193	BI324533.1	99.359	156	1	0	1	156	71	538	3.62e-114	324
meloidogyne_javanica_prjeb8714|M.Javanica_Scaff8044g050464	CK427481.1	94.231	52	3	0	1	52	194	349	1.91e-31	105
meloidogyne_javanica_prjeb8714|M.Javanica_Scaff2909g026009	BI745638.1	55.738	61	27	0	153	213	10	192	1.34e-18	76.6
meloidogyne_javanica_prjeb8714|M.Javanica_Scaff26328g092206	BI744590.1	88.889	45	5	0	27	71	563	429	5.02e-24	86.3
meloidogyne_javanica_prjeb8714|M.Javanica_Scaff2850g025607	BF013414.1	100	47	0	0	21	67	48	188	6.31e-14	63.9
meloidogyne_javanica_prjeb8714|M.Javanica_Scaff3780g031140	BI863267.1	53.061	98	43	2	21	117	140	427	3.68e-23	87.4
meloidogyne_javanica_prjeb8714|M.Javanica_Scaff4895g036850	BI745402.1	61.468	109	38	3	117	224	38	355	4.93e-24	94.7
meloidogyne_javanica_prjeb8714|M.Javanica_Scaff27920g094381	BI324492.1	95.652	23	1	0	23	45	380	448	1.62e-10	50.1
meloidogyne_javanica_prjeb8714|M.Javanica_Scaff27621g093975	BI324650.1	83.673	49	8	0	82	130	2	148	9.47e-22	81.6
meloidogyne_javanica_prjeb8714|M.Javanica_Scaff30g000720	CK427415.1	95.21	167	0	1	1	167	72	548	5.11e-99	281
meloidogyne_javanica_prjeb8714|M.Javanica_Scaff3001g026543	CF358963.1	82.051	195	32	1	201	392	23	607	8.67e-97	293
meloidogyne_javanica_prjeb8714|M.Javanica_Scaff3775g031118	CF358963.1	82.11	218	36	1	201	415	23	676	1.68e-113	334
meloidogyne_javanica_prjeb8714|M.Javanica_Scaff30789g097924	BI745297.1	93.846	65	4	0	1	65	291	485	5.32e-41	129
meloidogyne_javanica_prjeb8714|M.Javanica_Scaff827g010320	CK427670.1	99.543	219	1	0	12	230	13	669	6.74e-167	461
meloidogyne_javanica_prjeb8714|M.Javanica_Scaff364g005369	CF358963.1	88.073	218	26	0	193	410	23	676	1.7e-124	361
meloidogyne_javanica_prjeb8714|M.Javanica_Scaff29320g096198	BE578637.1	100	136	0	0	68	203	1	408	3.87e-98	280
meloidogyne_javanica_prjeb8714|M.Javanica_Scaff6830g045638	BG737163.1	98.374	123	2	0	1	123	58	426	3.68e-85	243
meloidogyne_javanica_prjeb8714|M.Javanica_Scaff29947g096940	BG736971.1	95.238	126	2	1	1	126	51	416	1.04e-73	213
meloidogyne_javanica_prjeb8714|M.Javanica_Scaff573g007744	BI745096.1	54.815	135	60	1	45	179	131	532	3.14e-46	152
meloidogyne_javanica_prjeb8714|M.Javanica_Scaff348g005187	CK427371.1	100	206	0	0	3	208	20	637	3.9e-146	428
meloidogyne_javanica_prjeb8714|M.Javanica_Scaff7853g049720	CK427364.1	87.156	109	9	1	25	128	85	411	4.82e-63	187
meloidogyne_javanica_prjeb8714|M.Javanica_Scaff665g008695	BI744931.1	53.714	175	53	3	74	220	3	527	1.11e-61	189
meloidogyne_javanica_prjeb8714|M.Javanica_Scaff4504g034939	BI744563.1	59.542	131	50	3	176	303	160	552	9.28e-45	148
meloidogyne_javanica_prjeb8714|M.Javanica_Scaff25241g090605	BI324353.1	92.308	26	2	0	39	64	78	1	8.96e-13	57
meloidogyne_javanica_prjeb8714|M.Javanica_Scaff4639g035618	BI745558.1	88.095	42	5	0	138	179	2	127	7.16e-21	80.1
meloidogyne_javanica_prjeb8714|M.Javanica_Scaff6283g043247	BG736455.1	97.727	88	2	0	33	120	26	289	2.91e-35	116
meloidogyne_javanica_prjeb8714|M.Javanica_Scaff2538g023592	BI745402.1	57.143	133	52	3	157	285	158	553	2.94e-40	136
meloidogyne_javanica_prjeb8714|M.Javanica_Scaff290g004466	BI745191.1	97.436	78	2	0	1	78	46	279	3.66e-55	165
meloidogyne_javanica_prjeb8714|M.Javanica_Scaff6728g045191	BE578684.1	100	130	0	0	22	151	56	445	1.57e-96	272
meloidogyne_javanica_prjeb8714|M.Javanica_Scaff5532g039875	BI863425.1	73.134	67	13	2	2	68	382	567	9.06e-27	95.5
meloidogyne_javanica_prjeb8714|M.Javanica_Scaff3774g031114	CF350647.1	90.686	204	19	0	15	218	29	640	2.33e-137	392
meloidogyne_javanica_prjeb8714|M.Javanica_Scaff26415g092312	BE578339.1	79.104	67	13	1	11	76	2	202	3.26e-33	108
meloidogyne_javanica_prjeb8714|M.Javanica_Scaff6315g043384	BG736532.1	82.5	120	2	1	49	149	1	360	2.83e-65	194
meloidogyne_javanica_prjeb8714|M.Javanica_Scaff7126g046845	BI143240.1	74.839	155	12	1	1	128	24	488	1.38e-69	210
meloidogyne_javanica_prjeb8714|M.Javanica_Scaff3315g028450	CF350741.1	93.478	46	3	0	32	77	19	156	7.76e-25	87
meloidogyne_javanica_prjeb8714|M.Javanica_Scaff6528g044353	CF350828.1	96.988	166	5	0	1	166	54	551	5.07e-122	339
meloidogyne_javanica_prjeb8714|M.Javanica_Scaff3403g028944	CK427297.1	57.143	35	15	0	1	35	205	309	4.76e-09	46.6
meloidogyne_javanica_prjeb8714|M.Javanica_Scaff6004g042032	BI745465.1	100	35	0	0	49	83	3	107	2.09e-21	79.7
meloidogyne_javanica_prjeb8714|M.Javanica_Scaff4810g036432	BE578637.1	99.265	136	1	0	68	203	1	408	2.36e-97	278
meloidogyne_javanica_prjeb8714|M.Javanica_Scaff2793g025255	BI142947.1	51.592	157	71	2	1	155	11	472	1.31e-50	158
meloidogyne_javanica_prjeb8714|M.Javanica_Scaff3339g028584	CF350808.1	94.595	37	2	0	21	57	1	111	3.45e-21	79.7
meloidogyne_javanica_prjeb8714|M.Javanica_Scaff7329g047642	CK427699.1	92.308	65	5	0	18	82	3	197	1.42e-39	124
meloidogyne_javanica_prjeb8714|M.Javanica_Scaff2869g025745	BI324650.1	83.673	49	8	0	82	130	2	148	1.06e-21	80.1
meloidogyne_javanica_prjeb8714|M.Javanica_Scaff4081g032773	BG735775.1	68.519	108	31	3	177	282	83	403	2.91e-38	135
meloidogyne_javanica_prjeb8714|M.Javanica_Scaff4828g036524	BI745166.1	100	36	0	0	91	126	365	472	2.57e-20	80.1
meloidogyne_javanica_prjeb8714|M.Javanica_Scaff2721g024808	BG736746.1	97.561	123	3	0	406	528	2	370	1.41e-81	248
meloidogyne_javanica_prjeb8714|M.Javanica_Scaff6728g045189	CK427464.1	95.152	165	5	1	24	185	165	659	4.24e-75	225
meloidogyne_javanica_prjeb8714|M.Javanica_Scaff2765g025081	BI142941.1	65.741	108	36	1	84	190	87	410	2.72e-40	137
meloidogyne_javanica_prjeb8714|M.Javanica_Scaff4083g032782	CK427244.1	98.936	94	1	0	1	94	37	318	7.59e-65	189
meloidogyne_javanica_prjeb8714|M.Javanica_Scaff3362g028719	CF350765.1	96.648	179	6	0	1	179	16	552	7.52e-127	352
meloidogyne_javanica_prjeb8714|M.Javanica_Scaff7449g048131	CF358963.1	81.651	218	37	1	201	415	23	676	2.68e-113	333
meloidogyne_javanica_prjeb8714|M.Javanica_Scaff8239g051212	BI142941.1	63.964	111	39	1	84	193	87	419	5.51e-43	139
meloidogyne_javanica_prjeb8714|M.Javanica_Scaff25926g091623	CF350466.1	78.667	75	2	1	1	61	100	324	5.81e-34	108
meloidogyne_javanica_prjeb8714|M.Javanica_Scaff5253g038556	BI744865.1	64.964	137	46	2	22	157	133	540	2.8e-58	179
meloidogyne_javanica_prjeb8714|M.Javanica_Scaff4026g032482	CF358754.1	98.571	70	1	0	20	89	59	268	4.76e-34	113
meloidogyne_javanica_prjeb8714|M.Javanica_Scaff456g006473	CF358963.1	82.11	218	36	1	201	415	23	676	9.89e-114	334
meloidogyne_javanica_prjeb8714|M.Javanica_Scaff3789g031182	CF350428.1	92.308	26	2	0	198	223	3	80	4.65e-09	51.6
meloidogyne_javanica_prjeb8714|M.Javanica_Scaff2675g024503	BI745402.1	50.35	143	61	2	157	289	125	553	7.18e-28	103
meloidogyne_javanica_prjeb8714|M.Javanica_Scaff7080g046649	BG894352.1	65.517	29	10	0	32	60	368	454	4.28e-06	42.4
meloidogyne_javanica_prjeb8714|M.Javanica_Scaff726g009338	BI745402.1	65.657	99	31	2	168	264	179	472	5.96e-37	126
meloidogyne_javanica_prjeb8714|M.Javanica_Scaff6859g045765	CK427652.1	53.061	196	88	2	30	225	7	582	3.28e-73	218
meloidogyne_javanica_prjeb8714|M.Javanica_Scaff6782g045412	BI744645.1	100	60	0	0	1	60	33	212	9.43e-30	100
meloidogyne_javanica_prjeb8714|M.Javanica_Scaff28243g094794	BI745402.1	71.429	133	35	3	117	249	38	427	8.24e-23	89
meloidogyne_javanica_prjeb8714|M.Javanica_Scaff7560g048575	BI863350.1	91.176	170	15	0	270	439	2	511	1.82e-107	317
meloidogyne_javanica_prjeb8714|M.Javanica_Scaff29736g096692	BI324650.1	84.615	26	4	0	82	107	2	79	3.17e-10	48.9
meloidogyne_javanica_prjeb8714|M.Javanica_Scaff3054g026866	CF350498.1	99.083	218	2	0	155	372	43	696	9.32e-162	452
meloidogyne_javanica_prjeb8714|M.Javanica_Scaff282g004370	CF358834.1	85.124	121	9	3	26	146	94	429	9.66e-58	186
meloidogyne_javanica_prjeb8714|M.Javanica_Scaff3154g027475	BI745402.1	59.055	127	41	3	174	291	179	553	7.05e-39	132
meloidogyne_javanica_prjeb8714|M.Javanica_Scaff4424g034540	BI745383.1	96.774	31	1	0	1	31	423	515	1.35e-14	62.4
meloidogyne_javanica_prjeb8714|M.Javanica_Scaff29538g096446	BG894369.1	71.795	78	22	0	1	78	61	294	1.44e-33	114
meloidogyne_javanica_prjeb8714|M.Javanica_Scaff6804g045510	BE578547.1	81.818	66	12	0	48	113	33	230	5.96e-34	113
meloidogyne_javanica_prjeb8714|M.Javanica_Scaff4103g032880	BI745402.1	65.854	164	51	3	117	276	38	526	1.75e-51	164
meloidogyne_javanica_prjeb8714|M.Javanica_Scaff7403g047958	BI745402.1	60.135	148	53	3	213	356	116	553	2e-50	164
meloidogyne_javanica_prjeb8714|M.Javanica_Scaff2560g023745	BI863246.1	98.551	69	1	0	24	92	304	510	6.09e-47	144
meloidogyne_javanica_prjeb8714|M.Javanica_Scaff7495g048319	BI744835.1	99.401	167	1	0	1	167	55	555	2.28e-112	315
meloidogyne_javanica_prjeb8714|M.Javanica_Scaff771g009744	BE578800.1	89.583	48	4	1	13	59	154	297	4.25e-06	42.4
meloidogyne_javanica_prjeb8714|M.Javanica_Scaff3194g027734	BE578654.1	100	174	0	0	3	176	1	522	4.27e-94	270
meloidogyne_javanica_prjeb8714|M.Javanica_Scaff29784g096750	CF358844.1	50	74	30	2	18	91	119	319	3.14e-16	67
meloidogyne_javanica_prjeb8714|M.Javanica_Scaff2946g026231	BI142767.1	92.593	81	5	1	413	493	1	240	1.11e-47	157
meloidogyne_javanica_prjeb8714|M.Javanica_Scaff27878g094327	CF350504.1	99	200	2	0	29	228	1	600	3.27e-137	387
meloidogyne_javanica_prjeb8714|M.Javanica_Scaff6159g042724	BI745427.1	100	189	0	0	362	550	3	569	6.33e-135	389
meloidogyne_javanica_prjeb8714|M.Javanica_Scaff25463g090942	BI744521.1	74.468	47	12	0	18	64	139	279	8.17e-21	75.9
meloidogyne_javanica_prjeb8714|M.Javanica_Scaff6635g044805	CF350712.1	97.222	36	1	0	62	97	3	110	5.98e-24	73.6
meloidogyne_javanica_prjeb8714|M.Javanica_Scaff28909g095692	CF350563.1	84.127	63	5	1	1	63	68	241	1.67e-34	110
meloidogyne_javanica_prjeb8714|M.Javanica_Scaff25060g090313	CF350686.1	76.087	92	1	1	103	173	670	395	8.36e-38	129
meloidogyne_javanica_prjeb8714|M.Javanica_Scaff5299g038806	CF350858.1	54.321	81	37	0	198	278	95	337	4.42e-25	96.7
meloidogyne_javanica_prjeb8714|M.Javanica_Scaff5053g037589	BE578035.1	91.892	37	3	0	21	57	112	2	6.43e-19	73.6
meloidogyne_javanica_prjeb8714|M.Javanica_Scaff7782g049448	BI745465.1	99.383	162	1	0	49	210	3	488	3.44e-118	339
meloidogyne_javanica_prjeb8714|M.Javanica_Scaff672g008761	BE578343.1	95.789	95	4	0	3	97	3	287	9.18e-61	182
meloidogyne_javanica_prjeb8714|M.Javanica_Scaff3767g031067	BI745529.1	100	54	0	0	24	77	205	366	8.85e-21	79.3
meloidogyne_javanica_prjeb8714|M.Javanica_Scaff7366g047793	BI143081.1	77.5	40	9	0	7	46	121	2	2.21e-17	65.5
meloidogyne_javanica_prjeb8714|M.Javanica_Scaff8002g050304	CF358641.1	81.176	170	17	2	154	309	9	515	3.51e-69	211
meloidogyne_javanica_prjeb8714|M.Javanica_Scaff3442g029176	CK427670.1	90.987	233	7	1	10	242	13	669	1.43e-156	435
meloidogyne_javanica_prjeb8714|M.Javanica_Scaff29g000694	CF350427.1	100	191	0	0	1	191	47	619	2.5e-123	343
meloidogyne_javanica_prjeb8714|M.Javanica_Scaff4768g036211	CF350813.1	98.889	90	1	0	104	193	150	419	1.88e-56	180
meloidogyne_javanica_prjeb8714|M.Javanica_Scaff495g006915	BI745409.1	95.139	144	7	0	1	144	52	483	1.62e-100	283
meloidogyne_javanica_prjeb8714|M.Javanica_Scaff5643g040372	CF350647.1	91.667	204	17	0	15	218	29	640	1.29e-138	395
meloidogyne_javanica_prjeb8714|M.Javanica_Scaff2994g026508	BE578285.1	59.649	114	46	0	19	132	4	345	8.61e-50	153
meloidogyne_javanica_prjeb8714|M.Javanica_Scaff4726g036034	BI745558.1	65.116	43	15	0	9	51	129	1	1.79e-11	52.8
meloidogyne_javanica_prjeb8714|M.Javanica_Scaff6208g042926	BG737255.1	99.324	148	1	0	1	148	49	492	1.24e-97	275
meloidogyne_javanica_prjeb8714|M.Javanica_Scaff27929g094392	CK427663.1	88.298	94	11	0	22	115	74	355	4.22e-48	149
meloidogyne_javanica_prjeb8714|M.Javanica_Scaff4559g035211	BI745402.1	57.143	126	52	2	174	298	179	553	2.03e-40	137
meloidogyne_javanica_prjeb8714|M.Javanica_Scaff786g009888	CK427365.1	97.315	149	4	0	1	149	31	477	2.07e-104	292
meloidogyne_javanica_prjeb8714|M.Javanica_Scaff4484g034841	BE578621.1	99.153	118	0	1	1	118	18	368	3.95e-84	239
meloidogyne_javanica_prjeb8714|M.Javanica_Scaff28405g095030	BI773530.1	97.059	68	2	0	19	86	274	71	8.31e-43	134
meloidogyne_javanica_prjeb8714|M.Javanica_Scaff26557g092534	BG736532.1	53.383	133	60	2	30	160	13	411	8.05e-48	150
meloidogyne_javanica_prjeb8714|M.Javanica_Scaff4417g034506	BG736532.1	53.03	132	60	2	30	159	13	408	1.12e-46	148
meloidogyne_javanica_prjeb8714|M.Javanica_Scaff27724g094120	BI745166.1	77.143	35	8	0	67	101	368	472	2.91e-14	63.5
meloidogyne_javanica_prjeb8714|M.Javanica_Scaff3375g028785	BG894356.1	97.386	153	4	0	416	568	31	489	8.07e-108	326
meloidogyne_javanica_prjeb8714|M.Javanica_Scaff6773g045373	BG736000.1	93.377	151	0	1	1	141	52	504	7.14e-93	266
meloidogyne_javanica_prjeb8714|M.Javanica_Scaff5180g038235	U79003.1	100	67	0	0	1	67	32	232	4.66e-42	131
meloidogyne_javanica_prjeb8714|M.Javanica_Scaff28210g094745	BI745602.1	71.795	39	11	0	38	76	258	374	3.72e-14	60.5
meloidogyne_javanica_prjeb8714|M.Javanica_Scaff682g008852	BI773544.1	58.282	163	68	0	286	448	3	491	6.59e-65	209
meloidogyne_javanica_prjeb8714|M.Javanica_Scaff4793g036344	BI745558.1	59.375	32	11	1	18	47	62	157	1.12e-06	34.3
meloidogyne_javanica_prjeb8714|M.Javanica_Scaff3826g031389	BI142837.1	62.5	32	12	0	26	57	187	92	1.53e-08	45.4
meloidogyne_javanica_prjeb8714|M.Javanica_Scaff4174g033237	CK427240.1	96.729	214	7	0	1	214	24	665	2.03e-154	432
meloidogyne_javanica_prjeb8714|M.Javanica_Scaff26001g091741	BI745459.1	94.631	149	8	0	16	164	82	528	2.74e-104	299
meloidogyne_javanica_prjeb8714|M.Javanica_Scaff8186g051014	BI745402.1	58.667	150	60	2	115	263	32	478	3.5e-44	145
meloidogyne_javanica_prjeb8714|M.Javanica_Scaff31130g098329	BG735698.1	100	26	0	0	1	26	314	391	8.87e-11	49.7
meloidogyne_javanica_prjeb8714|M.Javanica_Scaff26758g092805	CF350467.1	85.714	35	5	0	41	75	509	405	1.45e-15	65.9
meloidogyne_javanica_prjeb8714|M.Javanica_Scaff31167g098366	U78990.1	97	100	3	0	35	134	138	437	1.77e-69	204
meloidogyne_javanica_prjeb8714|M.Javanica_Scaff4533g035078	CK427364.1	98.261	115	2	0	25	139	85	429	3.75e-80	231
meloidogyne_javanica_prjeb8714|M.Javanica_Scaff6180g042809	BI744623.1	100	38	0	0	208	245	2	115	7.17e-21	87.4
meloidogyne_javanica_prjeb8714|M.Javanica_Scaff30632g097747	BE578527.1	100	37	0	0	19	55	12	122	3.7e-22	78.6
meloidogyne_javanica_prjeb8714|M.Javanica_Scaff27156g093360	BI745135.1	95.082	122	6	0	120	241	119	484	9.54e-82	241
meloidogyne_javanica_prjeb8714|M.Javanica_Scaff3833g031430	CK427530.1	99.231	130	1	0	22	151	49	438	5.5e-78	226
meloidogyne_javanica_prjeb8714|M.Javanica_Scaff5154g038105	CF350467.1	79.167	48	7	1	18	65	386	520	2.99e-19	73.9
meloidogyne_javanica_prjeb8714|M.Javanica_Scaff29869g096856	BI324650.1	50	46	21	1	85	128	11	148	2.69e-06	39.3
meloidogyne_javanica_prjeb8714|M.Javanica_Scaff373g005487	BG736229.1	68.667	150	46	1	186	335	50	496	8.46e-74	223
meloidogyne_javanica_prjeb8714|M.Javanica_Scaff3487g029428	BI142941.1	68.224	107	33	1	84	189	87	407	2.38e-41	140
meloidogyne_javanica_prjeb8714|M.Javanica_Scaff30703g097821	CF351157.1	100	29	0	0	18	46	54	140	3.69e-11	49.7
meloidogyne_javanica_prjeb8714|M.Javanica_Scaff5031g037479	BI324650.1	54	50	22	1	80	129	2	148	1.15e-08	45.8
meloidogyne_javanica_prjeb8714|M.Javanica_Scaff4683g035852	BI744840.1	87.826	115	11	1	1	112	78	422	3.67e-42	137
meloidogyne_javanica_prjeb8714|M.Javanica_Scaff456g006467	BI324650.1	50	46	21	1	80	123	2	139	2.64e-06	39.7
meloidogyne_javanica_prjeb8714|M.Javanica_Scaff765g009691	CK427371.1	77.778	207	37	2	6	203	17	637	1.9e-96	300
meloidogyne_javanica_prjeb8714|M.Javanica_Scaff6159g042725	BI863311.1	58.47	183	75	1	217	399	2	547	1.5e-75	232
meloidogyne_javanica_prjeb8714|M.Javanica_Scaff2949g026243	BI745402.1	60.825	97	38	0	235	331	197	487	4.01e-27	102
meloidogyne_javanica_prjeb8714|M.Javanica_Scaff26899g093008	CK427019.1	98.81	84	1	0	1	84	43	294	8.02e-49	148
meloidogyne_javanica_prjeb8714|M.Javanica_Scaff7784g049457	BG735665.1	98	50	1	0	17	66	106	255	4.37e-46	104
meloidogyne_javanica_prjeb8714|M.Javanica_Scaff5329g038953	BE578154.1	59.055	127	52	0	4	130	11	391	2.88e-53	162
meloidogyne_javanica_prjeb8714|M.Javanica_Scaff4518g035009	BG736742.1	100	24	0	0	331	354	3	74	4.35e-11	54.3
meloidogyne_javanica_prjeb8714|M.Javanica_Scaff26999g093149	BI745409.1	96.528	144	5	0	1	144	52	483	2e-101	285
meloidogyne_javanica_prjeb8714|M.Javanica_Scaff25788g091437	BI745558.1	56.818	44	17	1	162	203	151	282	1.73e-09	39.7
meloidogyne_javanica_prjeb8714|M.Javanica_Scaff7027g046433	BG736553.1	59.375	32	13	0	18	49	155	60	7.82e-06	37.4
meloidogyne_javanica_prjeb8714|M.Javanica_Scaff4060g032663	BI142861.1	97.794	136	3	0	15	150	63	470	5.67e-95	270
meloidogyne_javanica_prjeb8714|M.Javanica_Scaff28902g095684	BG736502.1	100	41	0	0	87	127	494	372	6.05e-22	82.4
meloidogyne_javanica_prjeb8714|M.Javanica_Scaff6567g044516	BE578045.1	94.545	55	3	0	1	55	54	218	1.17e-22	82
meloidogyne_javanica_prjeb8714|M.Javanica_Scaff2949g026245	BI745402.1	60.227	176	52	3	115	274	32	553	9.96e-47	152
meloidogyne_javanica_prjeb8714|M.Javanica_Scaff5233g038465	CK427156.1	100	77	0	0	17	93	56	286	3.56e-23	82.4
meloidogyne_javanica_prjeb8714|M.Javanica_Scaff26848g092931	BI324423.1	100	22	0	0	14	35	66	1	8.43e-09	47.8
meloidogyne_javanica_prjeb8714|M.Javanica_Scaff8056g050514	BE578257.1	81.081	37	7	0	1	37	23	133	1.27e-17	68.2
meloidogyne_javanica_prjeb8714|M.Javanica_Scaff6576g044551	BE578782.1	100	35	0	0	21	55	48	152	4.73e-22	78.6
meloidogyne_javanica_prjeb8714|M.Javanica_Scaff485g006804	BI773531.1	58	50	21	0	26	75	293	442	1.51e-16	67
meloidogyne_javanica_prjeb8714|M.Javanica_Scaff7859g049749	BG737067.1	100	70	0	0	1	70	253	462	3.2e-49	150
meloidogyne_javanica_prjeb8714|M.Javanica_Scaff7050g046534	BE578272.1	66.667	57	19	0	35	91	149	319	3.55e-23	84.7
meloidogyne_javanica_prjeb8714|M.Javanica_Scaff700g009054	BG894302.1	96.552	29	1	0	81	109	1	87	7.46e-13	55.1
meloidogyne_javanica_prjeb8714|M.Javanica_Scaff5551g039968	CF358963.1	78.295	129	25	1	184	309	23	409	3.18e-69	212
meloidogyne_javanica_prjeb8714|M.Javanica_Scaff7040g046482	BG894350.1	97.122	139	4	0	1	139	9	425	8.27e-99	280
meloidogyne_javanica_prjeb8714|M.Javanica_Scaff3014g026628	BI745558.1	85.185	27	4	0	71	97	151	71	4.82e-08	43.9
meloidogyne_javanica_prjeb8714|M.Javanica_Scaff27466g093784	BI745558.1	74.074	27	7	0	63	89	5	85	1.48e-07	42.4
meloidogyne_javanica_prjeb8714|M.Javanica_Scaff7541g048509	BI745465.1	51.948	77	32	2	69	143	3	224	3.48e-19	81.6
meloidogyne_javanica_prjeb8714|M.Javanica_Scaff2602g024033	CK427303.1	96.947	131	4	0	1	131	8	400	3.2e-86	246
meloidogyne_javanica_prjeb8714|M.Javanica_Scaff535g007328	CK427303.1	98.473	131	2	0	1	131	8	400	1.24e-87	249
meloidogyne_javanica_prjeb8714|M.Javanica_Scaff4386g034346	BI745402.1	75.325	154	34	3	229	382	104	553	1.3e-70	217
meloidogyne_javanica_prjeb8714|M.Javanica_Scaff4060g032660	BI745402.1	60	70	25	2	165	234	179	379	4.09e-15	68.2
meloidogyne_javanica_prjeb8714|M.Javanica_Scaff481g006761	CF350647.1	96.714	213	7	0	6	218	2	640	1.54e-147	412
meloidogyne_javanica_prjeb8714|M.Javanica_Scaff4710g035963	BI745402.1	61.798	178	55	5	115	283	32	553	2.04e-55	175
meloidogyne_javanica_prjeb8714|M.Javanica_Scaff7507g048371	BE578719.1	95.714	70	3	0	2	71	1	210	8.36e-48	143
meloidogyne_javanica_prjeb8714|M.Javanica_Scaff6087g042394	BI744888.1	50	50	25	0	26	75	66	215	4.49e-13	58.2
meloidogyne_javanica_prjeb8714|M.Javanica_Scaff3338g028577	BI863199.1	96.296	81	3	0	397	477	207	449	8.99e-48	160
meloidogyne_javanica_prjeb8714|M.Javanica_Scaff8256g051282	CK427136.1	98.837	86	1	0	17	102	2	259	2.67e-55	166
meloidogyne_javanica_prjeb8714|M.Javanica_Scaff5822g041207	CF350327.1	100	206	0	0	1	206	42	659	7.92e-28	103
meloidogyne_javanica_prjeb8714|M.Javanica_Scaff4375g034277	BG736455.1	98.225	169	3	0	80	248	2	508	5.34e-86	252
meloidogyne_javanica_prjeb8714|M.Javanica_Scaff4725g036027	BI324435.1	100	82	0	0	41	122	22	267	2.49e-56	168
meloidogyne_javanica_prjeb8714|M.Javanica_Scaff3250g028062	CF351213.1	90.244	82	8	0	162	243	85	330	3.3e-37	132
meloidogyne_javanica_prjeb8714|M.Javanica_Scaff3293g028330	BI745408.1	92.414	145	2	1	1	136	35	469	3.13e-97	273
meloidogyne_javanica_prjeb8714|M.Javanica_Scaff604g008065	BI324537.1	93.827	81	5	0	1	81	293	535	2.14e-35	125
meloidogyne_javanica_prjeb8714|M.Javanica_Scaff6885g045867	CK427371.1	79.227	207	34	2	6	203	17	637	2.83e-98	304
meloidogyne_javanica_prjeb8714|M.Javanica_Scaff28044g094533	CK427100.1	100	78	0	0	1	78	18	251	6.39e-54	160
meloidogyne_javanica_prjeb8714|M.Javanica_Scaff25575g091109	BI863486.1	93.333	30	2	0	48	77	220	131	2.18e-13	57.8
meloidogyne_javanica_prjeb8714|M.Javanica_Scaff26284g092145	BI324395.1	96.129	155	6	0	24	178	5	469	8.38e-88	254
meloidogyne_javanica_prjeb8714|M.Javanica_Scaff5662g040468	BI863200.1	99.091	110	1	0	17	126	118	447	4.1e-47	152
meloidogyne_javanica_prjeb8714|M.Javanica_Scaff7570g048618	BI745096.1	52.593	135	63	1	51	185	131	532	7.35e-44	147
meloidogyne_javanica_prjeb8714|M.Javanica_Scaff3033g026754	CF350808.1	50	30	15	0	22	51	4	93	4.75e-06	39.7
meloidogyne_javanica_prjeb8714|M.Javanica_Scaff3177g027631	CF358963.1	81.651	218	37	1	201	415	23	676	4.79e-112	330
meloidogyne_javanica_prjeb8714|M.Javanica_Scaff5433g039444	BE578370.1	100	131	0	0	1	131	4	396	8.12e-85	242
meloidogyne_javanica_prjeb8714|M.Javanica_Scaff2866g025717	BI142861.1	91.216	148	13	0	3	150	24	467	7.27e-98	277
meloidogyne_javanica_prjeb8714|M.Javanica_Scaff8322g051536	CF350858.1	52.288	153	72	1	212	364	170	625	9.8e-51	166
meloidogyne_javanica_prjeb8714|M.Javanica_Scaff5339g039011	CF350828.1	96.988	166	5	0	1	166	54	551	4.49e-122	339
meloidogyne_javanica_prjeb8714|M.Javanica_Scaff26386g092275	BG894352.1	65.517	29	10	0	31	59	368	454	4.25e-06	42.4
meloidogyne_javanica_prjeb8714|M.Javanica_Scaff5184g038258	CK427225.1	91.304	23	2	0	1	23	21	89	1.86e-09	45.4
meloidogyne_javanica_prjeb8714|M.Javanica_Scaff6528g044354	CF350600.1	92.157	153	12	0	8	160	28	486	6.08e-105	296
meloidogyne_javanica_prjeb8714|M.Javanica_Scaff8142g050848	BG737245.1	92.216	167	12	1	1	167	5	502	3.38e-108	303
meloidogyne_javanica_prjeb8714|M.Javanica_Scaff5116g037911	BG736271.1	54.867	113	50	1	47	158	4	342	3.87e-39	126
meloidogyne_javanica_prjeb8714|M.Javanica_Scaff9184g054694	BE578692.1	94.286	105	6	0	18	122	3	317	6.76e-47	148
meloidogyne_javanica_prjeb8714|M.Javanica_Scaff9962g057269	BI324616.1	95.429	175	3	1	96	265	1	525	5.03e-118	336
meloidogyne_javanica_prjeb8714|M.Javanica_Scaff9285g055033	BI143240.1	99.355	155	1	0	1	155	24	488	5.13e-112	315
meloidogyne_javanica_prjeb8714|M.Javanica_Scaff9348g055246	FF141782.1	54.762	42	19	0	182	223	2	127	6.99e-09	51.6
meloidogyne_javanica_prjeb8714|M.Javanica_Scaff8774g053223	BI745638.1	55.844	77	34	0	162	238	10	240	4.05e-27	100
meloidogyne_javanica_prjeb8714|M.Javanica_Scaff9255g054943	CF350586.1	50.515	194	87	2	22	209	2	574	1.53e-60	187
meloidogyne_javanica_prjeb8714|M.Javanica_Scaff9375g055346	BE578035.1	91.892	37	3	0	21	57	112	2	6.43e-19	73.6
meloidogyne_javanica_prjeb8714|M.Javanica_Scaff9592g056113	CK427152.1	92.727	55	1	1	13	67	56	211	5.17e-31	103
meloidogyne_javanica_prjeb8714|M.Javanica_Scaff9593g056115	BI863311.1	58.47	183	75	1	217	399	2	547	1.21e-75	232
meloidogyne_javanica_prjeb8714|M.Javanica_Scaff911g011129	BE578852.1	96.581	117	0	1	20	136	30	368	7.56e-81	231
meloidogyne_javanica_prjeb8714|M.Javanica_Scaff8543g052373	BE578285.1	59.649	114	46	0	19	132	4	345	3.4e-50	154
meloidogyne_javanica_prjeb8714|M.Javanica_Scaff9567g056029	BE578305.1	65.957	47	1	1	1	47	241	146	9.68e-15	59.7
meloidogyne_javanica_prjeb8714|M.Javanica_Scaff9707g056460	BG736463.1	97.778	45	1	0	23	67	93	227	6.81e-27	92.4
meloidogyne_javanica_prjeb8714|M.Javanica_Scaff9960g057262	CF350741.1	95.082	61	3	0	32	92	19	201	9.95e-36	115
meloidogyne_javanica_prjeb8714|M.Javanica_Scaff8743g053112	BE578422.1	100	47	0	0	46	92	118	258	1.35e-26	94.7
meloidogyne_javanica_prjeb8714|M.Javanica_Scaff8792g053281	BI745402.1	50.98	153	62	6	30	172	104	553	1.03e-38	129
meloidogyne_javanica_prjeb8714|M.Javanica_Scaff8908g053708	BI324460.1	94.393	107	6	0	1	107	193	513	5.19e-72	209
meloidogyne_javanica_prjeb8714|M.Javanica_Scaff957g011534	BI324419.1	96.129	155	6	0	1	155	35	499	1.3e-106	308
meloidogyne_javanica_prjeb8714|M.Javanica_Scaff8563g052432	BI745402.1	53.782	119	52	2	167	284	176	526	4.13e-28	104
meloidogyne_javanica_prjeb8714|M.Javanica_Scaff9759g056621	CK427204.1	100	124	0	0	1	124	52	423	2.74e-91	261
meloidogyne_javanica_prjeb8714|M.Javanica_Scaff9345g055241	BI324395.1	53.175	126	57	1	51	174	56	433	8.54e-38	127
meloidogyne_javanica_prjeb8714|M.Javanica_Scaff9291g055055	BI142837.1	67.742	31	10	0	40	70	184	92	9.08e-10	49.7
meloidogyne_javanica_prjeb8714|M.Javanica_Scaff9917g057130	BI324650.1	85.106	47	7	0	82	128	2	142	3.67e-21	79
meloidogyne_javanica_prjeb8714|M.Javanica_Scaff9749g056595	BI745558.1	67.857	28	9	0	18	45	290	207	6.28e-08	42
meloidogyne_javanica_prjeb8714|M.Javanica_Scaff9524g055865	BG736464.1	53.175	126	56	2	106	228	97	474	1.4e-39	134
meloidogyne_javanica_prjeb8714|M.Javanica_Scaff9286g055035	CF350621.1	97.222	108	3	0	1	108	18	341	2.04e-75	216
meloidogyne_javanica_prjeb8714|M.Javanica_Scaff8637g052744	BI324629.1	98.507	134	2	0	15	148	33	434	5.41e-84	242
meloidogyne_javanica_prjeb8714|M.Javanica_Scaff8857g053526	CK427230.1	100	57	0	0	27	83	152	322	1.53e-40	130
meloidogyne_javanica_prjeb8714|M.Javanica_Scaff8722g053040	BG736905.1	98.773	163	2	0	395	557	3	491	6.47e-89	271
meloidogyne_javanica_prjeb8714|M.Javanica_Scaff8911g053721	BI745402.1	59.091	154	58	4	90	242	104	553	7.82e-40	134
meloidogyne_javanica_prjeb8714|M.Javanica_Scaff9639g056258	BI745402.1	60.684	117	45	1	83	198	116	466	2.09e-29	104
meloidogyne_javanica_prjeb8714|M.Javanica_Scaff9718g056488	BI745285.1	78.125	32	7	0	347	378	184	89	8.71e-10	52.8
meloidogyne_javanica_prjeb8714|M.Javanica_Scaff8527g052318	CK427342.1	99.237	131	1	0	1	131	8	400	2.9e-89	254
meloidogyne_javanica_prjeb8714|M.Javanica_Scaff9483g055725	BI143240.1	97.419	155	4	0	1	155	24	488	9.69e-110	309
meloidogyne_javanica_prjeb8714|M.Javanica_Scaff887g010914	BI745402.1	55.758	165	49	6	141	296	104	553	4.25e-43	144
meloidogyne_javanica_prjeb8714|M.Javanica_Scaff996g011868	CF350654.1	100	82	0	0	1	82	80	325	5.07e-58	172
meloidogyne_javanica_prjeb8714|M.Javanica_Scaff928g011271	CF350715.1	97.315	149	4	0	1	149	138	584	1.15e-104	295
meloidogyne_javanica_prjeb8714|M.Javanica_Scaff879g010833	CF350586.1	51.613	93	42	1	22	114	5	274	1.51e-23	87
meloidogyne_javanica_prjeb8714|M.Javanica_Scaff8557g052402	BI863311.1	59.89	182	72	1	204	385	5	547	4.81e-77	234
meloidogyne_javanica_prjeb8714|M.Javanica_Scaff9134g054521	BG737115.1	99.346	153	1	0	1	153	9	467	1.34e-108	303
meloidogyne_javanica_prjeb8714|M.Javanica_Scaff8579g052497	CF350350.1	98.958	192	2	0	1	192	110	685	2.64e-108	314
meloidogyne_javanica_prjeb8714|M.Javanica_Scaff856g010615	CF350734.1	96.296	81	2	1	17	97	34	273	2.19e-17	68.6
meloidogyne_javanica_prjeb8714|M.Javanica_Scaff91g001759	BI745402.1	63.69	168	57	3	122	286	53	553	1.05e-46	152
meloidogyne_javanica_prjeb8714|M.Javanica_Scaff8908g053709	BI324460.1	61.165	103	22	2	95	197	1	255	7.6e-33	113
meloidogyne_javanica_prjeb8714|M.Javanica_Scaff997g011875	BI745402.1	56.198	121	46	4	184	299	197	553	2.3e-34	121
meloidogyne_javanica_prjeb8714|M.Javanica_Scaff9159g054614	BI324637.1	96.703	182	6	0	86	267	1	546	3.43e-128	363
meloidogyne_javanica_prjeb8714|M.Javanica_Scaff90g001747	BI745558.1	60	30	12	0	26	55	68	157	2.71e-06	38.1
meloidogyne_javanica_prjeb8714|M.Javanica_Scaff8631g052723	BE578823.1	97.561	82	2	0	1	82	24	269	8.32e-44	135
meloidogyne_javanica_prjeb8714|M.Javanica_Scaff9747g056588	BI863350.1	80.769	182	21	3	374	555	2	505	6.38e-92	283
meloidogyne_javanica_prjeb8714|M.Javanica_Scaff867g010729	CF350574.1	70	30	9	0	44	73	72	161	1.8e-08	50.4
meloidogyne_javanica_prjeb8714|M.Javanica_Scaff8628g052711	BG735745.1	100	26	0	0	1	26	347	424	5.31e-12	57.4
meloidogyne_javanica_prjeb8714|M.Javanica_Scaff9578g056061	BI143199.1	53.968	63	29	0	246	308	13	201	7.49e-17	73.6
meloidogyne_javanica_prjeb8714|M.Javanica_Scaff943g011402	CF350712.1	97.222	36	1	0	62	97	3	110	6.88e-24	73.6
meloidogyne_javanica_prjeb8714|M.Javanica_Scaff862g010670	BE578900.1	50.806	124	54	1	1	124	11	361	1.18e-36	121
meloidogyne_javanica_prjeb8714|M.Javanica_Scaff997g011874	BI324650.1	85.714	49	7	0	82	130	2	148	5.82e-21	79.7
meloidogyne_javanica_prjeb8714|M.Javanica_Scaff8623g052693	BE578035.1	73.239	71	19	0	26	96	625	413	2.99e-31	106
meloidogyne_javanica_prjeb8714|M.Javanica_Scaff8390g051789	BI745558.1	67.742	31	10	0	162	192	56	148	1.44e-08	47.8
meloidogyne_javanica_prjeb8714|M.Javanica_Scaff8686g052933	CF350301.1	100	194	0	0	1	194	93	674	4.05e-143	401
meloidogyne_javanica_prjeb8714|M.Javanica_Scaff8864g053550	BF013414.1	90.625	64	6	0	6	69	3	194	9.66e-21	82.8
meloidogyne_javanica_prjeb8714|M.Javanica_Scaff9012g054053	BI863176.1	50.34	147	72	1	137	283	1	438	1.36e-49	164
meloidogyne_javanica_prjeb8714|M.Javanica_Scaff8944g053829	BI324395.1	53.175	126	57	1	51	174	56	433	3.03e-38	127
meloidogyne_javanica_prjeb8714|M.Javanica_Scaff887g010909	BI745402.1	68.539	178	42	4	115	282	32	553	9.38e-74	222
meloidogyne_javanica_prjeb8714|M.Javanica_Scaff9171g054650	CF350500.1	91.954	87	7	0	107	193	3	263	8.67e-41	132
meloidogyne_javanica_prjeb8714|M.Javanica_Scaff8810g053350	BG736959.1	84.615	26	4	0	16	41	400	477	6.37e-09	49.7
meloidogyne_javanica_prjeb8714|M.Javanica_Scaff9854g056914	BG736463.1	97.03	101	3	0	1	101	36	338	1.03e-69	202
meloidogyne_javanica_prjeb8714|M.Javanica_Scaff9782g056699	CK427378.1	100	70	0	0	13	82	52	261	7.07e-26	89.4
meloidogyne_javanica_prjeb8714|M.Javanica_Scaff9439g055566	BI745402.1	62.712	118	43	1	151	267	134	487	1.7e-43	143
meloidogyne_javanica_prjeb8714|M.Javanica_Scaff8388g051782	BG736400.1	99.371	159	1	0	580	738	479	3	3.95e-85	266
meloidogyne_javanica_prjeb8714|M.Javanica_Scaff888g010920	BI745427.1	95.402	174	8	0	362	535	3	524	2.57e-119	347
meloidogyne_javanica_prjeb8714|M.Javanica_Scaff928g011272	BI745227.1	100	152	0	0	1	152	31	486	4.25e-85	243
meloidogyne_javanica_prjeb8714|M.Javanica_Scaff8419g051900	BI745409.1	64.368	87	30	1	1	87	226	483	4.69e-37	119
meloidogyne_javanica_prjeb8714|M.Javanica_Scaff8735g053081	BG736772.1	100	61	0	0	545	605	117	299	2.73e-36	129
meloidogyne_javanica_prjeb8714|M.Javanica_Scaff9903g057080	BI745558.1	78.947	38	8	0	11	48	2	115	4.18e-15	62
meloidogyne_javanica_prjeb8714|M.Javanica_Scaff887g010908	BI745402.1	51.908	131	58	3	155	281	152	541	7.44e-32	113
meloidogyne_javanica_prjeb8714|M.Javanica_Scaff9873g056972	CF350467.1	72	50	13	1	42	90	330	479	4.08e-16	67.4
meloidogyne_javanica_prjeb8714|M.Javanica_Scaff888g010923	BI863311.1	58.47	183	75	1	217	399	2	547	1.07e-75	232
meloidogyne_javanica_prjeb8714|M.Javanica_Scaff975g011674	BI745402.1	58.94	151	60	2	174	323	104	553	3.02e-41	140
meloidogyne_javanica_prjeb8714|M.Javanica_Scaff855g010602	BG737153.1	66.667	24	8	0	79	102	2	73	6.05e-08	43.5
meloidogyne_javanica_prjeb8714|M.Javanica_Scaff964g011587	BI324637.1	66.102	177	60	0	79	255	4	534	8.8e-84	251
meloidogyne_javanica_prjeb8714|M.Javanica_Scaff846g010508	BI142768.1	99.301	143	1	0	1	143	13	441	1.2e-102	287
meloidogyne_javanica_prjeb8714|M.Javanica_Scaff9751g056601	BI324423.1	100	22	0	0	70	91	66	1	2.79e-08	47.8
meloidogyne_javanica_prjeb8714|M.Javanica_Scaff9856g056918	BG736213.1	98.039	51	1	0	2	52	174	326	1.48e-33	109
meloidogyne_javanica_prjeb8714|M.Javanica_Scaff9957g057250	BE578719.1	95.714	70	3	0	2	71	1	210	8.36e-48	143
meloidogyne_javanica_prjeb8714|M.Javanica_Scaff851g010565	BE578793.1	82.424	165	3	1	30	168	75	569	1.54e-95	271
meloidogyne_javanica_prjeb8714|M.Javanica_Scaff9097g054379	BI143250.1	95.05	101	5	0	1	101	7	309	3.43e-44	137
meloidogyne_javanica_prjeb8714|M.Javanica_Scaff9524g055866	BG736464.1	52.381	126	57	2	106	228	97	474	5.38e-39	133
meloidogyne_javanica_prjeb8714|M.Javanica_Scaff9201g054757	BI142736.1	96.923	65	1	1	66	129	367	173	5.14e-36	117
meloidogyne_javanica_prjeb8714|M.Javanica_Scaff9476g055698	BI744695.1	100	55	0	0	73	127	42	206	9.26e-18	71.2
meloidogyne_javanica_prjeb8714|M.Javanica_Scaff8911g053720	BI745402.1	69.531	128	38	1	118	245	41	421	2.47e-30	108
meloidogyne_javanica_prjeb8714|M.Javanica_Scaff8406g051853	BE578493.1	50.575	87	39	2	1	86	32	283	7.35e-24	85.5
meloidogyne_javanica_prjeb8714|M.Javanica_Scaff9917g057131	BI745402.1	56.522	115	42	3	166	279	176	499	6.26e-27	100
meloidogyne_javanica_prjeb8714|M.Javanica_Scaff9118g054460	CF350608.1	100	28	0	0	52	79	263	346	6.56e-12	55.5
meloidogyne_javanica_prjeb8714|M.Javanica_Scaff9403g055421	BG736532.1	53.03	132	60	2	30	159	13	408	1.12e-46	148
meloidogyne_javanica_prjeb8714|M.Javanica_Scaff9938g057198	BI744651.1	100	186	0	0	429	614	2	559	2.84e-137	396
meloidogyne_javanica_prjeb8714|M.Javanica_Scaff887g010916	BI745402.1	62.286	175	64	2	115	288	32	553	3.02e-41	139
meloidogyne_javanica_prjeb8714|M.Javanica_Scaff8825g053410	CF350726.1	64.815	54	19	0	149	202	150	311	4.08e-19	77.8
meloidogyne_javanica_prjeb8714|M.Javanica_Scaff887g010918	BI745402.1	60.784	153	57	3	175	326	32	484	8.97e-39	133
meloidogyne_javanica_prjeb8714|M.Javanica_Scaff870g010756	BI324409.1	97.945	146	3	0	21	166	61	498	6.21e-105	300
meloidogyne_javanica_prjeb8714|M.Javanica_Scaff9009g054045	BG736971.1	95.833	144	2	1	1	144	51	470	4.91e-87	248
meloidogyne_javanica_prjeb8714|M.Javanica_Scaff8442g051989	BI744865.1	72.18	133	36	1	20	152	133	528	7.93e-67	198
meloidogyne_javanica_prjeb8714|M.Javanica_Scaff8826g053412	BE578823.1	88.172	93	11	0	1	93	24	302	1.74e-44	137
meloidogyne_javanica_prjeb8714|M.Javanica_Scaff887g010910	BI745402.1	52.027	148	41	2	147	266	116	553	9.94e-36	124
meloidogyne_javanica_prjeb8714|M.Javanica_Scaff9873g056974	BI863500.1	54.762	42	16	1	15	53	148	23	7.8e-07	41.6
meloidogyne_javanica_prjeb8714|M.Javanica_Scaff8570g052466	BE578035.1	70.423	71	21	0	26	96	625	413	5.83e-30	103
meloidogyne_javanica_prjeb8714|M.Javanica_Scaff9g000253	BE578957.1	100	43	0	0	24	66	337	465	5.2e-25	91.3

## Sheet: Table S3.
In silico secretome analyses of the polyphagous root-knot nematode Meloidogyne javanica: A resource for studying M. javanica secreted proteins
Table S3. The occurrence of the core motif Mel-DOG (Meloidogyne DOrsal Gland; TGCMCTT) associated with the expression of dorsal gland effectors in the M. javanica predicted secretome.
motif_id	motif_alt_id	sequence_name	start	stop	strand	score	p-value	q-value	matched_sequence
1	TGCMCTT	M.Javanica_Scaff41g000931	9	15	+	12.4909	5.35e-05	0.806	TGCCCTT
1	TGCMCTT	M.Javanica_Scaff4162g033170	10	16	+	12.4909	5.35e-05	0.806	TGCCCTT
1	TGCMCTT	M.Javanica_Scaff776g009788	10	16	+	12.4909	5.35e-05	0.806	TGCCCTT
1	TGCMCTT	M.Javanica_Scaff24913g090080	11	17	+	12.4909	5.35e-05	0.806	TGCCCTT
1	TGCMCTT	M.Javanica_Scaff21092g083863	15	21	+	12.4909	5.35e-05	0.806	TGCCCTT
1	TGCMCTT	M.Javanica_Scaff6278g043227	13	19	-	12.4909	5.35e-05	0.806	TGCCCTT
1	TGCMCTT	M.Javanica_Scaff20378g082567	22	28	+	12.4909	5.35e-05	0.806	TGCCCTT
1	TGCMCTT	M.Javanica_Scaff1291g014494	16	22	-	12.4909	5.35e-05	0.806	TGCCCTT
1	TGCMCTT	M.Javanica_Scaff10519g059049	22	28	+	12.4909	5.35e-05	0.806	TGCCCTT
1	TGCMCTT	M.Javanica_Scaff149g002616	17	23	-	12.4909	5.35e-05	0.806	TGCCCTT
1	TGCMCTT	M.Javanica_Scaff16510g074743	18	24	-	12.4909	5.35e-05	0.806	TGCCCTT
1	TGCMCTT	M.Javanica_Scaff1091g012681	18	24	-	12.4909	5.35e-05	0.806	TGCCCTT
1	TGCMCTT	M.Javanica_Scaff726g009329	22	28	-	12.4909	5.35e-05	0.806	TGCCCTT
1	TGCMCTT	M.Javanica_Scaff27225g093449	22	28	-	12.4909	5.35e-05	0.806	TGCCCTT
1	TGCMCTT	M.Javanica_Scaff784g009871	28	34	+	12.4909	5.35e-05	0.806	TGCCCTT
1	TGCMCTT	M.Javanica_Scaff2696g024643	29	35	+	12.4909	5.35e-05	0.806	TGCCCTT
1	TGCMCTT	M.Javanica_Scaff436g006256	25	31	-	12.4909	5.35e-05	0.806	TGCCCTT
1	TGCMCTT	M.Javanica_Scaff30685g097807	25	31	-	12.4909	5.35e-05	0.806	TGCCCTT
1	TGCMCTT	M.Javanica_Scaff3965g032169	26	32	-	12.4909	5.35e-05	0.806	TGCCCTT
1	TGCMCTT	M.Javanica_Scaff6149g042666	34	40	+	12.4909	5.35e-05	0.806	TGCCCTT
1	TGCMCTT	M.Javanica_Scaff13306g067011	36	42	+	12.4909	5.35e-05	0.806	TGCCCTT
1	TGCMCTT	M.Javanica_Scaff357g005289	31	37	-	12.4909	5.35e-05	0.806	TGCCCTT
1	TGCMCTT	M.Javanica_Scaff2801g025307	41	47	+	12.4909	5.35e-05	0.806	TGCCCTT
1	TGCMCTT	M.Javanica_Scaff3427g029094	35	41	-	12.4909	5.35e-05	0.806	TGCCCTT
1	TGCMCTT	M.Javanica_Scaff2497g023342	41	47	+	12.4909	5.35e-05	0.806	TGCCCTT
1	TGCMCTT	M.Javanica_Scaff2772g025120	39	45	-	12.4909	5.35e-05	0.806	TGCCCTT
1	TGCMCTT	M.Javanica_Scaff762g009654	45	51	+	12.4909	5.35e-05	0.806	TGCCCTT
1	TGCMCTT	M.Javanica_Scaff622g008259	47	53	+	12.4909	5.35e-05	0.806	TGCCCTT
1	TGCMCTT	M.Javanica_Scaff31167g098366	47	53	+	12.4909	5.35e-05	0.806	TGCCCTT
1	TGCMCTT	M.Javanica_Scaff31167g098365	47	53	+	12.4909	5.35e-05	0.806	TGCCCTT
1	TGCMCTT	M.Javanica_Scaff10099g057706	48	54	+	12.4909	5.35e-05	0.806	TGCCCTT
1	TGCMCTT	M.Javanica_Scaff16510g074743	42	48	-	12.4909	5.35e-05	0.806	TGCCCTT
1	TGCMCTT	M.Javanica_Scaff141g002507	51	57	+	12.4909	5.35e-05	0.806	TGCCCTT
1	TGCMCTT	M.Javanica_Scaff630g008343	45	51	-	12.4909	5.35e-05	0.806	TGCCCTT
1	TGCMCTT	M.Javanica_Scaff7347g047716	51	57	+	12.4909	5.35e-05	0.806	TGCCCTT
1	TGCMCTT	M.Javanica_Scaff20517g082821	52	58	+	12.4909	5.35e-05	0.806	TGCCCTT
1	TGCMCTT	M.Javanica_Scaff24419g089317	53	59	+	12.4909	5.35e-05	0.806	TGCCCTT
1	TGCMCTT	M.Javanica_Scaff25480g090967	54	60	+	12.4909	5.35e-05	0.806	TGCCCTT
1	TGCMCTT	M.Javanica_Scaff590g007925	51	57	-	12.4909	5.35e-05	0.806	TGCCCTT
1	TGCMCTT	M.Javanica_Scaff5318g038903	52	58	-	12.4909	5.35e-05	0.806	TGCCCTT
1	TGCMCTT	M.Javanica_Scaff1304g014611	52	58	-	12.4909	5.35e-05	0.806	TGCCCTT
1	TGCMCTT	M.Javanica_Scaff16563g074855	52	58	-	12.4909	5.35e-05	0.806	TGCCCTT
1	TGCMCTT	M.Javanica_Scaff30675g097793	53	59	-	12.4909	5.35e-05	0.806	TGCCCTT
1	TGCMCTT	M.Javanica_Scaff4944g037081	56	62	-	12.4909	5.35e-05	0.806	TGCCCTT
1	TGCMCTT	M.Javanica_Scaff2675g024505	59	65	-	12.4909	5.35e-05	0.806	TGCCCTT
1	TGCMCTT	M.Javanica_Scaff14088g069013	60	66	-	12.4909	5.35e-05	0.806	TGCCCTT
1	TGCMCTT	M.Javanica_Scaff15501g072498	68	74	+	12.4909	5.35e-05	0.806	TGCCCTT
1	TGCMCTT	M.Javanica_Scaff8186g051007	62	68	-	12.4909	5.35e-05	0.806	TGCCCTT
1	TGCMCTT	M.Javanica_Scaff244g003909	63	69	-	12.4909	5.35e-05	0.806	TGCCCTT
1	TGCMCTT	M.Javanica_Scaff7022g046413	63	69	-	12.4909	5.35e-05	0.806	TGCCCTT
1	TGCMCTT	M.Javanica_Scaff7957g050124	65	71	-	12.4909	5.35e-05	0.806	TGCCCTT
1	TGCMCTT	M.Javanica_Scaff4143g033081	68	74	-	12.4909	5.35e-05	0.806	TGCCCTT
1	TGCMCTT	M.Javanica_Scaff4404g034433	69	75	-	12.4909	5.35e-05	0.806	TGCCCTT
1	TGCMCTT	M.Javanica_Scaff11045g060642	77	83	+	12.4909	5.35e-05	0.806	TGCCCTT
1	TGCMCTT	M.Javanica_Scaff3434g029133	78	84	+	12.4909	5.35e-05	0.806	TGCCCTT
1	TGCMCTT	M.Javanica_Scaff7746g049306	73	79	-	12.4909	5.35e-05	0.806	TGCCCTT
1	TGCMCTT	M.Javanica_Scaff7495g048319	82	88	+	12.4909	5.35e-05	0.806	TGCCCTT
1	TGCMCTT	M.Javanica_Scaff16678g075112	82	88	+	12.4909	5.35e-05	0.806	TGCCCTT
1	TGCMCTT	M.Javanica_Scaff5086g037753	83	89	+	12.4909	5.35e-05	0.806	TGCCCTT
1	TGCMCTT	M.Javanica_Scaff10561g059178	83	89	+	12.4909	5.35e-05	0.806	TGCCCTT
1	TGCMCTT	M.Javanica_Scaff11358g061586	84	90	+	12.4909	5.35e-05	0.806	TGCCCTT
1	TGCMCTT	M.Javanica_Scaff28252g094810	85	91	+	12.4909	5.35e-05	0.806	TGCCCTT
1	TGCMCTT	M.Javanica_Scaff90g001747	81	87	-	12.4909	5.35e-05	0.806	TGCCCTT
1	TGCMCTT	M.Javanica_Scaff8792g053279	81	87	-	12.4909	5.35e-05	0.806	TGCCCTT
1	TGCMCTT	M.Javanica_Scaff8792g053281	81	87	-	12.4909	5.35e-05	0.806	TGCCCTT
1	TGCMCTT	M.Javanica_Scaff16563g074855	83	89	-	12.4909	5.35e-05	0.806	TGCCCTT
1	TGCMCTT	M.Javanica_Scaff2397g022641	90	96	+	12.4909	5.35e-05	0.806	TGCCCTT
1	TGCMCTT	M.Javanica_Scaff2529g023544	92	98	+	12.4909	5.35e-05	0.806	TGCCCTT
1	TGCMCTT	M.Javanica_Scaff12561g065025	93	99	+	12.4909	5.35e-05	0.806	TGCCCTT
1	TGCMCTT	M.Javanica_Scaff17363g076536	93	99	+	12.4909	5.35e-05	0.806	TGCCCTT
1	TGCMCTT	M.Javanica_Scaff1346g014936	94	100	+	12.4909	5.35e-05	0.806	TGCCCTT
1	TGCMCTT	M.Javanica_Scaff9495g055763	95	101	+	12.4909	5.35e-05	0.806	TGCCCTT
1	TGCMCTT	M.Javanica_Scaff8087g050646	96	102	+	12.4909	5.35e-05	0.806	TGCCCTT
1	TGCMCTT	M.Javanica_Scaff1g000009	92	98	-	12.4909	5.35e-05	0.806	TGCCCTT
1	TGCMCTT	M.Javanica_Scaff2559g023737	98	104	+	12.4909	5.35e-05	0.806	TGCCCTT
1	TGCMCTT	M.Javanica_Scaff4165g033193	98	104	+	12.4909	5.35e-05	0.806	TGCCCTT
1	TGCMCTT	M.Javanica_Scaff8792g053279	100	106	+	12.4909	5.35e-05	0.806	TGCCCTT
1	TGCMCTT	M.Javanica_Scaff1939g019471	100	106	+	12.4909	5.35e-05	0.806	TGCCCTT
1	TGCMCTT	M.Javanica_Scaff8792g053281	100	106	+	12.4909	5.35e-05	0.806	TGCCCTT
1	TGCMCTT	M.Javanica_Scaff31090g098293	102	108	+	12.4909	5.35e-05	0.806	TGCCCTT
1	TGCMCTT	M.Javanica_Scaff17424g076656	100	106	-	12.4909	5.35e-05	0.806	TGCCCTT
1	TGCMCTT	M.Javanica_Scaff6544g044419	102	108	-	12.4909	5.35e-05	0.806	TGCCCTT
1	TGCMCTT	M.Javanica_Scaff24122g088852	109	115	+	12.4909	5.35e-05	0.806	TGCCCTT
1	TGCMCTT	M.Javanica_Scaff359g005319	104	110	-	12.4909	5.35e-05	0.806	TGCCCTT
1	TGCMCTT	M.Javanica_Scaff1966g019676	113	119	+	12.4909	5.35e-05	0.806	TGCCCTT
1	TGCMCTT	M.Javanica_Scaff26587g092570	108	114	-	12.4909	5.35e-05	0.806	TGCCCTT
1	TGCMCTT	M.Javanica_Scaff7347g047716	108	114	-	12.4909	5.35e-05	0.806	TGCCCTT
1	TGCMCTT	M.Javanica_Scaff2177g021185	115	121	+	12.4909	5.35e-05	0.806	TGCCCTT
1	TGCMCTT	M.Javanica_Scaff6790g045451	116	122	+	12.4909	5.35e-05	0.806	TGCCCTT
1	TGCMCTT	M.Javanica_Scaff15113g071568	111	117	-	12.4909	5.35e-05	0.806	TGCCCTT
1	TGCMCTT	M.Javanica_Scaff22188g085725	117	123	+	12.4909	5.35e-05	0.806	TGCCCTT
1	TGCMCTT	M.Javanica_Scaff1408g015456	115	121	-	12.4909	5.35e-05	0.806	TGCCCTT
1	TGCMCTT	M.Javanica_Scaff1346g014936	122	128	+	12.4909	5.35e-05	0.806	TGCCCTT
1	TGCMCTT	M.Javanica_Scaff15798g073188	118	124	-	12.4909	5.35e-05	0.806	TGCCCTT
1	TGCMCTT	M.Javanica_Scaff1896g019154	120	126	-	12.4909	5.35e-05	0.806	TGCCCTT
1	TGCMCTT	M.Javanica_Scaff41g000931	126	132	+	12.4909	5.35e-05	0.806	TGCCCTT
1	TGCMCTT	M.Javanica_Scaff15668g072882	127	133	+	12.4909	5.35e-05	0.806	TGCCCTT
1	TGCMCTT	M.Javanica_Scaff9259g054957	122	128	-	12.4909	5.35e-05	0.806	TGCCCTT
1	TGCMCTT	M.Javanica_Scaff10477g058904	122	128	-	12.4909	5.35e-05	0.806	TGCCCTT
1	TGCMCTT	M.Javanica_Scaff604g008069	123	129	-	12.4909	5.35e-05	0.806	TGCCCTT
1	TGCMCTT	M.Javanica_Scaff27124g093323	125	131	-	12.4909	5.35e-05	0.806	TGCCCTT
1	TGCMCTT	M.Javanica_Scaff9169g054645	133	139	+	12.4909	5.35e-05	0.806	TGCCCTT
1	TGCMCTT	M.Javanica_Scaff8801g053319	134	140	+	12.4909	5.35e-05	0.806	TGCCCTT
1	TGCMCTT	M.Javanica_Scaff20280g082379	129	135	-	12.4909	5.35e-05	0.806	TGCCCTT
1	TGCMCTT	M.Javanica_Scaff22955g087018	129	135	-	12.4909	5.35e-05	0.806	TGCCCTT
1	TGCMCTT	M.Javanica_Scaff1309g014655	131	137	-	12.4909	5.35e-05	0.806	TGCCCTT
1	TGCMCTT	M.Javanica_Scaff6208g042926	137	143	+	12.4909	5.35e-05	0.806	TGCCCTT
1	TGCMCTT	M.Javanica_Scaff452g006429	142	148	+	12.4909	5.35e-05	0.806	TGCCCTT
1	TGCMCTT	M.Javanica_Scaff2021g020078	141	147	-	12.4909	5.35e-05	0.806	TGCCCTT
1	TGCMCTT	M.Javanica_Scaff1113g012881	151	157	+	12.4909	5.35e-05	0.806	TGCCCTT
1	TGCMCTT	M.Javanica_Scaff13429g067318	146	152	-	12.4909	5.35e-05	0.806	TGCCCTT
1	TGCMCTT	M.Javanica_Scaff12046g063611	153	159	+	12.4909	5.35e-05	0.806	TGCCCTT
1	TGCMCTT	M.Javanica_Scaff4073g032731	149	155	-	12.4909	5.35e-05	0.806	TGCCCTT
1	TGCMCTT	M.Javanica_Scaff7292g047490	152	158	-	12.4909	5.35e-05	0.806	TGCCCTT
1	TGCMCTT	M.Javanica_Scaff12749g065533	152	158	-	12.4909	5.35e-05	0.806	TGCCCTT
1	TGCMCTT	M.Javanica_Scaff11649g062431	160	166	+	12.4909	5.35e-05	0.806	TGCCCTT
1	TGCMCTT	M.Javanica_Scaff793g009944	160	166	+	12.4909	5.35e-05	0.806	TGCCCTT
1	TGCMCTT	M.Javanica_Scaff1073g012539	154	160	-	12.4909	5.35e-05	0.806	TGCCCTT
1	TGCMCTT	M.Javanica_Scaff4560g035215	160	166	+	12.4909	5.35e-05	0.806	TGCCCTT
1	TGCMCTT	M.Javanica_Scaff10241g058189	161	167	+	12.4909	5.35e-05	0.806	TGCCCTT
1	TGCMCTT	M.Javanica_Scaff8044g050464	162	168	-	12.4909	5.35e-05	0.806	TGCCCTT
1	TGCMCTT	M.Javanica_Scaff7347g047716	162	168	-	12.4909	5.35e-05	0.806	TGCCCTT
1	TGCMCTT	M.Javanica_Scaff11385g061673	168	174	+	12.4909	5.35e-05	0.806	TGCCCTT
1	TGCMCTT	M.Javanica_Scaff8815g053369	173	179	+	12.4909	5.35e-05	0.806	TGCCCTT
1	TGCMCTT	M.Javanica_Scaff5865g041399	171	177	-	12.4909	5.35e-05	0.806	TGCCCTT
1	TGCMCTT	M.Javanica_Scaff3627g030228	177	183	+	12.4909	5.35e-05	0.806	TGCCCTT
1	TGCMCTT	M.Javanica_Scaff1113g012881	178	184	+	12.4909	5.35e-05	0.806	TGCCCTT
1	TGCMCTT	M.Javanica_Scaff21325g084266	183	189	+	12.4909	5.35e-05	0.806	TGCCCTT
1	TGCMCTT	M.Javanica_Scaff6966g046187	184	190	+	12.4909	5.35e-05	0.806	TGCCCTT
1	TGCMCTT	M.Javanica_Scaff17424g076656	178	184	-	12.4909	5.35e-05	0.806	TGCCCTT
1	TGCMCTT	M.Javanica_Scaff126g002302	188	194	+	12.4909	5.35e-05	0.806	TGCCCTT
1	TGCMCTT	M.Javanica_Scaff2700g024675	183	189	-	12.4909	5.35e-05	0.806	TGCCCTT
1	TGCMCTT	M.Javanica_Scaff6158g042718	189	195	+	12.4909	5.35e-05	0.806	TGCCCTT
1	TGCMCTT	M.Javanica_Scaff8006g050313	196	202	+	12.4909	5.35e-05	0.806	TGCCCTT
1	TGCMCTT	M.Javanica_Scaff1160g013343	199	205	+	12.4909	5.35e-05	0.806	TGCCCTT
1	TGCMCTT	M.Javanica_Scaff4745g036121	199	205	+	12.4909	5.35e-05	0.806	TGCCCTT
1	TGCMCTT	M.Javanica_Scaff19908g081701	199	205	+	12.4909	5.35e-05	0.806	TGCCCTT
1	TGCMCTT	M.Javanica_Scaff194g003250	201	207	+	12.4909	5.35e-05	0.806	TGCCCTT
1	TGCMCTT	M.Javanica_Scaff28196g094728	202	208	+	12.4909	5.35e-05	0.806	TGCCCTT
1	TGCMCTT	M.Javanica_Scaff4424g034538	203	209	+	12.4909	5.35e-05	0.806	TGCCCTT
1	TGCMCTT	M.Javanica_Scaff10561g059178	204	210	+	12.4909	5.35e-05	0.806	TGCCCTT
1	TGCMCTT	M.Javanica_Scaff5925g041663	206	212	+	12.4909	5.35e-05	0.806	TGCCCTT
1	TGCMCTT	M.Javanica_Scaff779g009814	203	209	-	12.4909	5.35e-05	0.806	TGCCCTT
1	TGCMCTT	M.Javanica_Scaff1346g014936	203	209	-	12.4909	5.35e-05	0.806	TGCCCTT
1	TGCMCTT	M.Javanica_Scaff1124g012985	209	215	+	12.4909	5.35e-05	0.806	TGCCCTT
1	TGCMCTT	M.Javanica_Scaff22683g086566	210	216	+	12.4909	5.35e-05	0.806	TGCCCTT
1	TGCMCTT	M.Javanica_Scaff7830g049635	211	217	+	12.4909	5.35e-05	0.806	TGCCCTT
1	TGCMCTT	M.Javanica_Scaff9158g054611	211	217	+	12.4909	5.35e-05	0.806	TGCCCTT
1	TGCMCTT	M.Javanica_Scaff11649g062431	213	219	+	12.4909	5.35e-05	0.806	TGCCCTT
1	TGCMCTT	M.Javanica_Scaff10639g059417	207	213	-	12.4909	5.35e-05	0.806	TGCCCTT
1	TGCMCTT	M.Javanica_Scaff20481g082751	214	220	+	12.4909	5.35e-05	0.806	TGCCCTT
1	TGCMCTT	M.Javanica_Scaff17863g077567	209	215	-	12.4909	5.35e-05	0.806	TGCCCTT
1	TGCMCTT	M.Javanica_Scaff2804g025328	215	221	+	12.4909	5.35e-05	0.806	TGCCCTT
1	TGCMCTT	M.Javanica_Scaff10014g057444	210	216	-	12.4909	5.35e-05	0.806	TGCCCTT
1	TGCMCTT	M.Javanica_Scaff3018g026650	212	218	-	12.4909	5.35e-05	0.806	TGCCCTT
1	TGCMCTT	M.Javanica_Scaff1g000009	212	218	-	12.4909	5.35e-05	0.806	TGCCCTT
1	TGCMCTT	M.Javanica_Scaff29736g096692	214	220	-	12.4909	5.35e-05	0.806	TGCCCTT
1	TGCMCTT	M.Javanica_Scaff3078g027018	222	228	+	12.4909	5.35e-05	0.806	TGCCCTT
1	TGCMCTT	M.Javanica_Scaff830g010350	216	222	-	12.4909	5.35e-05	0.806	TGCCCTT
1	TGCMCTT	M.Javanica_Scaff10357g058523	227	233	+	12.4909	5.35e-05	0.806	TGCCCTT
1	TGCMCTT	M.Javanica_Scaff9323g055164	222	228	-	12.4909	5.35e-05	0.806	TGCCCTT
1	TGCMCTT	M.Javanica_Scaff1198g013678	222	228	-	12.4909	5.35e-05	0.806	TGCCCTT
1	TGCMCTT	M.Javanica_Scaff11868g063083	222	228	-	12.4909	5.35e-05	0.806	TGCCCTT
1	TGCMCTT	M.Javanica_Scaff6728g045191	223	229	-	12.4909	5.35e-05	0.806	TGCCCTT
1	TGCMCTT	M.Javanica_Scaff26502g092455	232	238	+	12.4909	5.35e-05	0.806	TGCCCTT
1	TGCMCTT	M.Javanica_Scaff61g001295	235	241	+	12.4909	5.35e-05	0.806	TGCCCTT
1	TGCMCTT	M.Javanica_Scaff3195g027746	237	243	+	12.4909	5.35e-05	0.806	TGCCCTT
1	TGCMCTT	M.Javanica_Scaff8256g051282	238	244	+	12.4909	5.35e-05	0.806	TGCCCTT
1	TGCMCTT	M.Javanica_Scaff23359g087656	238	244	+	12.4909	5.35e-05	0.806	TGCCCTT
1	TGCMCTT	M.Javanica_Scaff4559g035211	233	239	-	12.4909	5.35e-05	0.806	TGCCCTT
1	TGCMCTT	M.Javanica_Scaff8516g052277	240	246	+	12.4909	5.35e-05	0.806	TGCCCTT
1	TGCMCTT	M.Javanica_Scaff10639g059417	234	240	-	12.4909	5.35e-05	0.806	TGCCCTT
1	TGCMCTT	M.Javanica_Scaff9022g054087	240	246	+	12.4909	5.35e-05	0.806	TGCCCTT
1	TGCMCTT	M.Javanica_Scaff625g008298	240	246	+	12.4909	5.35e-05	0.806	TGCCCTT
1	TGCMCTT	M.Javanica_Scaff8594g052561	235	241	-	12.4909	5.35e-05	0.806	TGCCCTT
1	TGCMCTT	M.Javanica_Scaff1073g012539	235	241	-	12.4909	5.35e-05	0.806	TGCCCTT
1	TGCMCTT	M.Javanica_Scaff16154g073945	236	242	-	12.4909	5.35e-05	0.806	TGCCCTT
1	TGCMCTT	M.Javanica_Scaff98g001868	242	248	+	12.4909	5.35e-05	0.806	TGCCCTT
1	TGCMCTT	M.Javanica_Scaff24923g090097	240	246	-	12.4909	5.35e-05	0.806	TGCCCTT
1	TGCMCTT	M.Javanica_Scaff5211g038378	247	253	+	12.4909	5.35e-05	0.806	TGCCCTT
1	TGCMCTT	M.Javanica_Scaff26502g092455	248	254	+	12.4909	5.35e-05	0.806	TGCCCTT
1	TGCMCTT	M.Javanica_Scaff4960g037158	249	255	+	12.4909	5.35e-05	0.806	TGCCCTT
1	TGCMCTT	M.Javanica_Scaff1346g014936	243	249	-	12.4909	5.35e-05	0.806	TGCCCTT
1	TGCMCTT	M.Javanica_Scaff4412g034482	250	256	+	12.4909	5.35e-05	0.806	TGCCCTT
1	TGCMCTT	M.Javanica_Scaff13748g068171	253	259	+	12.4909	5.35e-05	0.806	TGCCCTT
1	TGCMCTT	M.Javanica_Scaff5785g041040	256	262	+	12.4909	5.35e-05	0.806	TGCCCTT
1	TGCMCTT	M.Javanica_Scaff809g010141	253	259	-	12.4909	5.35e-05	0.806	TGCCCTT
1	TGCMCTT	M.Javanica_Scaff4381g034312	259	265	+	12.4909	5.35e-05	0.806	TGCCCTT
1	TGCMCTT	M.Javanica_Scaff858g010639	259	265	-	12.4909	5.35e-05	0.806	TGCCCTT
1	TGCMCTT	M.Javanica_Scaff16648g075036	259	265	-	12.4909	5.35e-05	0.806	TGCCCTT
1	TGCMCTT	M.Javanica_Scaff26787g092843	267	273	+	12.4909	5.35e-05	0.806	TGCCCTT
1	TGCMCTT	M.Javanica_Scaff372g005475	269	275	+	12.4909	5.35e-05	0.806	TGCCCTT
1	TGCMCTT	M.Javanica_Scaff16189g074017	263	269	-	12.4909	5.35e-05	0.806	TGCCCTT
1	TGCMCTT	M.Javanica_Scaff903g011070	271	277	+	12.4909	5.35e-05	0.806	TGCCCTT
1	TGCMCTT	M.Javanica_Scaff957g011536	271	277	+	12.4909	5.35e-05	0.806	TGCCCTT
1	TGCMCTT	M.Javanica_Scaff136g002436	271	277	+	12.4909	5.35e-05	0.806	TGCCCTT
1	TGCMCTT	M.Javanica_Scaff1158g013332	267	273	-	12.4909	5.35e-05	0.806	TGCCCTT
1	TGCMCTT	M.Javanica_Scaff13467g067412	267	273	-	12.4909	5.35e-05	0.806	TGCCCTT
1	TGCMCTT	M.Javanica_Scaff8391g051791	277	283	+	12.4909	5.35e-05	0.806	TGCCCTT
1	TGCMCTT	M.Javanica_Scaff1351g014969	277	283	+	12.4909	5.35e-05	0.806	TGCCCTT
1	TGCMCTT	M.Javanica_Scaff1176g013489	278	284	+	12.4909	5.35e-05	0.806	TGCCCTT
1	TGCMCTT	M.Javanica_Scaff12135g063853	278	284	+	12.4909	5.35e-05	0.806	TGCCCTT
1	TGCMCTT	M.Javanica_Scaff4674g035798	280	286	+	12.4909	5.35e-05	0.806	TGCCCTT
1	TGCMCTT	M.Javanica_Scaff31g000740	283	289	+	12.4909	5.35e-05	0.806	TGCCCTT
1	TGCMCTT	M.Javanica_Scaff8391g051791	283	289	+	12.4909	5.35e-05	0.806	TGCCCTT
1	TGCMCTT	M.Javanica_Scaff726g009329	277	283	-	12.4909	5.35e-05	0.806	TGCCCTT
1	TGCMCTT	M.Javanica_Scaff15605g072731	278	284	-	12.4909	5.35e-05	0.806	TGCCCTT
1	TGCMCTT	M.Javanica_Scaff15987g073591	278	284	-	12.4909	5.35e-05	0.806	TGCCCTT
1	TGCMCTT	M.Javanica_Scaff136g002435	285	291	+	12.4909	5.35e-05	0.806	TGCCCTT
1	TGCMCTT	M.Javanica_Scaff357g005289	285	291	+	12.4909	5.35e-05	0.806	TGCCCTT
1	TGCMCTT	M.Javanica_Scaff26444g092356	280	286	-	12.4909	5.35e-05	0.806	TGCCCTT
1	TGCMCTT	M.Javanica_Scaff309g004709	280	286	-	12.4909	5.35e-05	0.806	TGCCCTT
1	TGCMCTT	M.Javanica_Scaff3783g031159	287	293	+	12.4909	5.35e-05	0.806	TGCCCTT
1	TGCMCTT	M.Javanica_Scaff7048g046520	281	287	-	12.4909	5.35e-05	0.806	TGCCCTT
1	TGCMCTT	M.Javanica_Scaff761g009652	287	293	+	12.4909	5.35e-05	0.806	TGCCCTT
1	TGCMCTT	M.Javanica_Scaff15164g071684	288	294	+	12.4909	5.35e-05	0.806	TGCCCTT
1	TGCMCTT	M.Javanica_Scaff16772g075311	288	294	+	12.4909	5.35e-05	0.806	TGCCCTT
1	TGCMCTT	M.Javanica_Scaff31g000740	289	295	+	12.4909	5.35e-05	0.806	TGCCCTT
1	TGCMCTT	M.Javanica_Scaff18243g078361	291	297	+	12.4909	5.35e-05	0.806	TGCCCTT
1	TGCMCTT	M.Javanica_Scaff11277g061336	292	298	+	12.4909	5.35e-05	0.806	TGCCCTT
1	TGCMCTT	M.Javanica_Scaff1649g017318	293	299	+	12.4909	5.35e-05	0.806	TGCCCTT
1	TGCMCTT	M.Javanica_Scaff6859g045765	289	295	-	12.4909	5.35e-05	0.806	TGCCCTT
1	TGCMCTT	M.Javanica_Scaff18722g079331	290	296	-	12.4909	5.35e-05	0.806	TGCCCTT
1	TGCMCTT	M.Javanica_Scaff7442g048113	290	296	-	12.4909	5.35e-05	0.806	TGCCCTT
1	TGCMCTT	M.Javanica_Scaff98g001868	291	297	-	12.4909	5.35e-05	0.806	TGCCCTT
1	TGCMCTT	M.Javanica_Scaff7602g048739	297	303	+	12.4909	5.35e-05	0.806	TGCCCTT
1	TGCMCTT	M.Javanica_Scaff8527g052318	292	298	-	12.4909	5.35e-05	0.806	TGCCCTT
1	TGCMCTT	M.Javanica_Scaff27795g094228	296	302	-	12.4909	5.35e-05	0.806	TGCCCTT
1	TGCMCTT	M.Javanica_Scaff3809g031293	297	303	-	12.4909	5.35e-05	0.806	TGCCCTT
1	TGCMCTT	M.Javanica_Scaff829g010344	298	304	-	12.4909	5.35e-05	0.806	TGCCCTT
1	TGCMCTT	M.Javanica_Scaff3634g030265	306	312	+	12.4909	5.35e-05	0.806	TGCCCTT
1	TGCMCTT	M.Javanica_Scaff18257g078396	306	312	+	12.4909	5.35e-05	0.806	TGCCCTT
1	TGCMCTT	M.Javanica_Scaff9025g054098	301	307	-	12.4909	5.35e-05	0.806	TGCCCTT
1	TGCMCTT	M.Javanica_Scaff15164g071684	301	307	-	12.4909	5.35e-05	0.806	TGCCCTT
1	TGCMCTT	M.Javanica_Scaff36g000826	302	308	-	12.4909	5.35e-05	0.806	TGCCCTT
1	TGCMCTT	M.Javanica_Scaff12876g065883	314	320	+	12.4909	5.35e-05	0.806	TGCCCTT
1	TGCMCTT	M.Javanica_Scaff15432g072308	309	315	-	12.4909	5.35e-05	0.806	TGCCCTT
1	TGCMCTT	M.Javanica_Scaff4994g037300	312	318	-	12.4909	5.35e-05	0.806	TGCCCTT
1	TGCMCTT	M.Javanica_Scaff27419g093722	318	324	+	12.4909	5.35e-05	0.806	TGCCCTT
1	TGCMCTT	M.Javanica_Scaff4045g032582	312	318	-	12.4909	5.35e-05	0.806	TGCCCTT
1	TGCMCTT	M.Javanica_Scaff583g007847	318	324	+	12.4909	5.35e-05	0.806	TGCCCTT
1	TGCMCTT	M.Javanica_Scaff2015g020024	313	319	-	12.4909	5.35e-05	0.806	TGCCCTT
1	TGCMCTT	M.Javanica_Scaff9575g056053	314	320	-	12.4909	5.35e-05	0.806	TGCCCTT
1	TGCMCTT	M.Javanica_Scaff18827g079556	316	322	-	12.4909	5.35e-05	0.806	TGCCCTT
1	TGCMCTT	M.Javanica_Scaff14313g069580	325	331	+	12.4909	5.35e-05	0.806	TGCCCTT
1	TGCMCTT	M.Javanica_Scaff6830g045638	320	326	-	12.4909	5.35e-05	0.806	TGCCCTT
1	TGCMCTT	M.Javanica_Scaff13498g067487	321	327	-	12.4909	5.35e-05	0.806	TGCCCTT
1	TGCMCTT	M.Javanica_Scaff106g001992	328	334	+	12.4909	5.35e-05	0.806	TGCCCTT
1	TGCMCTT	M.Javanica_Scaff1101g012772	323	329	-	12.4909	5.35e-05	0.806	TGCCCTT
1	TGCMCTT	M.Javanica_Scaff21118g083905	323	329	-	12.4909	5.35e-05	0.806	TGCCCTT
1	TGCMCTT	M.Javanica_Scaff25904g091594	325	331	-	12.4909	5.35e-05	0.806	TGCCCTT
1	TGCMCTT	M.Javanica_Scaff6768g045348	334	340	+	12.4909	5.35e-05	0.806	TGCCCTT
1	TGCMCTT	M.Javanica_Scaff7548g048532	335	341	+	12.4909	5.35e-05	0.806	TGCCCTT
1	TGCMCTT	M.Javanica_Scaff512g007078	329	335	-	12.4909	5.35e-05	0.806	TGCCCTT
1	TGCMCTT	M.Javanica_Scaff15325g072063	330	336	-	12.4909	5.35e-05	0.806	TGCCCTT
1	TGCMCTT	M.Javanica_Scaff654g008581	331	337	-	12.4909	5.35e-05	0.806	TGCCCTT
1	TGCMCTT	M.Javanica_Scaff17502g076820	332	338	-	12.4909	5.35e-05	0.806	TGCCCTT
1	TGCMCTT	M.Javanica_Scaff3434g029133	332	338	-	12.4909	5.35e-05	0.806	TGCCCTT
1	TGCMCTT	M.Javanica_Scaff532g007287	333	339	-	12.4909	5.35e-05	0.806	TGCCCTT
1	TGCMCTT	M.Javanica_Scaff20073g081998	333	339	-	12.4909	5.35e-05	0.806	TGCCCTT
1	TGCMCTT	M.Javanica_Scaff2375g022507	333	339	-	12.4909	5.35e-05	0.806	TGCCCTT
1	TGCMCTT	M.Javanica_Scaff9022g054087	340	346	+	12.4909	5.35e-05	0.806	TGCCCTT
1	TGCMCTT	M.Javanica_Scaff15609g072743	340	346	+	12.4909	5.35e-05	0.806	TGCCCTT
1	TGCMCTT	M.Javanica_Scaff6303g043332	336	342	-	12.4909	5.35e-05	0.806	TGCCCTT
1	TGCMCTT	M.Javanica_Scaff6204g042907	345	351	+	12.4909	5.35e-05	0.806	TGCCCTT
1	TGCMCTT	M.Javanica_Scaff16583g074902	345	351	+	12.4909	5.35e-05	0.806	TGCCCTT
1	TGCMCTT	M.Javanica_Scaff4381g034312	346	352	+	12.4909	5.35e-05	0.806	TGCCCTT
1	TGCMCTT	M.Javanica_Scaff10366g058556	347	353	+	12.4909	5.35e-05	0.806	TGCCCTT
1	TGCMCTT	M.Javanica_Scaff13632g067858	347	353	+	12.4909	5.35e-05	0.806	TGCCCTT
1	TGCMCTT	M.Javanica_Scaff240g003870	342	348	-	12.4909	5.35e-05	0.806	TGCCCTT
1	TGCMCTT	M.Javanica_Scaff12303g064333	345	351	-	12.4909	5.35e-05	0.806	TGCCCTT
1	TGCMCTT	M.Javanica_Scaff1264g014276	351	357	+	12.4909	5.35e-05	0.806	TGCCCTT
1	TGCMCTT	M.Javanica_Scaff2959g026303	348	354	-	12.4909	5.35e-05	0.806	TGCCCTT
1	TGCMCTT	M.Javanica_Scaff11050g060659	354	360	+	12.4909	5.35e-05	0.806	TGCCCTT
1	TGCMCTT	M.Javanica_Scaff15531g072571	348	354	-	12.4909	5.35e-05	0.806	TGCCCTT
1	TGCMCTT	M.Javanica_Scaff19158g080251	355	361	+	12.4909	5.35e-05	0.806	TGCCCTT
1	TGCMCTT	M.Javanica_Scaff424g006121	349	355	-	12.4909	5.35e-05	0.806	TGCCCTT
1	TGCMCTT	M.Javanica_Scaff26700g092728	356	362	+	12.4909	5.35e-05	0.806	TGCCCTT
1	TGCMCTT	M.Javanica_Scaff3154g027475	357	363	+	12.4909	5.35e-05	0.806	TGCCCTT
1	TGCMCTT	M.Javanica_Scaff916g011163	351	357	-	12.4909	5.35e-05	0.806	TGCCCTT
1	TGCMCTT	M.Javanica_Scaff5230g038452	352	358	-	12.4909	5.35e-05	0.806	TGCCCTT
1	TGCMCTT	M.Javanica_Scaff1307g014642	355	361	-	12.4909	5.35e-05	0.806	TGCCCTT
1	TGCMCTT	M.Javanica_Scaff4503g034936	362	368	+	12.4909	5.35e-05	0.806	TGCCCTT
1	TGCMCTT	M.Javanica_Scaff61g001295	363	369	+	12.4909	5.35e-05	0.806	TGCCCTT
1	TGCMCTT	M.Javanica_Scaff17885g077620	365	371	+	12.4909	5.35e-05	0.806	TGCCCTT
1	TGCMCTT	M.Javanica_Scaff12470g064783	367	373	+	12.4909	5.35e-05	0.806	TGCCCTT
1	TGCMCTT	M.Javanica_Scaff11764g062787	361	367	-	12.4909	5.35e-05	0.806	TGCCCTT
1	TGCMCTT	M.Javanica_Scaff1896g019154	362	368	-	12.4909	5.35e-05	0.806	TGCCCTT
1	TGCMCTT	M.Javanica_Scaff16977g075737	363	369	-	12.4909	5.35e-05	0.806	TGCCCTT
1	TGCMCTT	M.Javanica_Scaff1567g016705	370	376	+	12.4909	5.35e-05	0.806	TGCCCTT
1	TGCMCTT	M.Javanica_Scaff16311g074310	366	372	-	12.4909	5.35e-05	0.806	TGCCCTT
1	TGCMCTT	M.Javanica_Scaff18722g079331	369	375	-	12.4909	5.35e-05	0.806	TGCCCTT
1	TGCMCTT	M.Javanica_Scaff6297g043313	371	377	-	12.4909	5.35e-05	0.806	TGCCCTT
1	TGCMCTT	M.Javanica_Scaff1644g017287	372	378	-	12.4909	5.35e-05	0.806	TGCCCTT
1	TGCMCTT	M.Javanica_Scaff7495g048319	379	385	+	12.4909	5.35e-05	0.806	TGCCCTT
1	TGCMCTT	M.Javanica_Scaff11g000311	379	385	+	12.4909	5.35e-05	0.806	TGCCCTT
1	TGCMCTT	M.Javanica_Scaff1335g014851	373	379	-	12.4909	5.35e-05	0.806	TGCCCTT
1	TGCMCTT	M.Javanica_Scaff26700g092728	374	380	-	12.4909	5.35e-05	0.806	TGCCCTT
1	TGCMCTT	M.Javanica_Scaff127g002320	380	386	+	12.4909	5.35e-05	0.806	TGCCCTT
1	TGCMCTT	M.Javanica_Scaff5897g041547	374	380	-	12.4909	5.35e-05	0.806	TGCCCTT
1	TGCMCTT	M.Javanica_Scaff1346g014936	375	381	-	12.4909	5.35e-05	0.806	TGCCCTT
1	TGCMCTT	M.Javanica_Scaff7859g049749	382	388	+	12.4909	5.35e-05	0.806	TGCCCTT
1	TGCMCTT	M.Javanica_Scaff6767g045344	383	389	+	12.4909	5.35e-05	0.806	TGCCCTT
1	TGCMCTT	M.Javanica_Scaff15164g071684	378	384	-	12.4909	5.35e-05	0.806	TGCCCTT
1	TGCMCTT	M.Javanica_Scaff23944g088578	385	391	+	12.4909	5.35e-05	0.806	TGCCCTT
1	TGCMCTT	M.Javanica_Scaff18243g078361	388	394	+	12.4909	5.35e-05	0.806	TGCCCTT
1	TGCMCTT	M.Javanica_Scaff8391g051791	382	388	-	12.4909	5.35e-05	0.806	TGCCCTT
1	TGCMCTT	M.Javanica_Scaff1737g017965	390	396	+	12.4909	5.35e-05	0.806	TGCCCTT
1	TGCMCTT	M.Javanica_Scaff3799g031234	387	393	-	12.4909	5.35e-05	0.806	TGCCCTT
1	TGCMCTT	M.Javanica_Scaff16555g074835	393	399	+	12.4909	5.35e-05	0.806	TGCCCTT
1	TGCMCTT	M.Javanica_Scaff31g000740	389	395	-	12.4909	5.35e-05	0.806	TGCCCTT
1	TGCMCTT	M.Javanica_Scaff6956g046146	399	405	+	12.4909	5.35e-05	0.806	TGCCCTT
1	TGCMCTT	M.Javanica_Scaff4381g034312	399	405	+	12.4909	5.35e-05	0.806	TGCCCTT
1	TGCMCTT	M.Javanica_Scaff845g010500	401	407	+	12.4909	5.35e-05	0.806	TGCCCTT
1	TGCMCTT	M.Javanica_Scaff7929g050011	396	402	-	12.4909	5.35e-05	0.806	TGCCCTT
1	TGCMCTT	M.Javanica_Scaff16189g074017	399	405	-	12.4909	5.35e-05	0.806	TGCCCTT
1	TGCMCTT	M.Javanica_Scaff136g002435	410	416	+	12.4909	5.35e-05	0.806	TGCCCTT
1	TGCMCTT	M.Javanica_Scaff18898g079700	410	416	+	12.4909	5.35e-05	0.806	TGCCCTT
1	TGCMCTT	M.Javanica_Scaff11570g062194	411	417	+	12.4909	5.35e-05	0.806	TGCCCTT
1	TGCMCTT	M.Javanica_Scaff7847g049705	412	418	+	12.4909	5.35e-05	0.806	TGCCCTT
1	TGCMCTT	M.Javanica_Scaff5865g041396	413	419	+	12.4909	5.35e-05	0.806	TGCCCTT
1	TGCMCTT	M.Javanica_Scaff3154g027475	417	423	+	12.4909	5.35e-05	0.806	TGCCCTT
1	TGCMCTT	M.Javanica_Scaff587g007888	419	425	+	12.4909	5.35e-05	0.806	TGCCCTT
1	TGCMCTT	M.Javanica_Scaff3492g029447	422	428	+	12.4909	5.35e-05	0.806	TGCCCTT
1	TGCMCTT	M.Javanica_Scaff4984g037253	424	430	+	12.4909	5.35e-05	0.806	TGCCCTT
1	TGCMCTT	M.Javanica_Scaff9274g054996	427	433	+	12.4909	5.35e-05	0.806	TGCCCTT
1	TGCMCTT	M.Javanica_Scaff17294g076410	431	437	+	12.4909	5.35e-05	0.806	TGCCCTT
1	TGCMCTT	M.Javanica_Scaff121g002227	436	442	+	12.4909	5.35e-05	0.806	TGCCCTT
1	TGCMCTT	M.Javanica_Scaff1030g012166	438	444	+	12.4909	5.35e-05	0.806	TGCCCTT
1	TGCMCTT	M.Javanica_Scaff15635g072797	433	439	-	12.4909	5.35e-05	0.806	TGCCCTT
1	TGCMCTT	M.Javanica_Scaff29245g096112	436	442	-	12.4909	5.35e-05	0.806	TGCCCTT
1	TGCMCTT	M.Javanica_Scaff12444g064701	444	450	+	12.4909	5.35e-05	0.806	TGCCCTT
1	TGCMCTT	M.Javanica_Scaff2656g024366	440	446	-	12.4909	5.35e-05	0.806	TGCCCTT
1	TGCMCTT	M.Javanica_Scaff11050g060659	447	453	+	12.4909	5.35e-05	0.806	TGCCCTT
1	TGCMCTT	M.Javanica_Scaff11569g062193	442	448	-	12.4909	5.35e-05	0.806	TGCCCTT
1	TGCMCTT	M.Javanica_Scaff1023g012111	448	454	+	12.4909	5.35e-05	0.806	TGCCCTT
1	TGCMCTT	M.Javanica_Scaff10889g060140	449	455	+	12.4909	5.35e-05	0.806	TGCCCTT
1	TGCMCTT	M.Javanica_Scaff9348g055246	443	449	-	12.4909	5.35e-05	0.806	TGCCCTT
1	TGCMCTT	M.Javanica_Scaff9575g056053	443	449	-	12.4909	5.35e-05	0.806	TGCCCTT
1	TGCMCTT	M.Javanica_Scaff15259g071920	450	456	+	12.4909	5.35e-05	0.806	TGCCCTT
1	TGCMCTT	M.Javanica_Scaff3182g027662	444	450	-	12.4909	5.35e-05	0.806	TGCCCTT
1	TGCMCTT	M.Javanica_Scaff8424g051923	451	457	+	12.4909	5.35e-05	0.806	TGCCCTT
1	TGCMCTT	M.Javanica_Scaff18906g079716	447	453	-	12.4909	5.35e-05	0.806	TGCCCTT
1	TGCMCTT	M.Javanica_Scaff98g001877	454	460	+	12.4909	5.35e-05	0.806	TGCCCTT
1	TGCMCTT	M.Javanica_Scaff9674g056371	449	455	-	12.4909	5.35e-05	0.806	TGCCCTT
1	TGCMCTT	M.Javanica_Scaff845g010500	450	456	-	12.4909	5.35e-05	0.806	TGCCCTT
1	TGCMCTT	M.Javanica_Scaff6918g046002	456	462	+	12.4909	5.35e-05	0.806	TGCCCTT
1	TGCMCTT	M.Javanica_Scaff4999g037321	450	456	-	12.4909	5.35e-05	0.806	TGCCCTT
1	TGCMCTT	M.Javanica_Scaff6344g043521	458	464	+	12.4909	5.35e-05	0.806	TGCCCTT
1	TGCMCTT	M.Javanica_Scaff9135g054525	462	468	+	12.4909	5.35e-05	0.806	TGCCCTT
1	TGCMCTT	M.Javanica_Scaff18935g079771	463	469	+	12.4909	5.35e-05	0.806	TGCCCTT
1	TGCMCTT	M.Javanica_Scaff18183g078227	457	463	-	12.4909	5.35e-05	0.806	TGCCCTT
1	TGCMCTT	M.Javanica_Scaff19803g081511	464	470	+	12.4909	5.35e-05	0.806	TGCCCTT
1	TGCMCTT	M.Javanica_Scaff3097g027117	458	464	-	12.4909	5.35e-05	0.806	TGCCCTT
1	TGCMCTT	M.Javanica_Scaff31121g098322	467	473	+	12.4909	5.35e-05	0.806	TGCCCTT
1	TGCMCTT	M.Javanica_Scaff15613g072751	463	469	-	12.4909	5.35e-05	0.806	TGCCCTT
1	TGCMCTT	M.Javanica_Scaff9761g056624	472	478	+	12.4909	5.35e-05	0.806	TGCCCTT
1	TGCMCTT	M.Javanica_Scaff1219g013878	472	478	+	12.4909	5.35e-05	0.806	TGCCCTT
1	TGCMCTT	M.Javanica_Scaff14g000364	472	478	+	12.4909	5.35e-05	0.806	TGCCCTT
1	TGCMCTT	M.Javanica_Scaff16291g074258	472	478	-	12.4909	5.35e-05	0.806	TGCCCTT
1	TGCMCTT	M.Javanica_Scaff1339g014882	472	478	-	12.4909	5.35e-05	0.806	TGCCCTT
1	TGCMCTT	M.Javanica_Scaff21830g085130	473	479	-	12.4909	5.35e-05	0.806	TGCCCTT
1	TGCMCTT	M.Javanica_Scaff4984g037253	473	479	-	12.4909	5.35e-05	0.806	TGCCCTT
1	TGCMCTT	M.Javanica_Scaff5250g038539	474	480	-	12.4909	5.35e-05	0.806	TGCCCTT
1	TGCMCTT	M.Javanica_Scaff4045g032582	475	481	-	12.4909	5.35e-05	0.806	TGCCCTT
1	TGCMCTT	M.Javanica_Scaff14659g070425	481	487	+	12.4909	5.35e-05	0.806	TGCCCTT
1	TGCMCTT	M.Javanica_Scaff30295g097342	482	488	+	12.4909	5.35e-05	0.806	TGCCCTT
1	TGCMCTT	M.Javanica_Scaff6266g043180	476	482	-	12.4909	5.35e-05	0.806	TGCCCTT
1	TGCMCTT	M.Javanica_Scaff5299g038807	477	483	-	12.4909	5.35e-05	0.806	TGCCCTT
1	TGCMCTT	M.Javanica_Scaff26502g092455	483	489	+	12.4909	5.35e-05	0.806	TGCCCTT
1	TGCMCTT	M.Javanica_Scaff1501g016187	483	489	+	12.4909	5.35e-05	0.806	TGCCCTT
1	TGCMCTT	M.Javanica_Scaff617g008220	483	489	+	12.4909	5.35e-05	0.806	TGCCCTT
1	TGCMCTT	M.Javanica_Scaff873g010791	484	490	+	12.4909	5.35e-05	0.806	TGCCCTT
1	TGCMCTT	M.Javanica_Scaff6846g045716	481	487	-	12.4909	5.35e-05	0.806	TGCCCTT
1	TGCMCTT	M.Javanica_Scaff7364g047785	481	487	-	12.4909	5.35e-05	0.806	TGCCCTT
1	TGCMCTT	M.Javanica_Scaff4103g032880	482	488	-	12.4909	5.35e-05	0.806	TGCCCTT
1	TGCMCTT	M.Javanica_Scaff27724g094120	490	496	+	12.4909	5.35e-05	0.806	TGCCCTT
1	TGCMCTT	M.Javanica_Scaff9285g055033	491	497	+	12.4909	5.35e-05	0.806	TGCCCTT
1	TGCMCTT	M.Javanica_Scaff18931g079764	491	497	+	12.4909	5.35e-05	0.806	TGCCCTT
1	TGCMCTT	M.Javanica_Scaff8745g053115	492	498	+	12.4909	5.35e-05	0.806	TGCCCTT
1	TGCMCTT	M.Javanica_Scaff8745g053116	492	498	+	12.4909	5.35e-05	0.806	TGCCCTT
1	TGCMCTT	M.Javanica_Scaff9725g056509	488	494	-	12.4909	5.35e-05	0.806	TGCCCTT
1	TGCMCTT	M.Javanica_Scaff11121g060886	491	497	-	12.4909	5.35e-05	0.806	TGCCCTT
1	TGCMCTT	M.Javanica_Scaff2107g020710	492	498	-	12.4909	5.35e-05	0.806	TGCCCTT
1	TGCMCTT	M.Javanica_Scaff2107g020704	495	501	-	12.4909	5.35e-05	0.806	TGCCCTT
1	TGCMCTT	M.Javanica_Scaff28243g094794	501	507	+	12.4909	5.35e-05	0.806	TGCCCTT
1	TGCMCTT	M.Javanica_Scaff251g004000	502	508	+	12.4909	5.35e-05	0.806	TGCCCTT
1	TGCMCTT	M.Javanica_Scaff23529g087941	497	503	-	12.4909	5.35e-05	0.806	TGCCCTT
1	TGCMCTT	M.Javanica_Scaff7305g047546	497	503	-	12.4909	5.35e-05	0.806	TGCCCTT
1	TGCMCTT	M.Javanica_Scaff180g003081	505	511	+	12.4909	5.35e-05	0.806	TGCCCTT
1	TGCMCTT	M.Javanica_Scaff224g003646	500	506	-	12.4909	5.35e-05	0.806	TGCCCTT
1	TGCMCTT	M.Javanica_Scaff180g003061	511	517	+	12.4909	5.35e-05	0.806	TGCCCTT
1	TGCMCTT	M.Javanica_Scaff21197g084044	505	511	-	12.4909	5.35e-05	0.806	TGCCCTT
1	TGCMCTT	M.Javanica_Scaff663g008680	513	519	+	12.4909	5.35e-05	0.806	TGCCCTT
1	TGCMCTT	M.Javanica_Scaff5299g038807	507	513	-	12.4909	5.35e-05	0.806	TGCCCTT
1	TGCMCTT	M.Javanica_Scaff45g000994	510	516	-	12.4909	5.35e-05	0.806	TGCCCTT
1	TGCMCTT	M.Javanica_Scaff20103g082053	510	516	-	12.4909	5.35e-05	0.806	TGCCCTT
1	TGCMCTT	M.Javanica_Scaff16932g075643	517	523	+	12.4909	5.35e-05	0.806	TGCCCTT
1	TGCMCTT	M.Javanica_Scaff18216g078305	512	518	-	12.4909	5.35e-05	0.806	TGCCCTT
1	TGCMCTT	M.Javanica_Scaff18025g077904	518	524	+	12.4909	5.35e-05	0.806	TGCCCTT
1	TGCMCTT	M.Javanica_Scaff19491g080893	519	525	+	12.4909	5.35e-05	0.806	TGCCCTT
1	TGCMCTT	M.Javanica_Scaff12900g065958	520	526	+	12.4909	5.35e-05	0.806	TGCCCTT
1	TGCMCTT	M.Javanica_Scaff11088g060770	516	522	-	12.4909	5.35e-05	0.806	TGCCCTT
1	TGCMCTT	M.Javanica_Scaff637g008416	526	532	+	12.4909	5.35e-05	0.806	TGCCCTT
1	TGCMCTT	M.Javanica_Scaff9655g056320	523	529	-	12.4909	5.35e-05	0.806	TGCCCTT
1	TGCMCTT	M.Javanica_Scaff8686g052932	530	536	+	12.4909	5.35e-05	0.806	TGCCCTT
1	TGCMCTT	M.Javanica_Scaff2314g022102	524	530	-	12.4909	5.35e-05	0.806	TGCCCTT
1	TGCMCTT	M.Javanica_Scaff602g008051	534	540	+	12.4909	5.35e-05	0.806	TGCCCTT
1	TGCMCTT	M.Javanica_Scaff18734g079358	531	537	-	12.4909	5.35e-05	0.806	TGCCCTT
1	TGCMCTT	M.Javanica_Scaff10551g059152	537	543	+	12.4909	5.35e-05	0.806	TGCCCTT
1	TGCMCTT	M.Javanica_Scaff4559g035211	533	539	-	12.4909	5.35e-05	0.806	TGCCCTT
1	TGCMCTT	M.Javanica_Scaff18243g078361	539	545	+	12.4909	5.35e-05	0.806	TGCCCTT
1	TGCMCTT	M.Javanica_Scaff2987g026473	536	542	-	12.4909	5.35e-05	0.806	TGCCCTT
1	TGCMCTT	M.Javanica_Scaff3748g030951	537	543	-	12.4909	5.35e-05	0.806	TGCCCTT
1	TGCMCTT	M.Javanica_Scaff9761g056624	538	544	-	12.4909	5.35e-05	0.806	TGCCCTT
1	TGCMCTT	M.Javanica_Scaff1943g019512	539	545	-	12.4909	5.35e-05	0.806	TGCCCTT
1	TGCMCTT	M.Javanica_Scaff10246g058202	545	551	+	12.4909	5.35e-05	0.806	TGCCCTT
1	TGCMCTT	M.Javanica_Scaff2201g021338	545	551	+	12.4909	5.35e-05	0.806	TGCCCTT
1	TGCMCTT	M.Javanica_Scaff21197g084044	539	545	-	12.4909	5.35e-05	0.806	TGCCCTT
1	TGCMCTT	M.Javanica_Scaff3196g027748	540	546	-	12.4909	5.35e-05	0.806	TGCCCTT
1	TGCMCTT	M.Javanica_Scaff10948g060321	540	546	-	12.4909	5.35e-05	0.806	TGCCCTT
1	TGCMCTT	M.Javanica_Scaff9725g056509	540	546	-	12.4909	5.35e-05	0.806	TGCCCTT
1	TGCMCTT	M.Javanica_Scaff8357g051655	540	546	-	12.4909	5.35e-05	0.806	TGCCCTT
1	TGCMCTT	M.Javanica_Scaff25685g091275	549	555	+	12.4909	5.35e-05	0.806	TGCCCTT
1	TGCMCTT	M.Javanica_Scaff5527g039859	549	555	+	12.4909	5.35e-05	0.806	TGCCCTT
1	TGCMCTT	M.Javanica_Scaff8478g052117	545	551	-	12.4909	5.35e-05	0.806	TGCCCTT
1	TGCMCTT	M.Javanica_Scaff6344g043521	553	559	+	12.4909	5.35e-05	0.806	TGCCCTT
1	TGCMCTT	M.Javanica_Scaff17018g075813	548	554	-	12.4909	5.35e-05	0.806	TGCCCTT
1	TGCMCTT	M.Javanica_Scaff3629g030239	550	556	-	12.4909	5.35e-05	0.806	TGCCCTT
1	TGCMCTT	M.Javanica_Scaff128g002334	557	563	+	12.4909	5.35e-05	0.806	TGCCCTT
1	TGCMCTT	M.Javanica_Scaff10827g059968	558	564	+	12.4909	5.35e-05	0.806	TGCCCTT
1	TGCMCTT	M.Javanica_Scaff40g000901	561	567	+	12.4909	5.35e-05	0.806	TGCCCTT
1	TGCMCTT	M.Javanica_Scaff19982g081835	564	570	+	12.4909	5.35e-05	0.806	TGCCCTT
1	TGCMCTT	M.Javanica_Scaff381g005585	559	565	-	12.4909	5.35e-05	0.806	TGCCCTT
1	TGCMCTT	M.Javanica_Scaff4745g036122	561	567	-	12.4909	5.35e-05	0.806	TGCCCTT
1	TGCMCTT	M.Javanica_Scaff7359g047766	565	571	-	12.4909	5.35e-05	0.806	TGCCCTT
1	TGCMCTT	M.Javanica_Scaff931g011295	572	578	+	12.4909	5.35e-05	0.806	TGCCCTT
1	TGCMCTT	M.Javanica_Scaff749g009553	567	573	-	12.4909	5.35e-05	0.806	TGCCCTT
1	TGCMCTT	M.Javanica_Scaff11476g061936	574	580	+	12.4909	5.35e-05	0.806	TGCCCTT
1	TGCMCTT	M.Javanica_Scaff4457g034695	569	575	-	12.4909	5.35e-05	0.806	TGCCCTT
1	TGCMCTT	M.Javanica_Scaff18183g078227	575	581	+	12.4909	5.35e-05	0.806	TGCCCTT
1	TGCMCTT	M.Javanica_Scaff5200g038330	578	584	+	12.4909	5.35e-05	0.806	TGCCCTT
1	TGCMCTT	M.Javanica_Scaff5964g041854	574	580	-	12.4909	5.35e-05	0.806	TGCCCTT
1	TGCMCTT	M.Javanica_Scaff8686g052932	584	590	+	12.4909	5.35e-05	0.806	TGCCCTT
1	TGCMCTT	M.Javanica_Scaff9917g057130	584	590	+	12.4909	5.35e-05	0.806	TGCCCTT
1	TGCMCTT	M.Javanica_Scaff1500g016175	579	585	-	12.4909	5.35e-05	0.806	TGCCCTT
1	TGCMCTT	M.Javanica_Scaff779g009815	587	593	+	12.4909	5.35e-05	0.806	TGCCCTT
1	TGCMCTT	M.Javanica_Scaff24652g089681	589	595	+	12.4909	5.35e-05	0.806	TGCCCTT
1	TGCMCTT	M.Javanica_Scaff4581g035312	585	591	-	12.4909	5.35e-05	0.806	TGCCCTT
1	TGCMCTT	M.Javanica_Scaff1176g013489	593	599	+	12.4909	5.35e-05	0.806	TGCCCTT
1	TGCMCTT	M.Javanica_Scaff24871g090019	594	600	+	12.4909	5.35e-05	0.806	TGCCCTT
1	TGCMCTT	M.Javanica_Scaff346g005162	590	596	-	12.4909	5.35e-05	0.806	TGCCCTT
1	TGCMCTT	M.Javanica_Scaff10753g059749	591	597	-	12.4909	5.35e-05	0.806	TGCCCTT
1	TGCMCTT	M.Javanica_Scaff952g011485	598	604	+	12.4909	5.35e-05	0.806	TGCCCTT
1	TGCMCTT	M.Javanica_Scaff2946g026231	600	606	+	12.4909	5.35e-05	0.806	TGCCCTT
1	TGCMCTT	M.Javanica_Scaff98g001877	595	601	-	12.4909	5.35e-05	0.806	TGCCCTT
1	TGCMCTT	M.Javanica_Scaff5483g039658	596	602	-	12.4909	5.35e-05	0.806	TGCCCTT
1	TGCMCTT	M.Javanica_Scaff2700g024675	596	602	-	12.4909	5.35e-05	0.806	TGCCCTT
1	TGCMCTT	M.Javanica_Scaff10060g057589	597	603	-	12.4909	5.35e-05	0.806	TGCCCTT
1	TGCMCTT	M.Javanica_Scaff3468g029324	605	611	+	12.4909	5.35e-05	0.806	TGCCCTT
1	TGCMCTT	M.Javanica_Scaff4504g034939	608	614	+	12.4909	5.35e-05	0.806	TGCCCTT
1	TGCMCTT	M.Javanica_Scaff4411g034476	603	609	-	12.4909	5.35e-05	0.806	TGCCCTT
1	TGCMCTT	M.Javanica_Scaff2720g024805	603	609	-	12.4909	5.35e-05	0.806	TGCCCTT
1	TGCMCTT	M.Javanica_Scaff1432g015645	604	610	-	12.4909	5.35e-05	0.806	TGCCCTT
1	TGCMCTT	M.Javanica_Scaff8686g052932	605	611	-	12.4909	5.35e-05	0.806	TGCCCTT
1	TGCMCTT	M.Javanica_Scaff1283g014427	607	613	-	12.4909	5.35e-05	0.806	TGCCCTT
1	TGCMCTT	M.Javanica_Scaff12843g065787	614	620	+	12.4909	5.35e-05	0.806	TGCCCTT
1	TGCMCTT	M.Javanica_Scaff3774g031114	609	615	-	12.4909	5.35e-05	0.806	TGCCCTT
1	TGCMCTT	M.Javanica_Scaff11385g061673	616	622	+	12.4909	5.35e-05	0.806	TGCCCTT
1	TGCMCTT	M.Javanica_Scaff7414g048007	610	616	-	12.4909	5.35e-05	0.806	TGCCCTT
1	TGCMCTT	M.Javanica_Scaff357g005289	617	623	+	12.4909	5.35e-05	0.806	TGCCCTT
1	TGCMCTT	M.Javanica_Scaff1943g019512	613	619	-	12.4909	5.35e-05	0.806	TGCCCTT
1	TGCMCTT	M.Javanica_Scaff4381g034313	619	625	+	12.4909	5.35e-05	0.806	TGCCCTT
1	TGCMCTT	M.Javanica_Scaff2250g021672	620	626	+	12.4909	5.35e-05	0.806	TGCCCTT
1	TGCMCTT	M.Javanica_Scaff6769g045355	614	620	-	12.4909	5.35e-05	0.806	TGCCCTT
1	TGCMCTT	M.Javanica_Scaff24523g089481	620	626	+	12.4909	5.35e-05	0.806	TGCCCTT
1	TGCMCTT	M.Javanica_Scaff18931g079764	621	627	+	12.4909	5.35e-05	0.806	TGCCCTT
1	TGCMCTT	M.Javanica_Scaff24953g090140	624	630	+	12.4909	5.35e-05	0.806	TGCCCTT
1	TGCMCTT	M.Javanica_Scaff5880g041451	624	630	+	12.4909	5.35e-05	0.806	TGCCCTT
1	TGCMCTT	M.Javanica_Scaff14399g069799	621	627	-	12.4909	5.35e-05	0.806	TGCCCTT
1	TGCMCTT	M.Javanica_Scaff5545g039933	628	634	+	12.4909	5.35e-05	0.806	TGCCCTT
1	TGCMCTT	M.Javanica_Scaff29900g096885	623	629	-	12.4909	5.35e-05	0.806	TGCCCTT
1	TGCMCTT	M.Javanica_Scaff3883g031708	630	636	+	12.4909	5.35e-05	0.806	TGCCCTT
1	TGCMCTT	M.Javanica_Scaff23018g087132	634	640	+	12.4909	5.35e-05	0.806	TGCCCTT
1	TGCMCTT	M.Javanica_Scaff7079g046647	635	641	+	12.4909	5.35e-05	0.806	TGCCCTT
1	TGCMCTT	M.Javanica_Scaff29684g096627	635	641	+	12.4909	5.35e-05	0.806	TGCCCTT
1	TGCMCTT	M.Javanica_Scaff10413g058701	635	641	+	12.4909	5.35e-05	0.806	TGCCCTT
1	TGCMCTT	M.Javanica_Scaff13203g066764	636	642	+	12.4909	5.35e-05	0.806	TGCCCTT
1	TGCMCTT	M.Javanica_Scaff1704g017741	630	636	-	12.4909	5.35e-05	0.806	TGCCCTT
1	TGCMCTT	M.Javanica_Scaff13460g067392	633	639	-	12.4909	5.35e-05	0.806	TGCCCTT
1	TGCMCTT	M.Javanica_Scaff6237g043058	633	639	-	12.4909	5.35e-05	0.806	TGCCCTT
1	TGCMCTT	M.Javanica_Scaff3634g030265	634	640	-	12.4909	5.35e-05	0.806	TGCCCTT
1	TGCMCTT	M.Javanica_Scaff25728g091341	636	642	-	12.4909	5.35e-05	0.806	TGCCCTT
1	TGCMCTT	M.Javanica_Scaff532g007287	637	643	-	12.4909	5.35e-05	0.806	TGCCCTT
1	TGCMCTT	M.Javanica_Scaff6306g043347	637	643	-	12.4909	5.35e-05	0.806	TGCCCTT
1	TGCMCTT	M.Javanica_Scaff12409g064610	640	646	-	12.4909	5.35e-05	0.806	TGCCCTT
1	TGCMCTT	M.Javanica_Scaff14337g069645	646	652	+	12.4909	5.35e-05	0.806	TGCCCTT
1	TGCMCTT	M.Javanica_Scaff9259g054957	649	655	+	12.4909	5.35e-05	0.806	TGCCCTT
1	TGCMCTT	M.Javanica_Scaff5785g041040	643	649	-	12.4909	5.35e-05	0.806	TGCCCTT
1	TGCMCTT	M.Javanica_Scaff5880g041451	651	657	+	12.4909	5.35e-05	0.806	TGCCCTT
1	TGCMCTT	M.Javanica_Scaff7536g048490	654	660	+	12.4909	5.35e-05	0.806	TGCCCTT
1	TGCMCTT	M.Javanica_Scaff5888g041497	654	660	+	12.4909	5.35e-05	0.806	TGCCCTT
1	TGCMCTT	M.Javanica_Scaff6501g044233	654	660	+	12.4909	5.35e-05	0.806	TGCCCTT
1	TGCMCTT	M.Javanica_Scaff2858g025655	655	661	+	12.4909	5.35e-05	0.806	TGCCCTT
1	TGCMCTT	M.Javanica_Scaff14229g069361	655	661	+	12.4909	5.35e-05	0.806	TGCCCTT
1	TGCMCTT	M.Javanica_Scaff1601g016962	650	656	-	12.4909	5.35e-05	0.806	TGCCCTT
1	TGCMCTT	M.Javanica_Scaff858g010640	650	656	-	12.4909	5.35e-05	0.806	TGCCCTT
1	TGCMCTT	M.Javanica_Scaff23731g088254	656	662	+	12.4909	5.35e-05	0.806	TGCCCTT
1	TGCMCTT	M.Javanica_Scaff18931g079764	662	668	+	12.4909	5.35e-05	0.806	TGCCCTT
1	TGCMCTT	M.Javanica_Scaff31121g098322	666	672	+	12.4909	5.35e-05	0.806	TGCCCTT
1	TGCMCTT	M.Javanica_Scaff21151g083962	660	666	-	12.4909	5.35e-05	0.806	TGCCCTT
1	TGCMCTT	M.Javanica_Scaff4278g033761	667	673	+	12.4909	5.35e-05	0.806	TGCCCTT
1	TGCMCTT	M.Javanica_Scaff4303g033905	662	668	-	12.4909	5.35e-05	0.806	TGCCCTT
1	TGCMCTT	M.Javanica_Scaff1601g016962	662	668	-	12.4909	5.35e-05	0.806	TGCCCTT
1	TGCMCTT	M.Javanica_Scaff743g009494	669	675	+	12.4909	5.35e-05	0.806	TGCCCTT
1	TGCMCTT	M.Javanica_Scaff4143g033081	671	677	+	12.4909	5.35e-05	0.806	TGCCCTT
1	TGCMCTT	M.Javanica_Scaff4359g034190	666	672	-	12.4909	5.35e-05	0.806	TGCCCTT
1	TGCMCTT	M.Javanica_Scaff2717g024787	673	679	+	12.4909	5.35e-05	0.806	TGCCCTT
1	TGCMCTT	M.Javanica_Scaff12304g064340	667	673	-	12.4909	5.35e-05	0.806	TGCCCTT
1	TGCMCTT	M.Javanica_Scaff7483g048273	668	674	-	12.4909	5.35e-05	0.806	TGCCCTT
1	TGCMCTT	M.Javanica_Scaff238g003845	670	676	-	12.4909	5.35e-05	0.806	TGCCCTT
1	TGCMCTT	M.Javanica_Scaff1832g018700	671	677	-	12.4909	5.35e-05	0.806	TGCCCTT
1	TGCMCTT	M.Javanica_Scaff23092g087254	678	684	+	12.4909	5.35e-05	0.806	TGCCCTT
1	TGCMCTT	M.Javanica_Scaff20151g082143	678	684	+	12.4909	5.35e-05	0.806	TGCCCTT
1	TGCMCTT	M.Javanica_Scaff4381g034313	678	684	+	12.4909	5.35e-05	0.806	TGCCCTT
1	TGCMCTT	M.Javanica_Scaff9259g054957	679	685	+	12.4909	5.35e-05	0.806	TGCCCTT
1	TGCMCTT	M.Javanica_Scaff112g002099	679	685	-	12.4909	5.35e-05	0.806	TGCCCTT
1	TGCMCTT	M.Javanica_Scaff15503g072503	685	691	+	12.4909	5.35e-05	0.806	TGCCCTT
1	TGCMCTT	M.Javanica_Scaff7730g049246	679	685	-	12.4909	5.35e-05	0.806	TGCCCTT
1	TGCMCTT	M.Javanica_Scaff371g005452	680	686	-	12.4909	5.35e-05	0.806	TGCCCTT
1	TGCMCTT	M.Javanica_Scaff19319g080541	683	689	-	12.4909	5.35e-05	0.806	TGCCCTT
1	TGCMCTT	M.Javanica_Scaff5497g039715	686	692	-	12.4909	5.35e-05	0.806	TGCCCTT
1	TGCMCTT	M.Javanica_Scaff8516g052277	696	702	+	12.4909	5.35e-05	0.806	TGCCCTT
1	TGCMCTT	M.Javanica_Scaff20855g083434	700	706	+	12.4909	5.35e-05	0.806	TGCCCTT
1	TGCMCTT	M.Javanica_Scaff85g001646	700	706	+	12.4909	5.35e-05	0.806	TGCCCTT
1	TGCMCTT	M.Javanica_Scaff5405g039318	695	701	-	12.4909	5.35e-05	0.806	TGCCCTT
1	TGCMCTT	M.Javanica_Scaff12135g063853	695	701	-	12.4909	5.35e-05	0.806	TGCCCTT
1	TGCMCTT	M.Javanica_Scaff9926g057152	695	701	-	12.4909	5.35e-05	0.806	TGCCCTT
1	TGCMCTT	M.Javanica_Scaff4960g037158	702	708	+	12.4909	5.35e-05	0.806	TGCCCTT
1	TGCMCTT	M.Javanica_Scaff7578g048647	703	709	+	12.4909	5.35e-05	0.806	TGCCCTT
1	TGCMCTT	M.Javanica_Scaff14552g070165	705	711	+	12.4909	5.35e-05	0.806	TGCCCTT
1	TGCMCTT	M.Javanica_Scaff9599g056134	705	711	+	12.4909	5.35e-05	0.806	TGCCCTT
1	TGCMCTT	M.Javanica_Scaff2899g025936	706	712	+	12.4909	5.35e-05	0.806	TGCCCTT
1	TGCMCTT	M.Javanica_Scaff13889g068525	707	713	+	12.4909	5.35e-05	0.806	TGCCCTT
1	TGCMCTT	M.Javanica_Scaff2949g026246	704	710	-	12.4909	5.35e-05	0.806	TGCCCTT
1	TGCMCTT	M.Javanica_Scaff1339g014884	710	716	+	12.4909	5.35e-05	0.806	TGCCCTT
1	TGCMCTT	M.Javanica_Scaff13144g066588	705	711	-	12.4909	5.35e-05	0.806	TGCCCTT
1	TGCMCTT	M.Javanica_Scaff1704g017740	712	718	+	12.4909	5.35e-05	0.806	TGCCCTT
1	TGCMCTT	M.Javanica_Scaff8100g050693	714	720	+	12.4909	5.35e-05	0.806	TGCCCTT
1	TGCMCTT	M.Javanica_Scaff4353g034158	708	714	-	12.4909	5.35e-05	0.806	TGCCCTT
1	TGCMCTT	M.Javanica_Scaff12934g066066	714	720	+	12.4909	5.35e-05	0.806	TGCCCTT
1	TGCMCTT	M.Javanica_Scaff2134g020901	715	721	+	12.4909	5.35e-05	0.806	TGCCCTT
1	TGCMCTT	M.Javanica_Scaff5783g041029	717	723	+	12.4909	5.35e-05	0.806	TGCCCTT
1	TGCMCTT	M.Javanica_Scaff3588g029982	718	724	+	12.4909	5.35e-05	0.806	TGCCCTT
1	TGCMCTT	M.Javanica_Scaff442g006324	720	726	+	12.4909	5.35e-05	0.806	TGCCCTT
1	TGCMCTT	M.Javanica_Scaff13376g067188	714	720	-	12.4909	5.35e-05	0.806	TGCCCTT
1	TGCMCTT	M.Javanica_Scaff25530g091038	715	721	-	12.4909	5.35e-05	0.806	TGCCCTT
1	TGCMCTT	M.Javanica_Scaff18756g079415	722	728	+	12.4909	5.35e-05	0.806	TGCCCTT
1	TGCMCTT	M.Javanica_Scaff10897g060175	722	728	+	12.4909	5.35e-05	0.806	TGCCCTT
1	TGCMCTT	M.Javanica_Scaff12883g065894	723	729	+	12.4909	5.35e-05	0.806	TGCCCTT
1	TGCMCTT	M.Javanica_Scaff4960g037158	724	730	+	12.4909	5.35e-05	0.806	TGCCCTT
1	TGCMCTT	M.Javanica_Scaff2454g023051	721	727	-	12.4909	5.35e-05	0.806	TGCCCTT
1	TGCMCTT	M.Javanica_Scaff242g003898	730	736	+	12.4909	5.35e-05	0.806	TGCCCTT
1	TGCMCTT	M.Javanica_Scaff224g003660	731	737	+	12.4909	5.35e-05	0.806	TGCCCTT
1	TGCMCTT	M.Javanica_Scaff2713g024761	737	743	+	12.4909	5.35e-05	0.806	TGCCCTT
1	TGCMCTT	M.Javanica_Scaff5371g039158	731	737	-	12.4909	5.35e-05	0.806	TGCCCTT
1	TGCMCTT	M.Javanica_Scaff25g000611	734	740	-	12.4909	5.35e-05	0.806	TGCCCTT
1	TGCMCTT	M.Javanica_Scaff12749g065533	740	746	+	12.4909	5.35e-05	0.806	TGCCCTT
1	TGCMCTT	M.Javanica_Scaff12304g064340	735	741	-	12.4909	5.35e-05	0.806	TGCCCTT
1	TGCMCTT	M.Javanica_Scaff13305g067009	735	741	-	12.4909	5.35e-05	0.806	TGCCCTT
1	TGCMCTT	M.Javanica_Scaff14996g071283	736	742	-	12.4909	5.35e-05	0.806	TGCCCTT
1	TGCMCTT	M.Javanica_Scaff18488g078890	743	749	+	12.4909	5.35e-05	0.806	TGCCCTT
1	TGCMCTT	M.Javanica_Scaff2720g024805	739	745	-	12.4909	5.35e-05	0.806	TGCCCTT
1	TGCMCTT	M.Javanica_Scaff5405g039318	743	749	-	12.4909	5.35e-05	0.806	TGCCCTT
1	TGCMCTT	M.Javanica_Scaff18931g079764	744	750	-	12.4909	5.35e-05	0.806	TGCCCTT
1	TGCMCTT	M.Javanica_Scaff4639g035619	750	756	+	12.4909	5.35e-05	0.806	TGCCCTT
1	TGCMCTT	M.Javanica_Scaff4401g034420	745	751	-	12.4909	5.35e-05	0.806	TGCCCTT
1	TGCMCTT	M.Javanica_Scaff7898g049909	759	765	+	12.4909	5.35e-05	0.806	TGCCCTT
1	TGCMCTT	M.Javanica_Scaff9259g054957	754	760	-	12.4909	5.35e-05	0.806	TGCCCTT
1	TGCMCTT	M.Javanica_Scaff10608g059317	761	767	+	12.4909	5.35e-05	0.806	TGCCCTT
1	TGCMCTT	M.Javanica_Scaff23458g087830	756	762	-	12.4909	5.35e-05	0.806	TGCCCTT
1	TGCMCTT	M.Javanica_Scaff16207g074061	756	762	-	12.4909	5.35e-05	0.806	TGCCCTT
1	TGCMCTT	M.Javanica_Scaff27539g093875	758	764	-	12.4909	5.35e-05	0.806	TGCCCTT
1	TGCMCTT	M.Javanica_Scaff9761g056624	759	765	-	12.4909	5.35e-05	0.806	TGCCCTT
1	TGCMCTT	M.Javanica_Scaff970g011636	765	771	+	12.4909	5.35e-05	0.806	TGCCCTT
1	TGCMCTT	M.Javanica_Scaff27403g093703	761	767	-	12.4909	5.35e-05	0.806	TGCCCTT
1	TGCMCTT	M.Javanica_Scaff5180g038235	761	767	-	12.4909	5.35e-05	0.806	TGCCCTT
1	TGCMCTT	M.Javanica_Scaff10482g058928	761	767	-	12.4909	5.35e-05	0.806	TGCCCTT
1	TGCMCTT	M.Javanica_Scaff2194g021280	767	773	+	12.4909	5.35e-05	0.806	TGCCCTT
1	TGCMCTT	M.Javanica_Scaff2578g023881	770	776	+	12.4909	5.35e-05	0.806	TGCCCTT
1	TGCMCTT	M.Javanica_Scaff1970g019703	766	772	-	12.4909	5.35e-05	0.806	TGCCCTT
1	TGCMCTT	M.Javanica_Scaff2015g020024	775	781	+	12.4909	5.35e-05	0.806	TGCCCTT
1	TGCMCTT	M.Javanica_Scaff8349g051630	777	783	+	12.4909	5.35e-05	0.806	TGCCCTT
1	TGCMCTT	M.Javanica_Scaff18047g077946	780	786	+	12.4909	5.35e-05	0.806	TGCCCTT
1	TGCMCTT	M.Javanica_Scaff2234g021567	780	786	+	12.4909	5.35e-05	0.806	TGCCCTT
1	TGCMCTT	M.Javanica_Scaff2662g024412	775	781	-	12.4909	5.35e-05	0.806	TGCCCTT
1	TGCMCTT	M.Javanica_Scaff5299g038807	778	784	-	12.4909	5.35e-05	0.806	TGCCCTT
1	TGCMCTT	M.Javanica_Scaff12902g065964	785	791	+	12.4909	5.35e-05	0.806	TGCCCTT
1	TGCMCTT	M.Javanica_Scaff1085g012630	788	794	+	12.4909	5.35e-05	0.806	TGCCCTT
1	TGCMCTT	M.Javanica_Scaff1399g015375	783	789	-	12.4909	5.35e-05	0.806	TGCCCTT
1	TGCMCTT	M.Javanica_Scaff25728g091341	784	790	-	12.4909	5.35e-05	0.806	TGCCCTT
1	TGCMCTT	M.Javanica_Scaff26141g091931	793	799	+	12.4909	5.35e-05	0.806	TGCCCTT
1	TGCMCTT	M.Javanica_Scaff20342g082497	787	793	-	12.4909	5.35e-05	0.806	TGCCCTT
1	TGCMCTT	M.Javanica_Scaff27403g093703	788	794	-	12.4909	5.35e-05	0.806	TGCCCTT
1	TGCMCTT	M.Javanica_Scaff25060g090313	795	801	+	12.4909	5.35e-05	0.806	TGCCCTT
1	TGCMCTT	M.Javanica_Scaff7860g049752	790	796	-	12.4909	5.35e-05	0.806	TGCCCTT
1	TGCMCTT	M.Javanica_Scaff11905g063178	791	797	-	12.4909	5.35e-05	0.806	TGCCCTT
1	TGCMCTT	M.Javanica_Scaff1538g016472	797	803	+	12.4909	5.35e-05	0.806	TGCCCTT
1	TGCMCTT	M.Javanica_Scaff2717g024787	793	799	-	12.4909	5.35e-05	0.806	TGCCCTT
1	TGCMCTT	M.Javanica_Scaff1722g017847	794	800	-	12.4909	5.35e-05	0.806	TGCCCTT
1	TGCMCTT	M.Javanica_Scaff9259g054957	795	801	-	12.4909	5.35e-05	0.806	TGCCCTT
1	TGCMCTT	M.Javanica_Scaff22155g085672	796	802	-	12.4909	5.35e-05	0.806	TGCCCTT
1	TGCMCTT	M.Javanica_Scaff1038g012226	796	802	-	12.4909	5.35e-05	0.806	TGCCCTT
1	TGCMCTT	M.Javanica_Scaff29729g096684	802	808	+	12.4909	5.35e-05	0.806	TGCCCTT
1	TGCMCTT	M.Javanica_Scaff867g010731	797	803	-	12.4909	5.35e-05	0.806	TGCCCTT
1	TGCMCTT	M.Javanica_Scaff372g005475	798	804	-	12.4909	5.35e-05	0.806	TGCCCTT
1	TGCMCTT	M.Javanica_Scaff15216g071809	799	805	-	12.4909	5.35e-05	0.806	TGCCCTT
1	TGCMCTT	M.Javanica_Scaff8323g051540	805	811	+	12.4909	5.35e-05	0.806	TGCCCTT
1	TGCMCTT	M.Javanica_Scaff887g010910	800	806	-	12.4909	5.35e-05	0.806	TGCCCTT
1	TGCMCTT	M.Javanica_Scaff20058g081963	807	813	+	12.4909	5.35e-05	0.806	TGCCCTT
1	TGCMCTT	M.Javanica_Scaff28466g095116	808	814	+	12.4909	5.35e-05	0.806	TGCCCTT
1	TGCMCTT	M.Javanica_Scaff768g009713	806	812	-	12.4909	5.35e-05	0.806	TGCCCTT
1	TGCMCTT	M.Javanica_Scaff30767g097903	812	818	+	12.4909	5.35e-05	0.806	TGCCCTT
1	TGCMCTT	M.Javanica_Scaff2403g022702	809	815	-	12.4909	5.35e-05	0.806	TGCCCTT
1	TGCMCTT	M.Javanica_Scaff4480g034808	814	820	-	12.4909	5.35e-05	0.806	TGCCCTT
1	TGCMCTT	M.Javanica_Scaff10559g059175	821	827	+	12.4909	5.35e-05	0.806	TGCCCTT
1	TGCMCTT	M.Javanica_Scaff11438g061830	816	822	-	12.4909	5.35e-05	0.806	TGCCCTT
1	TGCMCTT	M.Javanica_Scaff16679g075115	822	828	+	12.4909	5.35e-05	0.806	TGCCCTT
1	TGCMCTT	M.Javanica_Scaff6447g043970	817	823	-	12.4909	5.35e-05	0.806	TGCCCTT
1	TGCMCTT	M.Javanica_Scaff500g006957	817	823	-	12.4909	5.35e-05	0.806	TGCCCTT
1	TGCMCTT	M.Javanica_Scaff2118g020797	817	823	-	12.4909	5.35e-05	0.806	TGCCCTT
1	TGCMCTT	M.Javanica_Scaff18132g078127	817	823	-	12.4909	5.35e-05	0.806	TGCCCTT
1	TGCMCTT	M.Javanica_Scaff6769g045355	819	825	-	12.4909	5.35e-05	0.806	TGCCCTT
1	TGCMCTT	M.Javanica_Scaff403g005853	820	826	-	12.4909	5.35e-05	0.806	TGCCCTT
1	TGCMCTT	M.Javanica_Scaff2502g023372	827	833	+	12.4909	5.35e-05	0.806	TGCCCTT
1	TGCMCTT	M.Javanica_Scaff15635g072796	827	833	+	12.4909	5.35e-05	0.806	TGCCCTT
1	TGCMCTT	M.Javanica_Scaff5323g038920	823	829	-	12.4909	5.35e-05	0.806	TGCCCTT
1	TGCMCTT	M.Javanica_Scaff4559g035211	837	843	+	12.4909	5.35e-05	0.806	TGCCCTT
1	TGCMCTT	M.Javanica_Scaff5485g039672	831	837	-	12.4909	5.35e-05	0.806	TGCCCTT
1	TGCMCTT	M.Javanica_Scaff24677g089718	840	846	+	12.4909	5.35e-05	0.806	TGCCCTT
1	TGCMCTT	M.Javanica_Scaff8735g053081	842	848	+	12.4909	5.35e-05	0.806	TGCCCTT
1	TGCMCTT	M.Javanica_Scaff25981g091715	838	844	-	12.4909	5.35e-05	0.806	TGCCCTT
1	TGCMCTT	M.Javanica_Scaff1945g019524	847	853	+	12.4909	5.35e-05	0.806	TGCCCTT
1	TGCMCTT	M.Javanica_Scaff19004g079929	845	851	-	12.4909	5.35e-05	0.806	TGCCCTT
1	TGCMCTT	M.Javanica_Scaff2662g024414	847	853	-	12.4909	5.35e-05	0.806	TGCCCTT
1	TGCMCTT	M.Javanica_Scaff17503g076821	847	853	-	12.4909	5.35e-05	0.806	TGCCCTT
1	TGCMCTT	M.Javanica_Scaff4999g037315	854	860	+	12.4909	5.35e-05	0.806	TGCCCTT
1	TGCMCTT	M.Javanica_Scaff11600g062291	855	861	+	12.4909	5.35e-05	0.806	TGCCCTT
1	TGCMCTT	M.Javanica_Scaff9827g056835	855	861	+	12.4909	5.35e-05	0.806	TGCCCTT
1	TGCMCTT	M.Javanica_Scaff6831g045645	852	858	-	12.4909	5.35e-05	0.806	TGCCCTT
1	TGCMCTT	M.Javanica_Scaff1641g017255	856	862	-	12.4909	5.35e-05	0.806	TGCCCTT
1	TGCMCTT	M.Javanica_Scaff2589g023954	856	862	-	12.4909	5.35e-05	0.806	TGCCCTT
1	TGCMCTT	M.Javanica_Scaff4345g034115	858	864	-	12.4909	5.35e-05	0.806	TGCCCTT
1	TGCMCTT	M.Javanica_Scaff19008g079941	864	870	+	12.4909	5.35e-05	0.806	TGCCCTT
1	TGCMCTT	M.Javanica_Scaff156g002730	861	867	-	12.4909	5.35e-05	0.806	TGCCCTT
1	TGCMCTT	M.Javanica_Scaff8987g053974	868	874	+	12.4909	5.35e-05	0.806	TGCCCTT
1	TGCMCTT	M.Javanica_Scaff10827g059968	869	875	+	12.4909	5.35e-05	0.806	TGCCCTT
1	TGCMCTT	M.Javanica_Scaff7611g048776	870	876	+	12.4909	5.35e-05	0.806	TGCCCTT
1	TGCMCTT	M.Javanica_Scaff7791g049483	867	873	-	12.4909	5.35e-05	0.806	TGCCCTT
1	TGCMCTT	M.Javanica_Scaff12135g063855	873	879	+	12.4909	5.35e-05	0.806	TGCCCTT
1	TGCMCTT	M.Javanica_Scaff2949g026242	867	873	-	12.4909	5.35e-05	0.806	TGCCCTT
1	TGCMCTT	M.Javanica_Scaff1949g019559	876	882	+	12.4909	5.35e-05	0.806	TGCCCTT
1	TGCMCTT	M.Javanica_Scaff3072g026978	872	878	-	12.4909	5.35e-05	0.806	TGCCCTT
1	TGCMCTT	M.Javanica_Scaff24953g090140	879	885	+	12.4909	5.35e-05	0.806	TGCCCTT
1	TGCMCTT	M.Javanica_Scaff9917g057130	873	879	-	12.4909	5.35e-05	0.806	TGCCCTT
1	TGCMCTT	M.Javanica_Scaff1832g018700	876	882	-	12.4909	5.35e-05	0.806	TGCCCTT
1	TGCMCTT	M.Javanica_Scaff14433g069887	883	889	+	12.4909	5.35e-05	0.806	TGCCCTT
1	TGCMCTT	M.Javanica_Scaff10483g058931	879	885	-	12.4909	5.35e-05	0.806	TGCCCTT
1	TGCMCTT	M.Javanica_Scaff6080g042363	880	886	-	12.4909	5.35e-05	0.806	TGCCCTT
1	TGCMCTT	M.Javanica_Scaff6790g045451	888	894	+	12.4909	5.35e-05	0.806	TGCCCTT
1	TGCMCTT	M.Javanica_Scaff20005g081876	889	895	+	12.4909	5.35e-05	0.806	TGCCCTT
1	TGCMCTT	M.Javanica_Scaff22043g085467	885	891	-	12.4909	5.35e-05	0.806	TGCCCTT
1	TGCMCTT	M.Javanica_Scaff465g006606	886	892	-	12.4909	5.35e-05	0.806	TGCCCTT
1	TGCMCTT	M.Javanica_Scaff6830g045638	893	899	+	12.4909	5.35e-05	0.806	TGCCCTT
1	TGCMCTT	M.Javanica_Scaff2713g024762	888	894	-	12.4909	5.35e-05	0.806	TGCCCTT
1	TGCMCTT	M.Javanica_Scaff6266g043180	888	894	-	12.4909	5.35e-05	0.806	TGCCCTT
1	TGCMCTT	M.Javanica_Scaff6296g043310	895	901	+	12.4909	5.35e-05	0.806	TGCCCTT
1	TGCMCTT	M.Javanica_Scaff10948g060321	892	898	-	12.4909	5.35e-05	0.806	TGCCCTT
1	TGCMCTT	M.Javanica_Scaff24271g089096	894	900	-	12.4909	5.35e-05	0.806	TGCCCTT
1	TGCMCTT	M.Javanica_Scaff8747g053127	901	907	+	12.4909	5.35e-05	0.806	TGCCCTT
1	TGCMCTT	M.Javanica_Scaff10846g060020	903	909	+	12.4909	5.35e-05	0.806	TGCCCTT
1	TGCMCTT	M.Javanica_Scaff3057g026883	905	911	+	12.4909	5.35e-05	0.806	TGCCCTT
1	TGCMCTT	M.Javanica_Scaff15746g073067	907	913	+	12.4909	5.35e-05	0.806	TGCCCTT
1	TGCMCTT	M.Javanica_Scaff617g008220	905	911	-	12.4909	5.35e-05	0.806	TGCCCTT
1	TGCMCTT	M.Javanica_Scaff421g006094	913	919	+	12.4909	5.35e-05	0.806	TGCCCTT
1	TGCMCTT	M.Javanica_Scaff2107g020705	908	914	-	12.4909	5.35e-05	0.806	TGCCCTT
1	TGCMCTT	M.Javanica_Scaff6263g043173	916	922	+	12.4909	5.35e-05	0.806	TGCCCTT
1	TGCMCTT	M.Javanica_Scaff7629g048851	910	916	-	12.4909	5.35e-05	0.806	TGCCCTT
1	TGCMCTT	M.Javanica_Scaff12303g064333	911	917	-	12.4909	5.35e-05	0.806	TGCCCTT
1	TGCMCTT	M.Javanica_Scaff2502g023372	921	927	+	12.4909	5.35e-05	0.806	TGCCCTT
1	TGCMCTT	M.Javanica_Scaff9917g057131	923	929	+	12.4909	5.35e-05	0.806	TGCCCTT
1	TGCMCTT	M.Javanica_Scaff6026g042116	917	923	-	12.4909	5.35e-05	0.806	TGCCCTT
1	TGCMCTT	M.Javanica_Scaff14343g069662	917	923	-	12.4909	5.35e-05	0.806	TGCCCTT
1	TGCMCTT	M.Javanica_Scaff5143g038049	917	923	-	12.4909	5.35e-05	0.806	TGCCCTT
1	TGCMCTT	M.Javanica_Scaff3488g029433	924	930	+	12.4909	5.35e-05	0.806	TGCCCTT
1	TGCMCTT	M.Javanica_Scaff1970g019703	920	926	-	12.4909	5.35e-05	0.806	TGCCCTT
1	TGCMCTT	M.Javanica_Scaff8543g052373	920	926	-	12.4909	5.35e-05	0.806	TGCCCTT
1	TGCMCTT	M.Javanica_Scaff18993g079901	926	932	+	12.4909	5.35e-05	0.806	TGCCCTT
1	TGCMCTT	M.Javanica_Scaff23771g088319	927	933	+	12.4909	5.35e-05	0.806	TGCCCTT
1	TGCMCTT	M.Javanica_Scaff7791g049481	928	934	+	12.4909	5.35e-05	0.806	TGCCCTT
1	TGCMCTT	M.Javanica_Scaff4828g036524	923	929	-	12.4909	5.35e-05	0.806	TGCCCTT
1	TGCMCTT	M.Javanica_Scaff9259g054957	926	932	-	12.4909	5.35e-05	0.806	TGCCCTT
1	TGCMCTT	M.Javanica_Scaff23739g088267	934	940	+	12.4909	5.35e-05	0.806	TGCCCTT
1	TGCMCTT	M.Javanica_Scaff2835g025517	928	934	-	12.4909	5.35e-05	0.806	TGCCCTT
1	TGCMCTT	M.Javanica_Scaff6263g043173	928	934	-	12.4909	5.35e-05	0.806	TGCCCTT
1	TGCMCTT	M.Javanica_Scaff15635g072797	929	935	-	12.4909	5.35e-05	0.806	TGCCCTT
1	TGCMCTT	M.Javanica_Scaff8735g053081	939	945	+	12.4909	5.35e-05	0.806	TGCCCTT
1	TGCMCTT	M.Javanica_Scaff2311g022087	940	946	+	12.4909	5.35e-05	0.806	TGCCCTT
1	TGCMCTT	M.Javanica_Scaff14659g070425	941	947	+	12.4909	5.35e-05	0.806	TGCCCTT
1	TGCMCTT	M.Javanica_Scaff6026g042116	936	942	-	12.4909	5.35e-05	0.806	TGCCCTT
1	TGCMCTT	M.Javanica_Scaff1073g012539	937	943	-	12.4909	5.35e-05	0.806	TGCCCTT
1	TGCMCTT	M.Javanica_Scaff6300g043320	938	944	-	12.4909	5.35e-05	0.806	TGCCCTT
1	TGCMCTT	M.Javanica_Scaff24938g090116	944	950	+	12.4909	5.35e-05	0.806	TGCCCTT
1	TGCMCTT	M.Javanica_Scaff12505g064883	948	954	+	12.4909	5.35e-05	0.806	TGCCCTT
1	TGCMCTT	M.Javanica_Scaff6790g045451	948	954	+	12.4909	5.35e-05	0.806	TGCCCTT
1	TGCMCTT	M.Javanica_Scaff6311g043369	950	956	+	12.4909	5.35e-05	0.806	TGCCCTT
1	TGCMCTT	M.Javanica_Scaff9722g056497	950	956	+	12.4909	5.35e-05	0.806	TGCCCTT
1	TGCMCTT	M.Javanica_Scaff270g004219	950	956	+	12.4909	5.35e-05	0.806	TGCCCTT
1	TGCMCTT	M.Javanica_Scaff10948g060321	947	953	-	12.4909	5.35e-05	0.806	TGCCCTT
1	TGCMCTT	M.Javanica_Scaff9495g055763	948	954	-	12.4909	5.35e-05	0.806	TGCCCTT
1	TGCMCTT	M.Javanica_Scaff5458g039555	954	960	+	12.4909	5.35e-05	0.806	TGCCCTT
1	TGCMCTT	M.Javanica_Scaff11851g063034	948	954	-	12.4909	5.35e-05	0.806	TGCCCTT
1	TGCMCTT	M.Javanica_Scaff9637g056253	956	962	+	12.4909	5.35e-05	0.806	TGCCCTT
1	TGCMCTT	M.Javanica_Scaff6344g043519	950	956	-	12.4909	5.35e-05	0.806	TGCCCTT
1	TGCMCTT	M.Javanica_Scaff6026g042116	955	961	-	12.4909	5.35e-05	0.806	TGCCCTT
1	TGCMCTT	M.Javanica_Scaff9933g057178	958	964	-	12.4909	5.35e-05	0.806	TGCCCTT
1	TGCMCTT	M.Javanica_Scaff2362g022432	959	965	-	12.4909	5.35e-05	0.806	TGCCCTT
1	TGCMCTT	M.Javanica_Scaff15918g073440	967	973	+	12.4909	5.35e-05	0.806	TGCCCTT
1	TGCMCTT	M.Javanica_Scaff25376g090805	963	969	-	12.4909	5.35e-05	0.806	TGCCCTT
1	TGCMCTT	M.Javanica_Scaff4303g033905	965	971	-	12.4909	5.35e-05	0.806	TGCCCTT
1	TGCMCTT	M.Javanica_Scaff1945g019521	966	972	-	12.4909	5.35e-05	0.806	TGCCCTT
1	TGCMCTT	M.Javanica_Scaff975g011674	968	974	-	12.4909	5.35e-05	0.806	TGCCCTT
1	TGCMCTT	M.Javanica_Scaff16422g074549	975	981	+	12.4909	5.35e-05	0.806	TGCCCTT
1	TGCMCTT	M.Javanica_Scaff1431g015636	977	983	+	12.4909	5.35e-05	0.806	TGCCCTT
1	TGCMCTT	M.Javanica_Scaff17502g076820	978	984	+	12.4909	5.35e-05	0.806	TGCCCTT
1	TGCMCTT	M.Javanica_Scaff6026g042116	974	980	-	12.4909	5.35e-05	0.806	TGCCCTT
1	TGCMCTT	M.Javanica_Scaff2778g025158	981	987	+	12.4909	5.35e-05	0.806	TGCCCTT
1	TGCMCTT	M.Javanica_Scaff1988g019835	977	983	-	12.4909	5.35e-05	0.806	TGCCCTT
1	TGCMCTT	M.Javanica_Scaff9323g055164	979	985	-	12.4909	5.35e-05	0.806	TGCCCTT
1	TGCMCTT	M.Javanica_Scaff21866g085189	986	992	+	12.4909	5.35e-05	0.806	TGCCCTT
1	TGCMCTT	M.Javanica_Scaff6263g043173	986	992	+	12.4909	5.35e-05	0.806	TGCCCTT
1	TGCMCTT	M.Javanica_Scaff13460g067391	988	994	+	12.4909	5.35e-05	0.806	TGCCCTT
1	TGCMCTT	M.Javanica_Scaff4412g034481	989	995	+	12.4909	5.35e-05	0.806	TGCCCTT
1	TGCMCTT	M.Javanica_Scaff321g004859	990	996	+	12.4909	5.35e-05	0.806	TGCCCTT
1	TGCMCTT	M.Javanica_Scaff12271g064233	990	996	+	12.4909	5.35e-05	0.806	TGCCCTT
1	TGCMCTT	M.Javanica_Scaff10168g057939	984	990	-	12.4909	5.35e-05	0.806	TGCCCTT
1	TGCMCTT	M.Javanica_Scaff3107g027182	992	998	+	12.4909	5.35e-05	0.806	TGCCCTT
1	TGCMCTT	M.Javanica_Scaff12510g064892	995	1001	+	12.4909	5.35e-05	0.806	TGCCCTT
1	TGCMCTT	M.Javanica_Scaff4412g034482	990	996	-	12.4909	5.35e-05	0.806	TGCCCTT
1	TGCMCTT	M.Javanica_Scaff2949g026243	999	1005	+	12.4909	5.35e-05	0.806	TGCCCTT
1	TGCMCTT	M.Javanica_Scaff9639g056258	993	999	-	12.4909	5.35e-05	0.806	TGCCCTT
1	TGCMCTT	M.Javanica_Scaff6026g042116	993	999	-	12.4909	5.35e-05	0.806	TGCCCTT
1	TGCMCTT	M.Javanica_Scaff12967g066152	1002	1008	+	12.4909	5.35e-05	0.806	TGCCCTT
1	TGCMCTT	M.Javanica_Scaff244g003909	1002	1008	+	12.4909	5.35e-05	0.806	TGCCCTT
1	TGCMCTT	M.Javanica_Scaff1408g015444	999	1005	-	12.4909	5.35e-05	0.806	TGCCCTT
1	TGCMCTT	M.Javanica_Scaff10373g058589	1005	1011	+	12.4909	5.35e-05	0.806	TGCCCTT
1	TGCMCTT	M.Javanica_Scaff8387g051780	1001	1007	-	12.4909	5.35e-05	0.806	TGCCCTT
1	TGCMCTT	M.Javanica_Scaff2717g024787	1002	1008	-	12.4909	5.35e-05	0.806	TGCCCTT
1	TGCMCTT	M.Javanica_Scaff1105g012809	1003	1009	-	12.4909	5.35e-05	0.806	TGCCCTT
1	TGCMCTT	M.Javanica_Scaff644g008472	1004	1010	-	12.4909	5.35e-05	0.806	TGCCCTT
1	TGCMCTT	M.Javanica_Scaff31120g098321	1011	1017	+	12.4909	5.35e-05	0.806	TGCCCTT
1	TGCMCTT	M.Javanica_Scaff936g011338	1011	1017	+	12.4909	5.35e-05	0.806	TGCCCTT
1	TGCMCTT	M.Javanica_Scaff6263g043173	1011	1017	+	12.4909	5.35e-05	0.806	TGCCCTT
1	TGCMCTT	M.Javanica_Scaff11600g062291	1014	1020	+	12.4909	5.35e-05	0.806	TGCCCTT
1	TGCMCTT	M.Javanica_Scaff2021g020078	1010	1016	-	12.4909	5.35e-05	0.806	TGCCCTT
1	TGCMCTT	M.Javanica_Scaff20855g083434	1016	1022	+	12.4909	5.35e-05	0.806	TGCCCTT
1	TGCMCTT	M.Javanica_Scaff6026g042116	1012	1018	-	12.4909	5.35e-05	0.806	TGCCCTT
1	TGCMCTT	M.Javanica_Scaff5013g037400	1019	1025	+	12.4909	5.35e-05	0.806	TGCCCTT
1	TGCMCTT	M.Javanica_Scaff11600g062291	1020	1026	+	12.4909	5.35e-05	0.806	TGCCCTT
1	TGCMCTT	M.Javanica_Scaff5984g041932	1017	1023	-	12.4909	5.35e-05	0.806	TGCCCTT
1	TGCMCTT	M.Javanica_Scaff81g001589	1025	1031	+	12.4909	5.35e-05	0.806	TGCCCTT
1	TGCMCTT	M.Javanica_Scaff6263g043173	1028	1034	+	12.4909	5.35e-05	0.806	TGCCCTT
1	TGCMCTT	M.Javanica_Scaff16163g073960	1024	1030	-	12.4909	5.35e-05	0.806	TGCCCTT
1	TGCMCTT	M.Javanica_Scaff3908g031848	1026	1032	-	12.4909	5.35e-05	0.806	TGCCCTT
1	TGCMCTT	M.Javanica_Scaff28405g095030	1027	1033	-	12.4909	5.35e-05	0.806	TGCCCTT
1	TGCMCTT	M.Javanica_Scaff25136g090437	1035	1041	+	12.4909	5.35e-05	0.806	TGCCCTT
1	TGCMCTT	M.Javanica_Scaff30685g097807	1029	1035	-	12.4909	5.35e-05	0.806	TGCCCTT
1	TGCMCTT	M.Javanica_Scaff12749g065533	1036	1042	+	12.4909	5.35e-05	0.806	TGCCCTT
1	TGCMCTT	M.Javanica_Scaff6026g042116	1031	1037	-	12.4909	5.35e-05	0.806	TGCCCTT
1	TGCMCTT	M.Javanica_Scaff15252g071901	1032	1038	-	12.4909	5.35e-05	0.806	TGCCCTT
1	TGCMCTT	M.Javanica_Scaff25376g090805	1033	1039	-	12.4909	5.35e-05	0.806	TGCCCTT
1	TGCMCTT	M.Javanica_Scaff9722g056497	1044	1050	+	12.4909	5.35e-05	0.806	TGCCCTT
1	TGCMCTT	M.Javanica_Scaff6311g043369	1044	1050	+	12.4909	5.35e-05	0.806	TGCCCTT
1	TGCMCTT	M.Javanica_Scaff6407g043790	1039	1045	-	12.4909	5.35e-05	0.806	TGCCCTT
1	TGCMCTT	M.Javanica_Scaff22781g086727	1039	1045	-	12.4909	5.35e-05	0.806	TGCCCTT
1	TGCMCTT	M.Javanica_Scaff160g002782	1045	1051	+	12.4909	5.35e-05	0.806	TGCCCTT
1	TGCMCTT	M.Javanica_Scaff10873g060099	1047	1053	+	12.4909	5.35e-05	0.806	TGCCCTT
1	TGCMCTT	M.Javanica_Scaff1440g015716	1048	1054	+	12.4909	5.35e-05	0.806	TGCCCTT
1	TGCMCTT	M.Javanica_Scaff3560g029811	1049	1055	+	12.4909	5.35e-05	0.806	TGCCCTT
1	TGCMCTT	M.Javanica_Scaff14985g071257	1044	1050	-	12.4909	5.35e-05	0.806	TGCCCTT
1	TGCMCTT	M.Javanica_Scaff936g011344	1051	1057	+	12.4909	5.35e-05	0.806	TGCCCTT
1	TGCMCTT	M.Javanica_Scaff28209g094744	1045	1051	-	12.4909	5.35e-05	0.806	TGCCCTT
1	TGCMCTT	M.Javanica_Scaff282g004370	1046	1052	-	12.4909	5.35e-05	0.806	TGCCCTT
1	TGCMCTT	M.Javanica_Scaff6307g043352	1052	1058	+	12.4909	5.35e-05	0.806	TGCCCTT
1	TGCMCTT	M.Javanica_Scaff22397g086079	1053	1059	+	12.4909	5.35e-05	0.806	TGCCCTT
1	TGCMCTT	M.Javanica_Scaff15925g073456	1050	1056	-	12.4909	5.35e-05	0.806	TGCCCTT
1	TGCMCTT	M.Javanica_Scaff1295g014527	1050	1056	-	12.4909	5.35e-05	0.806	TGCCCTT
1	TGCMCTT	M.Javanica_Scaff1609g017021	1056	1062	+	12.4909	5.35e-05	0.806	TGCCCTT
1	TGCMCTT	M.Javanica_Scaff2138g020923	1056	1062	+	12.4909	5.35e-05	0.806	TGCCCTT
1	TGCMCTT	M.Javanica_Scaff6026g042116	1050	1056	-	12.4909	5.35e-05	0.806	TGCCCTT
1	TGCMCTT	M.Javanica_Scaff3518g029598	1051	1057	-	12.4909	5.35e-05	0.806	TGCCCTT
1	TGCMCTT	M.Javanica_Scaff3069g026953	1054	1060	-	12.4909	5.35e-05	0.806	TGCCCTT
1	TGCMCTT	M.Javanica_Scaff1037g012221	1063	1069	+	12.4909	5.35e-05	0.806	TGCCCTT
1	TGCMCTT	M.Javanica_Scaff10669g059499	1064	1070	+	12.4909	5.35e-05	0.806	TGCCCTT
1	TGCMCTT	M.Javanica_Scaff4809g036421	1058	1064	-	12.4909	5.35e-05	0.806	TGCCCTT
1	TGCMCTT	M.Javanica_Scaff23038g087164	1065	1071	+	12.4909	5.35e-05	0.806	TGCCCTT
1	TGCMCTT	M.Javanica_Scaff6367g043619	1067	1073	+	12.4909	5.35e-05	0.806	TGCCCTT
1	TGCMCTT	M.Javanica_Scaff2831g025483	1061	1067	-	12.4909	5.35e-05	0.806	TGCCCTT
1	TGCMCTT	M.Javanica_Scaff14125g069097	1062	1068	-	12.4909	5.35e-05	0.806	TGCCCTT
1	TGCMCTT	M.Javanica_Scaff13358g067142	1072	1078	+	12.4909	5.35e-05	0.806	TGCCCTT
1	TGCMCTT	M.Javanica_Scaff23496g087888	1072	1078	+	12.4909	5.35e-05	0.806	TGCCCTT
1	TGCMCTT	M.Javanica_Scaff22451g086172	1073	1079	+	12.4909	5.35e-05	0.806	TGCCCTT
1	TGCMCTT	M.Javanica_Scaff6151g042679	1074	1080	+	12.4909	5.35e-05	0.806	TGCCCTT
1	TGCMCTT	M.Javanica_Scaff12995g066222	1068	1074	-	12.4909	5.35e-05	0.806	TGCCCTT
1	TGCMCTT	M.Javanica_Scaff20740g083219	1075	1081	+	12.4909	5.35e-05	0.806	TGCCCTT
1	TGCMCTT	M.Javanica_Scaff6026g042116	1069	1075	-	12.4909	5.35e-05	0.806	TGCCCTT
1	TGCMCTT	M.Javanica_Scaff1178g013500	1070	1076	-	12.4909	5.35e-05	0.806	TGCCCTT
1	TGCMCTT	M.Javanica_Scaff2099g020638	1073	1079	-	12.4909	5.35e-05	0.806	TGCCCTT
1	TGCMCTT	M.Javanica_Scaff4423g034532	1076	1082	-	12.4909	5.35e-05	0.806	TGCCCTT
1	TGCMCTT	M.Javanica_Scaff1590g016878	1083	1089	+	12.4909	5.35e-05	0.806	TGCCCTT
1	TGCMCTT	M.Javanica_Scaff8911g053720	1083	1089	+	12.4909	5.35e-05	0.806	TGCCCTT
1	TGCMCTT	M.Javanica_Scaff8735g053081	1090	1096	+	12.4909	5.35e-05	0.806	TGCCCTT
1	TGCMCTT	M.Javanica_Scaff15874g073354	1087	1093	-	12.4909	5.35e-05	0.806	TGCCCTT
1	TGCMCTT	M.Javanica_Scaff6237g043058	1090	1096	-	12.4909	5.35e-05	0.806	TGCCCTT
1	TGCMCTT	M.Javanica_Scaff7364g047785	1097	1103	+	12.4909	5.35e-05	0.806	TGCCCTT
1	TGCMCTT	M.Javanica_Scaff12358g064478	1099	1105	+	12.4909	5.35e-05	0.806	TGCCCTT
1	TGCMCTT	M.Javanica_Scaff3097g027118	1100	1106	+	12.4909	5.35e-05	0.806	TGCCCTT
1	TGCMCTT	M.Javanica_Scaff3518g029598	1094	1100	-	12.4909	5.35e-05	0.806	TGCCCTT
1	TGCMCTT	M.Javanica_Scaff5099g037819	1107	1113	+	12.4909	5.35e-05	0.806	TGCCCTT
1	TGCMCTT	M.Javanica_Scaff12121g063816	1110	1116	+	12.4909	5.35e-05	0.806	TGCCCTT
1	TGCMCTT	M.Javanica_Scaff10179g057970	1110	1116	+	12.4909	5.35e-05	0.806	TGCCCTT
1	TGCMCTT	M.Javanica_Scaff10846g060021	1105	1111	-	12.4909	5.35e-05	0.806	TGCCCTT
1	TGCMCTT	M.Javanica_Scaff195g003257	1105	1111	-	12.4909	5.35e-05	0.806	TGCCCTT
1	TGCMCTT	M.Javanica_Scaff757g009613	1113	1119	+	12.4909	5.35e-05	0.806	TGCCCTT
1	TGCMCTT	M.Javanica_Scaff2174g021160	1108	1114	-	12.4909	5.35e-05	0.806	TGCCCTT
1	TGCMCTT	M.Javanica_Scaff11066g060702	1114	1120	+	12.4909	5.35e-05	0.806	TGCCCTT
1	TGCMCTT	M.Javanica_Scaff3518g029598	1114	1120	+	12.4909	5.35e-05	0.806	TGCCCTT
1	TGCMCTT	M.Javanica_Scaff12836g065769	1115	1121	+	12.4909	5.35e-05	0.806	TGCCCTT
1	TGCMCTT	M.Javanica_Scaff10168g057938	1117	1123	+	12.4909	5.35e-05	0.806	TGCCCTT
1	TGCMCTT	M.Javanica_Scaff4480g034809	1117	1123	+	12.4909	5.35e-05	0.806	TGCCCTT
1	TGCMCTT	M.Javanica_Scaff1444g015759	1113	1119	-	12.4909	5.35e-05	0.806	TGCCCTT
1	TGCMCTT	M.Javanica_Scaff3388g028863	1114	1120	-	12.4909	5.35e-05	0.806	TGCCCTT
1	TGCMCTT	M.Javanica_Scaff14985g071257	1122	1128	+	12.4909	5.35e-05	0.806	TGCCCTT
1	TGCMCTT	M.Javanica_Scaff2578g023882	1123	1129	+	12.4909	5.35e-05	0.806	TGCCCTT
1	TGCMCTT	M.Javanica_Scaff106g001998	1118	1124	-	12.4909	5.35e-05	0.806	TGCCCTT
1	TGCMCTT	M.Javanica_Scaff15374g072180	1125	1131	+	12.4909	5.35e-05	0.806	TGCCCTT
1	TGCMCTT	M.Javanica_Scaff3681g030566	1125	1131	+	12.4909	5.35e-05	0.806	TGCCCTT
1	TGCMCTT	M.Javanica_Scaff2328g022186	1125	1131	+	12.4909	5.35e-05	0.806	TGCCCTT
1	TGCMCTT	M.Javanica_Scaff2391g022608	1119	1125	-	12.4909	5.35e-05	0.806	TGCCCTT
1	TGCMCTT	M.Javanica_Scaff194g003247	1126	1132	+	12.4909	5.35e-05	0.806	TGCCCTT
1	TGCMCTT	M.Javanica_Scaff6026g042116	1127	1133	-	12.4909	5.35e-05	0.806	TGCCCTT
1	TGCMCTT	M.Javanica_Scaff9182g054683	1136	1142	+	12.4909	5.35e-05	0.806	TGCCCTT
1	TGCMCTT	M.Javanica_Scaff23616g088075	1131	1137	-	12.4909	5.35e-05	0.806	TGCCCTT
1	TGCMCTT	M.Javanica_Scaff97g001863	1138	1144	+	12.4909	5.35e-05	0.806	TGCCCTT
1	TGCMCTT	M.Javanica_Scaff3918g031895	1133	1139	-	12.4909	5.35e-05	0.806	TGCCCTT
1	TGCMCTT	M.Javanica_Scaff957g011534	1134	1140	-	12.4909	5.35e-05	0.806	TGCCCTT
1	TGCMCTT	M.Javanica_Scaff5785g041039	1141	1147	+	12.4909	5.35e-05	0.806	TGCCCTT
1	TGCMCTT	M.Javanica_Scaff4475g034782	1142	1148	+	12.4909	5.35e-05	0.806	TGCCCTT
1	TGCMCTT	M.Javanica_Scaff186g003144	1137	1143	-	12.4909	5.35e-05	0.806	TGCCCTT
1	TGCMCTT	M.Javanica_Scaff29281g096160	1146	1152	+	12.4909	5.35e-05	0.806	TGCCCTT
1	TGCMCTT	M.Javanica_Scaff7971g050187	1140	1146	-	12.4909	5.35e-05	0.806	TGCCCTT
1	TGCMCTT	M.Javanica_Scaff11649g062433	1141	1147	-	12.4909	5.35e-05	0.806	TGCCCTT
1	TGCMCTT	M.Javanica_Scaff9903g057081	1142	1148	-	12.4909	5.35e-05	0.806	TGCCCTT
1	TGCMCTT	M.Javanica_Scaff91g001764	1151	1157	+	12.4909	5.35e-05	0.806	TGCCCTT
1	TGCMCTT	M.Javanica_Scaff7399g047939	1145	1151	-	12.4909	5.35e-05	0.806	TGCCCTT
1	TGCMCTT	M.Javanica_Scaff14641g070386	1146	1152	-	12.4909	5.35e-05	0.806	TGCCCTT
1	TGCMCTT	M.Javanica_Scaff12794g065654	1148	1154	-	12.4909	5.35e-05	0.806	TGCCCTT
1	TGCMCTT	M.Javanica_Scaff4359g034190	1154	1160	+	12.4909	5.35e-05	0.806	TGCCCTT
1	TGCMCTT	M.Javanica_Scaff12135g063854	1156	1162	+	12.4909	5.35e-05	0.806	TGCCCTT
1	TGCMCTT	M.Javanica_Scaff721g009271	1157	1163	+	12.4909	5.35e-05	0.806	TGCCCTT
1	TGCMCTT	M.Javanica_Scaff25685g091275	1160	1166	+	12.4909	5.35e-05	0.806	TGCCCTT
1	TGCMCTT	M.Javanica_Scaff6568g044522	1162	1168	+	12.4909	5.35e-05	0.806	TGCCCTT
1	TGCMCTT	M.Javanica_Scaff1408g015444	1156	1162	-	12.4909	5.35e-05	0.806	TGCCCTT
1	TGCMCTT	M.Javanica_Scaff2538g023592	1163	1169	+	12.4909	5.35e-05	0.806	TGCCCTT
1	TGCMCTT	M.Javanica_Scaff433g006228	1172	1178	+	12.4909	5.35e-05	0.806	TGCCCTT
1	TGCMCTT	M.Javanica_Scaff12409g064610	1167	1173	-	12.4909	5.35e-05	0.806	TGCCCTT
1	TGCMCTT	M.Javanica_Scaff1994g019871	1175	1181	+	12.4909	5.35e-05	0.806	TGCCCTT
1	TGCMCTT	M.Javanica_Scaff7024g046419	1175	1181	+	12.4909	5.35e-05	0.806	TGCCCTT
1	TGCMCTT	M.Javanica_Scaff12502g064876	1179	1185	+	12.4909	5.35e-05	0.806	TGCCCTT
1	TGCMCTT	M.Javanica_Scaff4475g034786	1180	1186	+	12.4909	5.35e-05	0.806	TGCCCTT
1	TGCMCTT	M.Javanica_Scaff10204g058064	1180	1186	+	12.4909	5.35e-05	0.806	TGCCCTT
1	TGCMCTT	M.Javanica_Scaff106g001998	1177	1183	-	12.4909	5.35e-05	0.806	TGCCCTT
1	TGCMCTT	M.Javanica_Scaff743g009492	1179	1185	-	12.4909	5.35e-05	0.806	TGCCCTT
1	TGCMCTT	M.Javanica_Scaff16221g074092	1180	1186	-	12.4909	5.35e-05	0.806	TGCCCTT
1	TGCMCTT	M.Javanica_Scaff110g002057	1182	1188	-	12.4909	5.35e-05	0.806	TGCCCTT
1	TGCMCTT	M.Javanica_Scaff482g006771	1188	1194	+	12.4909	5.35e-05	0.806	TGCCCTT
1	TGCMCTT	M.Javanica_Scaff879g010840	1184	1190	-	12.4909	5.35e-05	0.806	TGCCCTT
1	TGCMCTT	M.Javanica_Scaff407g005916	1189	1195	-	12.4909	5.35e-05	0.806	TGCCCTT
1	TGCMCTT	M.Javanica_Scaff5240g038492	1195	1201	+	12.4909	5.35e-05	0.806	TGCCCTT
1	TGCMCTT	M.Javanica_Scaff1200g013699	1195	1201	+	12.4909	5.35e-05	0.806	TGCCCTT
1	TGCMCTT	M.Javanica_Scaff3196g027749	1196	1202	+	12.4909	5.35e-05	0.806	TGCCCTT
1	TGCMCTT	M.Javanica_Scaff11649g062433	1194	1200	-	12.4909	5.35e-05	0.806	TGCCCTT
1	TGCMCTT	M.Javanica_Scaff9725g056509	1201	1207	+	12.4909	5.35e-05	0.806	TGCCCTT
1	TGCMCTT	M.Javanica_Scaff14381g069754	1203	1209	+	12.4909	5.35e-05	0.806	TGCCCTT
1	TGCMCTT	M.Javanica_Scaff2391g022608	1203	1209	+	12.4909	5.35e-05	0.806	TGCCCTT
1	TGCMCTT	M.Javanica_Scaff5353g039077	1204	1210	+	12.4909	5.35e-05	0.806	TGCCCTT
1	TGCMCTT	M.Javanica_Scaff3229g027945	1202	1208	-	12.4909	5.35e-05	0.806	TGCCCTT
1	TGCMCTT	M.Javanica_Scaff4052g032614	1210	1216	+	12.4909	5.35e-05	0.806	TGCCCTT
1	TGCMCTT	M.Javanica_Scaff16251g074164	1205	1211	-	12.4909	5.35e-05	0.806	TGCCCTT
1	TGCMCTT	M.Javanica_Scaff3095g027102	1213	1219	+	12.4909	5.35e-05	0.806	TGCCCTT
1	TGCMCTT	M.Javanica_Scaff3468g029324	1213	1219	+	12.4909	5.35e-05	0.806	TGCCCTT
1	TGCMCTT	M.Javanica_Scaff1023g012113	1208	1214	-	12.4909	5.35e-05	0.806	TGCCCTT
1	TGCMCTT	M.Javanica_Scaff9917g057131	1212	1218	-	12.4909	5.35e-05	0.806	TGCCCTT
1	TGCMCTT	M.Javanica_Scaff413g005994	1218	1224	+	12.4909	5.35e-05	0.806	TGCCCTT
1	TGCMCTT	M.Javanica_Scaff18542g078986	1219	1225	+	12.4909	5.35e-05	0.806	TGCCCTT
1	TGCMCTT	M.Javanica_Scaff29281g096160	1220	1226	+	12.4909	5.35e-05	0.806	TGCCCTT
1	TGCMCTT	M.Javanica_Scaff3229g027945	1222	1228	+	12.4909	5.35e-05	0.806	TGCCCTT
1	TGCMCTT	M.Javanica_Scaff432g006203	1216	1222	-	12.4909	5.35e-05	0.806	TGCCCTT
1	TGCMCTT	M.Javanica_Scaff348g005179	1218	1224	-	12.4909	5.35e-05	0.806	TGCCCTT
1	TGCMCTT	M.Javanica_Scaff28116g094639	1225	1231	+	12.4909	5.35e-05	0.806	TGCCCTT
1	TGCMCTT	M.Javanica_Scaff9751g056601	1226	1232	+	12.4909	5.35e-05	0.806	TGCCCTT
1	TGCMCTT	M.Javanica_Scaff9759g056621	1222	1228	-	12.4909	5.35e-05	0.806	TGCCCTT
1	TGCMCTT	M.Javanica_Scaff495g006914	1222	1228	-	12.4909	5.35e-05	0.806	TGCCCTT
1	TGCMCTT	M.Javanica_Scaff1178g013500	1224	1230	-	12.4909	5.35e-05	0.806	TGCCCTT
1	TGCMCTT	M.Javanica_Scaff24337g089184	1230	1236	+	12.4909	5.35e-05	0.806	TGCCCTT
1	TGCMCTT	M.Javanica_Scaff5262g038589	1231	1237	+	12.4909	5.35e-05	0.806	TGCCCTT
1	TGCMCTT	M.Javanica_Scaff15493g072470	1226	1232	-	12.4909	5.35e-05	0.806	TGCCCTT
1	TGCMCTT	M.Javanica_Scaff9599g056133	1226	1232	-	12.4909	5.35e-05	0.806	TGCCCTT
1	TGCMCTT	M.Javanica_Scaff598g007999	1232	1238	+	12.4909	5.35e-05	0.806	TGCCCTT
1	TGCMCTT	M.Javanica_Scaff22658g086518	1233	1239	+	12.4909	5.35e-05	0.806	TGCCCTT
1	TGCMCTT	M.Javanica_Scaff11g000319	1234	1240	+	12.4909	5.35e-05	0.806	TGCCCTT
1	TGCMCTT	M.Javanica_Scaff11770g062806	1230	1236	-	12.4909	5.35e-05	0.806	TGCCCTT
1	TGCMCTT	M.Javanica_Scaff14381g069754	1237	1243	+	12.4909	5.35e-05	0.806	TGCCCTT
1	TGCMCTT	M.Javanica_Scaff1899g019176	1237	1243	+	12.4909	5.35e-05	0.806	TGCCCTT
1	TGCMCTT	M.Javanica_Scaff12808g065703	1232	1238	-	12.4909	5.35e-05	0.806	TGCCCTT
1	TGCMCTT	M.Javanica_Scaff579g007795	1233	1239	-	12.4909	5.35e-05	0.806	TGCCCTT
1	TGCMCTT	M.Javanica_Scaff6562g044494	1234	1240	-	12.4909	5.35e-05	0.806	TGCCCTT
1	TGCMCTT	M.Javanica_Scaff192g003220	1243	1249	+	12.4909	5.35e-05	0.806	TGCCCTT
1	TGCMCTT	M.Javanica_Scaff24556g089534	1239	1245	-	12.4909	5.35e-05	0.806	TGCCCTT
1	TGCMCTT	M.Javanica_Scaff726g009329	1245	1251	+	12.4909	5.35e-05	0.806	TGCCCTT
1	TGCMCTT	M.Javanica_Scaff7971g050187	1240	1246	-	12.4909	5.35e-05	0.806	TGCCCTT
1	TGCMCTT	M.Javanica_Scaff3840g031483	1247	1253	+	12.4909	5.35e-05	0.806	TGCCCTT
1	TGCMCTT	M.Javanica_Scaff5323g038918	1247	1253	+	12.4909	5.35e-05	0.806	TGCCCTT
1	TGCMCTT	M.Javanica_Scaff20005g081876	1249	1255	+	12.4909	5.35e-05	0.806	TGCCCTT
1	TGCMCTT	M.Javanica_Scaff1780g018313	1251	1257	+	12.4909	5.35e-05	0.806	TGCCCTT
1	TGCMCTT	M.Javanica_Scaff11723g062660	1252	1258	+	12.4909	5.35e-05	0.806	TGCCCTT
1	TGCMCTT	M.Javanica_Scaff6158g042719	1253	1259	+	12.4909	5.35e-05	0.806	TGCCCTT
1	TGCMCTT	M.Javanica_Scaff268g004202	1248	1254	-	12.4909	5.35e-05	0.806	TGCCCTT
1	TGCMCTT	M.Javanica_Scaff911g011134	1249	1255	-	12.4909	5.35e-05	0.806	TGCCCTT
1	TGCMCTT	M.Javanica_Scaff10547g059145	1256	1262	+	12.4909	5.35e-05	0.806	TGCCCTT
1	TGCMCTT	M.Javanica_Scaff18132g078127	1250	1256	-	12.4909	5.35e-05	0.806	TGCCCTT
1	TGCMCTT	M.Javanica_Scaff6300g043319	1251	1257	-	12.4909	5.35e-05	0.806	TGCCCTT
1	TGCMCTT	M.Javanica_Scaff879g010837	1251	1257	-	12.4909	5.35e-05	0.806	TGCCCTT
1	TGCMCTT	M.Javanica_Scaff6062g042274	1258	1264	+	12.4909	5.35e-05	0.806	TGCCCTT
1	TGCMCTT	M.Javanica_Scaff13226g066828	1258	1264	+	12.4909	5.35e-05	0.806	TGCCCTT
1	TGCMCTT	M.Javanica_Scaff1105g012809	1252	1258	-	12.4909	5.35e-05	0.806	TGCCCTT
1	TGCMCTT	M.Javanica_Scaff25212g090555	1259	1265	+	12.4909	5.35e-05	0.806	TGCCCTT
1	TGCMCTT	M.Javanica_Scaff21307g084234	1261	1267	+	12.4909	5.35e-05	0.806	TGCCCTT
1	TGCMCTT	M.Javanica_Scaff630g008340	1262	1268	+	12.4909	5.35e-05	0.806	TGCCCTT
1	TGCMCTT	M.Javanica_Scaff8424g051923	1265	1271	+	12.4909	5.35e-05	0.806	TGCCCTT
1	TGCMCTT	M.Javanica_Scaff234g003786	1267	1273	+	12.4909	5.35e-05	0.806	TGCCCTT
1	TGCMCTT	M.Javanica_Scaff8613g052641	1269	1275	+	12.4909	5.35e-05	0.806	TGCCCTT
1	TGCMCTT	M.Javanica_Scaff4945g037090	1274	1280	+	12.4909	5.35e-05	0.806	TGCCCTT
1	TGCMCTT	M.Javanica_Scaff4486g034851	1275	1281	+	12.4909	5.35e-05	0.806	TGCCCTT
1	TGCMCTT	M.Javanica_Scaff9725g056509	1272	1278	-	12.4909	5.35e-05	0.806	TGCCCTT
1	TGCMCTT	M.Javanica_Scaff3654g030381	1278	1284	+	12.4909	5.35e-05	0.806	TGCCCTT
1	TGCMCTT	M.Javanica_Scaff11851g063034	1272	1278	-	12.4909	5.35e-05	0.806	TGCCCTT
1	TGCMCTT	M.Javanica_Scaff117g002156	1280	1286	+	12.4909	5.35e-05	0.806	TGCCCTT
1	TGCMCTT	M.Javanica_Scaff2946g026231	1282	1288	+	12.4909	5.35e-05	0.806	TGCCCTT
1	TGCMCTT	M.Javanica_Scaff2835g025518	1282	1288	+	12.4909	5.35e-05	0.806	TGCCCTT
1	TGCMCTT	M.Javanica_Scaff12470g064783	1283	1289	+	12.4909	5.35e-05	0.806	TGCCCTT
1	TGCMCTT	M.Javanica_Scaff194g003246	1283	1289	+	12.4909	5.35e-05	0.806	TGCCCTT
1	TGCMCTT	M.Javanica_Scaff5240g038492	1290	1296	+	12.4909	5.35e-05	0.806	TGCCCTT
1	TGCMCTT	M.Javanica_Scaff7965g050160	1285	1291	-	12.4909	5.35e-05	0.806	TGCCCTT
1	TGCMCTT	M.Javanica_Scaff1158g013331	1288	1294	-	12.4909	5.35e-05	0.806	TGCCCTT
1	TGCMCTT	M.Javanica_Scaff12135g063855	1290	1296	-	12.4909	5.35e-05	0.806	TGCCCTT
1	TGCMCTT	M.Javanica_Scaff4486g034851	1298	1304	+	12.4909	5.35e-05	0.806	TGCCCTT
1	TGCMCTT	M.Javanica_Scaff15048g071417	1298	1304	+	12.4909	5.35e-05	0.806	TGCCCTT
1	TGCMCTT	M.Javanica_Scaff3619g030178	1300	1306	+	12.4909	5.35e-05	0.806	TGCCCTT
1	TGCMCTT	M.Javanica_Scaff15945g073490	1301	1307	+	12.4909	5.35e-05	0.806	TGCCCTT
1	TGCMCTT	M.Javanica_Scaff7578g048647	1295	1301	-	12.4909	5.35e-05	0.806	TGCCCTT
1	TGCMCTT	M.Javanica_Scaff6569g044526	1295	1301	-	12.4909	5.35e-05	0.806	TGCCCTT
1	TGCMCTT	M.Javanica_Scaff4339g034087	1302	1308	+	12.4909	5.35e-05	0.806	TGCCCTT
1	TGCMCTT	M.Javanica_Scaff1965g019669	1297	1303	-	12.4909	5.35e-05	0.806	TGCCCTT
1	TGCMCTT	M.Javanica_Scaff7583g048671	1298	1304	-	12.4909	5.35e-05	0.806	TGCCCTT
1	TGCMCTT	M.Javanica_Scaff9323g055164	1300	1306	-	12.4909	5.35e-05	0.806	TGCCCTT
1	TGCMCTT	M.Javanica_Scaff25243g090608	1301	1307	-	12.4909	5.35e-05	0.806	TGCCCTT
1	TGCMCTT	M.Javanica_Scaff3427g029095	1308	1314	+	12.4909	5.35e-05	0.806	TGCCCTT
1	TGCMCTT	M.Javanica_Scaff14864g070959	1303	1309	-	12.4909	5.35e-05	0.806	TGCCCTT
1	TGCMCTT	M.Javanica_Scaff264g004165	1312	1318	+	12.4909	5.35e-05	0.806	TGCCCTT
1	TGCMCTT	M.Javanica_Scaff2251g021675	1306	1312	-	12.4909	5.35e-05	0.806	TGCCCTT
1	TGCMCTT	M.Javanica_Scaff10984g060430	1306	1312	-	12.4909	5.35e-05	0.806	TGCCCTT
1	TGCMCTT	M.Javanica_Scaff2869g025747	1314	1320	+	12.4909	5.35e-05	0.806	TGCCCTT
1	TGCMCTT	M.Javanica_Scaff9903g057081	1310	1316	-	12.4909	5.35e-05	0.806	TGCCCTT
1	TGCMCTT	M.Javanica_Scaff11545g062117	1316	1322	+	12.4909	5.35e-05	0.806	TGCCCTT
1	TGCMCTT	M.Javanica_Scaff9274g054997	1317	1323	+	12.4909	5.35e-05	0.806	TGCCCTT
1	TGCMCTT	M.Javanica_Scaff22087g085552	1315	1321	-	12.4909	5.35e-05	0.806	TGCCCTT
1	TGCMCTT	M.Javanica_Scaff3643g030320	1315	1321	-	12.4909	5.35e-05	0.806	TGCCCTT
1	TGCMCTT	M.Javanica_Scaff10427g058767	1316	1322	-	12.4909	5.35e-05	0.806	TGCCCTT
1	TGCMCTT	M.Javanica_Scaff15635g072796	1323	1329	+	12.4909	5.35e-05	0.806	TGCCCTT
1	TGCMCTT	M.Javanica_Scaff1609g017021	1323	1329	+	12.4909	5.35e-05	0.806	TGCCCTT
1	TGCMCTT	M.Javanica_Scaff5230g038452	1318	1324	-	12.4909	5.35e-05	0.806	TGCCCTT
1	TGCMCTT	M.Javanica_Scaff596g007987	1319	1325	-	12.4909	5.35e-05	0.806	TGCCCTT
1	TGCMCTT	M.Javanica_Scaff407g005917	1320	1326	-	12.4909	5.35e-05	0.806	TGCCCTT
1	TGCMCTT	M.Javanica_Scaff24337g089184	1327	1333	+	12.4909	5.35e-05	0.806	TGCCCTT
1	TGCMCTT	M.Javanica_Scaff7129g046858	1321	1327	-	12.4909	5.35e-05	0.806	TGCCCTT
1	TGCMCTT	M.Javanica_Scaff1875g018997	1322	1328	-	12.4909	5.35e-05	0.806	TGCCCTT
1	TGCMCTT	M.Javanica_Scaff13845g068423	1323	1329	-	12.4909	5.35e-05	0.806	TGCCCTT
1	TGCMCTT	M.Javanica_Scaff1339g014887	1329	1335	+	12.4909	5.35e-05	0.806	TGCCCTT
1	TGCMCTT	M.Javanica_Scaff1775g018266	1325	1331	-	12.4909	5.35e-05	0.806	TGCCCTT
1	TGCMCTT	M.Javanica_Scaff6018g042079	1332	1338	+	12.4909	5.35e-05	0.806	TGCCCTT
1	TGCMCTT	M.Javanica_Scaff2545g023642	1334	1340	+	12.4909	5.35e-05	0.806	TGCCCTT
1	TGCMCTT	M.Javanica_Scaff224g003646	1334	1340	+	12.4909	5.35e-05	0.806	TGCCCTT
1	TGCMCTT	M.Javanica_Scaff12839g065776	1329	1335	-	12.4909	5.35e-05	0.806	TGCCCTT
1	TGCMCTT	M.Javanica_Scaff1291g014492	1335	1341	+	12.4909	5.35e-05	0.806	TGCCCTT
1	TGCMCTT	M.Javanica_Scaff7958g050130	1336	1342	+	12.4909	5.35e-05	0.806	TGCCCTT
1	TGCMCTT	M.Javanica_Scaff23408g087744	1330	1336	-	12.4909	5.35e-05	0.806	TGCCCTT
1	TGCMCTT	M.Javanica_Scaff500g006955	1337	1343	+	12.4909	5.35e-05	0.806	TGCCCTT
1	TGCMCTT	M.Javanica_Scaff18993g079901	1331	1337	-	12.4909	5.35e-05	0.806	TGCCCTT
1	TGCMCTT	M.Javanica_Scaff1828g018667	1333	1339	-	12.4909	5.35e-05	0.806	TGCCCTT
1	TGCMCTT	M.Javanica_Scaff11545g062117	1339	1345	+	12.4909	5.35e-05	0.806	TGCCCTT
1	TGCMCTT	M.Javanica_Scaff3983g032280	1339	1345	+	12.4909	5.35e-05	0.806	TGCCCTT
1	TGCMCTT	M.Javanica_Scaff2409g022733	1336	1342	-	12.4909	5.35e-05	0.806	TGCCCTT
1	TGCMCTT	M.Javanica_Scaff3240g028000	1343	1349	+	12.4909	5.35e-05	0.806	TGCCCTT
1	TGCMCTT	M.Javanica_Scaff2662g024415	1344	1350	+	12.4909	5.35e-05	0.806	TGCCCTT
1	TGCMCTT	M.Javanica_Scaff985g011763	1345	1351	+	12.4909	5.35e-05	0.806	TGCCCTT
1	TGCMCTT	M.Javanica_Scaff15244g071882	1346	1352	+	12.4909	5.35e-05	0.806	TGCCCTT
1	TGCMCTT	M.Javanica_Scaff14659g070425	1341	1347	-	12.4909	5.35e-05	0.806	TGCCCTT
1	TGCMCTT	M.Javanica_Scaff916g011163	1342	1348	-	12.4909	5.35e-05	0.806	TGCCCTT
1	TGCMCTT	M.Javanica_Scaff104g001969	1344	1350	-	12.4909	5.35e-05	0.806	TGCCCTT
1	TGCMCTT	M.Javanica_Scaff8827g053415	1352	1358	+	12.4909	5.35e-05	0.806	TGCCCTT
1	TGCMCTT	M.Javanica_Scaff5303g038830	1352	1358	+	12.4909	5.35e-05	0.806	TGCCCTT
1	TGCMCTT	M.Javanica_Scaff1291g014492	1347	1353	-	12.4909	5.35e-05	0.806	TGCCCTT
1	TGCMCTT	M.Javanica_Scaff500g006955	1349	1355	-	12.4909	5.35e-05	0.806	TGCCCTT
1	TGCMCTT	M.Javanica_Scaff8303g051476	1350	1356	-	12.4909	5.35e-05	0.806	TGCCCTT
1	TGCMCTT	M.Javanica_Scaff1564g016679	1356	1362	+	12.4909	5.35e-05	0.806	TGCCCTT
1	TGCMCTT	M.Javanica_Scaff3069g026953	1350	1356	-	12.4909	5.35e-05	0.806	TGCCCTT
1	TGCMCTT	M.Javanica_Scaff2873g025769	1353	1359	-	12.4909	5.35e-05	0.806	TGCCCTT
1	TGCMCTT	M.Javanica_Scaff776g009793	1360	1366	+	12.4909	5.35e-05	0.806	TGCCCTT
1	TGCMCTT	M.Javanica_Scaff774g009770	1360	1366	+	12.4909	5.35e-05	0.806	TGCCCTT
1	TGCMCTT	M.Javanica_Scaff4808g036416	1355	1361	-	12.4909	5.35e-05	0.806	TGCCCTT
1	TGCMCTT	M.Javanica_Scaff86g001679	1355	1361	-	12.4909	5.35e-05	0.806	TGCCCTT
1	TGCMCTT	M.Javanica_Scaff2160g021077	1355	1361	-	12.4909	5.35e-05	0.806	TGCCCTT
1	TGCMCTT	M.Javanica_Scaff7367g047799	1357	1363	-	12.4909	5.35e-05	0.806	TGCCCTT
1	TGCMCTT	M.Javanica_Scaff91g001764	1358	1364	-	12.4909	5.35e-05	0.806	TGCCCTT
1	TGCMCTT	M.Javanica_Scaff985g011763	1365	1371	+	12.4909	5.35e-05	0.806	TGCCCTT
1	TGCMCTT	M.Javanica_Scaff25243g090608	1360	1366	-	12.4909	5.35e-05	0.806	TGCCCTT
1	TGCMCTT	M.Javanica_Scaff20894g083497	1367	1373	+	12.4909	5.35e-05	0.806	TGCCCTT
1	TGCMCTT	M.Javanica_Scaff432g006203	1361	1367	-	12.4909	5.35e-05	0.806	TGCCCTT
1	TGCMCTT	M.Javanica_Scaff13659g067929	1369	1375	+	12.4909	5.35e-05	0.806	TGCCCTT
1	TGCMCTT	M.Javanica_Scaff2003g019942	1364	1370	-	12.4909	5.35e-05	0.806	TGCCCTT
1	TGCMCTT	M.Javanica_Scaff1078g012581	1365	1371	-	12.4909	5.35e-05	0.806	TGCCCTT
1	TGCMCTT	M.Javanica_Scaff18132g078127	1367	1373	-	12.4909	5.35e-05	0.806	TGCCCTT
1	TGCMCTT	M.Javanica_Scaff9017g054071	1368	1374	-	12.4909	5.35e-05	0.806	TGCCCTT
1	TGCMCTT	M.Javanica_Scaff1408g015455	1370	1376	-	12.4909	5.35e-05	0.806	TGCCCTT
1	TGCMCTT	M.Javanica_Scaff14433g069887	1377	1383	+	12.4909	5.35e-05	0.806	TGCCCTT
1	TGCMCTT	M.Javanica_Scaff18839g079583	1377	1383	+	12.4909	5.35e-05	0.806	TGCCCTT
1	TGCMCTT	M.Javanica_Scaff13841g068412	1378	1384	+	12.4909	5.35e-05	0.806	TGCCCTT
1	TGCMCTT	M.Javanica_Scaff12502g064876	1379	1385	+	12.4909	5.35e-05	0.806	TGCCCTT
1	TGCMCTT	M.Javanica_Scaff6887g045875	1380	1386	+	12.4909	5.35e-05	0.806	TGCCCTT
1	TGCMCTT	M.Javanica_Scaff14388g069768	1380	1386	+	12.4909	5.35e-05	0.806	TGCCCTT
1	TGCMCTT	M.Javanica_Scaff2831g025481	1381	1387	+	12.4909	5.35e-05	0.806	TGCCCTT
1	TGCMCTT	M.Javanica_Scaff1229g013954	1375	1381	-	12.4909	5.35e-05	0.806	TGCCCTT
1	TGCMCTT	M.Javanica_Scaff3199g027765	1381	1387	+	12.4909	5.35e-05	0.806	TGCCCTT
1	TGCMCTT	M.Javanica_Scaff2632g024222	1375	1381	-	12.4909	5.35e-05	0.806	TGCCCTT
1	TGCMCTT	M.Javanica_Scaff9970g057298	1376	1382	-	12.4909	5.35e-05	0.806	TGCCCTT
1	TGCMCTT	M.Javanica_Scaff1433g015651	1376	1382	-	12.4909	5.35e-05	0.806	TGCCCTT
1	TGCMCTT	M.Javanica_Scaff2107g020704	1383	1389	+	12.4909	5.35e-05	0.806	TGCCCTT
1	TGCMCTT	M.Javanica_Scaff5497g039715	1383	1389	+	12.4909	5.35e-05	0.806	TGCCCTT
1	TGCMCTT	M.Javanica_Scaff1763g018178	1383	1389	+	12.4909	5.35e-05	0.806	TGCCCTT
1	TGCMCTT	M.Javanica_Scaff858g010639	1385	1391	+	12.4909	5.35e-05	0.806	TGCCCTT
1	TGCMCTT	M.Javanica_Scaff11652g062442	1380	1386	-	12.4909	5.35e-05	0.806	TGCCCTT
1	TGCMCTT	M.Javanica_Scaff12808g065703	1386	1392	+	12.4909	5.35e-05	0.806	TGCCCTT
1	TGCMCTT	M.Javanica_Scaff599g008017	1383	1389	-	12.4909	5.35e-05	0.806	TGCCCTT
1	TGCMCTT	M.Javanica_Scaff397g005786	1384	1390	-	12.4909	5.35e-05	0.806	TGCCCTT
1	TGCMCTT	M.Javanica_Scaff5127g037978	1384	1390	-	12.4909	5.35e-05	0.806	TGCCCTT
1	TGCMCTT	M.Javanica_Scaff11427g061795	1384	1390	-	12.4909	5.35e-05	0.806	TGCCCTT
1	TGCMCTT	M.Javanica_Scaff12358g064478	1390	1396	+	12.4909	5.35e-05	0.806	TGCCCTT
1	TGCMCTT	M.Javanica_Scaff3819g031352	1391	1397	+	12.4909	5.35e-05	0.806	TGCCCTT
1	TGCMCTT	M.Javanica_Scaff13178g066693	1391	1397	+	12.4909	5.35e-05	0.806	TGCCCTT
1	TGCMCTT	M.Javanica_Scaff4587g035338	1392	1398	+	12.4909	5.35e-05	0.806	TGCCCTT
1	TGCMCTT	M.Javanica_Scaff970g011632	1386	1392	-	12.4909	5.35e-05	0.806	TGCCCTT
1	TGCMCTT	M.Javanica_Scaff7645g048905	1388	1394	-	12.4909	5.35e-05	0.806	TGCCCTT
1	TGCMCTT	M.Javanica_Scaff10033g057494	1395	1401	+	12.4909	5.35e-05	0.806	TGCCCTT
1	TGCMCTT	M.Javanica_Scaff2545g023642	1397	1403	+	12.4909	5.35e-05	0.806	TGCCCTT
1	TGCMCTT	M.Javanica_Scaff13841g068412	1391	1397	-	12.4909	5.35e-05	0.806	TGCCCTT
1	TGCMCTT	M.Javanica_Scaff6834g045659	1397	1403	+	12.4909	5.35e-05	0.806	TGCCCTT
1	TGCMCTT	M.Javanica_Scaff2578g023884	1392	1398	-	12.4909	5.35e-05	0.806	TGCCCTT
1	TGCMCTT	M.Javanica_Scaff14997g071285	1393	1399	-	12.4909	5.35e-05	0.806	TGCCCTT
1	TGCMCTT	M.Javanica_Scaff19364g080635	1401	1407	+	12.4909	5.35e-05	0.806	TGCCCTT
1	TGCMCTT	M.Javanica_Scaff15245g071884	1402	1408	+	12.4909	5.35e-05	0.806	TGCCCTT
1	TGCMCTT	M.Javanica_Scaff8211g051116	1397	1403	-	12.4909	5.35e-05	0.806	TGCCCTT
1	TGCMCTT	M.Javanica_Scaff662g008667	1397	1403	-	12.4909	5.35e-05	0.806	TGCCCTT
1	TGCMCTT	M.Javanica_Scaff2439g022945	1406	1412	+	12.4909	5.35e-05	0.806	TGCCCTT
1	TGCMCTT	M.Javanica_Scaff7020g046405	1400	1406	-	12.4909	5.35e-05	0.806	TGCCCTT
1	TGCMCTT	M.Javanica_Scaff779g009814	1400	1406	-	12.4909	5.35e-05	0.806	TGCCCTT
1	TGCMCTT	M.Javanica_Scaff1926g019385	1401	1407	-	12.4909	5.35e-05	0.806	TGCCCTT
1	TGCMCTT	M.Javanica_Scaff3819g031352	1403	1409	-	12.4909	5.35e-05	0.806	TGCCCTT
1	TGCMCTT	M.Javanica_Scaff15903g073405	1410	1416	+	12.4909	5.35e-05	0.806	TGCCCTT
1	TGCMCTT	M.Javanica_Scaff20802g083340	1411	1417	+	12.4909	5.35e-05	0.806	TGCCCTT
1	TGCMCTT	M.Javanica_Scaff4389g034358	1411	1417	+	12.4909	5.35e-05	0.806	TGCCCTT
1	TGCMCTT	M.Javanica_Scaff13460g067392	1406	1412	-	12.4909	5.35e-05	0.806	TGCCCTT
1	TGCMCTT	M.Javanica_Scaff1291g014492	1413	1419	+	12.4909	5.35e-05	0.806	TGCCCTT
1	TGCMCTT	M.Javanica_Scaff7447g048126	1407	1413	-	12.4909	5.35e-05	0.806	TGCCCTT
1	TGCMCTT	M.Javanica_Scaff500g006955	1415	1421	+	12.4909	5.35e-05	0.806	TGCCCTT
1	TGCMCTT	M.Javanica_Scaff1583g016827	1415	1421	+	12.4909	5.35e-05	0.806	TGCCCTT
1	TGCMCTT	M.Javanica_Scaff4779g036267	1416	1422	+	12.4909	5.35e-05	0.806	TGCCCTT
1	TGCMCTT	M.Javanica_Scaff11652g062442	1410	1416	-	12.4909	5.35e-05	0.806	TGCCCTT
1	TGCMCTT	M.Javanica_Scaff4496g034897	1417	1423	+	12.4909	5.35e-05	0.806	TGCCCTT
1	TGCMCTT	M.Javanica_Scaff6562g044495	1417	1423	+	12.4909	5.35e-05	0.806	TGCCCTT
1	TGCMCTT	M.Javanica_Scaff6370g043627	1417	1423	+	12.4909	5.35e-05	0.806	TGCCCTT
1	TGCMCTT	M.Javanica_Scaff10608g059317	1418	1424	+	12.4909	5.35e-05	0.806	TGCCCTT
1	TGCMCTT	M.Javanica_Scaff3908g031849	1420	1426	+	12.4909	5.35e-05	0.806	TGCCCTT
1	TGCMCTT	M.Javanica_Scaff1007g011971	1420	1426	+	12.4909	5.35e-05	0.806	TGCCCTT
1	TGCMCTT	M.Javanica_Scaff2594g023982	1415	1421	-	12.4909	5.35e-05	0.806	TGCCCTT
1	TGCMCTT	M.Javanica_Scaff6734g045216	1419	1425	-	12.4909	5.35e-05	0.806	TGCCCTT
1	TGCMCTT	M.Javanica_Scaff5373g039163	1425	1431	+	12.4909	5.35e-05	0.806	TGCCCTT
1	TGCMCTT	M.Javanica_Scaff4241g033574	1420	1426	-	12.4909	5.35e-05	0.806	TGCCCTT
1	TGCMCTT	M.Javanica_Scaff474g006696	1427	1433	+	12.4909	5.35e-05	0.806	TGCCCTT
1	TGCMCTT	M.Javanica_Scaff3721g030801	1427	1433	+	12.4909	5.35e-05	0.806	TGCCCTT
1	TGCMCTT	M.Javanica_Scaff4496g034897	1428	1434	+	12.4909	5.35e-05	0.806	TGCCCTT
1	TGCMCTT	M.Javanica_Scaff1390g015299	1425	1431	-	12.4909	5.35e-05	0.806	TGCCCTT
1	TGCMCTT	M.Javanica_Scaff2989g026482	1433	1439	+	12.4909	5.35e-05	0.806	TGCCCTT
1	TGCMCTT	M.Javanica_Scaff2632g024222	1429	1435	-	12.4909	5.35e-05	0.806	TGCCCTT
1	TGCMCTT	M.Javanica_Scaff26478g092409	1436	1442	+	12.4909	5.35e-05	0.806	TGCCCTT
1	TGCMCTT	M.Javanica_Scaff1007g011971	1436	1442	+	12.4909	5.35e-05	0.806	TGCCCTT
1	TGCMCTT	M.Javanica_Scaff1176g013490	1431	1437	-	12.4909	5.35e-05	0.806	TGCCCTT
1	TGCMCTT	M.Javanica_Scaff644g008472	1431	1437	-	12.4909	5.35e-05	0.806	TGCCCTT
1	TGCMCTT	M.Javanica_Scaff1291g014492	1438	1444	+	12.4909	5.35e-05	0.806	TGCCCTT
1	TGCMCTT	M.Javanica_Scaff11097g060809	1433	1439	-	12.4909	5.35e-05	0.806	TGCCCTT
1	TGCMCTT	M.Javanica_Scaff2994g026508	1433	1439	-	12.4909	5.35e-05	0.806	TGCCCTT
1	TGCMCTT	M.Javanica_Scaff500g006955	1440	1446	+	12.4909	5.35e-05	0.806	TGCCCTT
1	TGCMCTT	M.Javanica_Scaff4874g036749	1434	1440	-	12.4909	5.35e-05	0.806	TGCCCTT
1	TGCMCTT	M.Javanica_Scaff4808g036416	1434	1440	-	12.4909	5.35e-05	0.806	TGCCCTT
1	TGCMCTT	M.Javanica_Scaff3222g027907	1442	1448	+	12.4909	5.35e-05	0.806	TGCCCTT
1	TGCMCTT	M.Javanica_Scaff138g002475	1436	1442	-	12.4909	5.35e-05	0.806	TGCCCTT
1	TGCMCTT	M.Javanica_Scaff22043g085467	1443	1449	-	12.4909	5.35e-05	0.806	TGCCCTT
1	TGCMCTT	M.Javanica_Scaff1234g013997	1444	1450	-	12.4909	5.35e-05	0.806	TGCCCTT
1	TGCMCTT	M.Javanica_Scaff1737g017962	1451	1457	+	12.4909	5.35e-05	0.806	TGCCCTT
1	TGCMCTT	M.Javanica_Scaff7371g047817	1451	1457	+	12.4909	5.35e-05	0.806	TGCCCTT
1	TGCMCTT	M.Javanica_Scaff2627g024188	1446	1452	-	12.4909	5.35e-05	0.806	TGCCCTT
1	TGCMCTT	M.Javanica_Scaff1007g011971	1452	1458	+	12.4909	5.35e-05	0.806	TGCCCTT
1	TGCMCTT	M.Javanica_Scaff23671g088154	1452	1458	+	12.4909	5.35e-05	0.806	TGCCCTT
1	TGCMCTT	M.Javanica_Scaff264g004164	1447	1453	-	12.4909	5.35e-05	0.806	TGCCCTT
1	TGCMCTT	M.Javanica_Scaff13553g067630	1453	1459	+	12.4909	5.35e-05	0.806	TGCCCTT
1	TGCMCTT	M.Javanica_Scaff262g004144	1447	1453	-	12.4909	5.35e-05	0.806	TGCCCTT
1	TGCMCTT	M.Javanica_Scaff5266g038616	1448	1454	-	12.4909	5.35e-05	0.806	TGCCCTT
1	TGCMCTT	M.Javanica_Scaff2138g020924	1454	1460	+	12.4909	5.35e-05	0.806	TGCCCTT
1	TGCMCTT	M.Javanica_Scaff1200g013703	1449	1455	-	12.4909	5.35e-05	0.806	TGCCCTT
1	TGCMCTT	M.Javanica_Scaff1291g014492	1455	1461	+	12.4909	5.35e-05	0.806	TGCCCTT
1	TGCMCTT	M.Javanica_Scaff10427g058767	1450	1456	-	12.4909	5.35e-05	0.806	TGCCCTT
1	TGCMCTT	M.Javanica_Scaff5063g037649	1450	1456	-	12.4909	5.35e-05	0.806	TGCCCTT
1	TGCMCTT	M.Javanica_Scaff3115g027233	1456	1462	+	12.4909	5.35e-05	0.806	TGCCCTT
1	TGCMCTT	M.Javanica_Scaff500g006955	1457	1463	+	12.4909	5.35e-05	0.806	TGCCCTT
1	TGCMCTT	M.Javanica_Scaff3222g027907	1458	1464	+	12.4909	5.35e-05	0.806	TGCCCTT
1	TGCMCTT	M.Javanica_Scaff1875g018995	1459	1465	+	12.4909	5.35e-05	0.806	TGCCCTT
1	TGCMCTT	M.Javanica_Scaff10478g058911	1457	1463	-	12.4909	5.35e-05	0.806	TGCCCTT
1	TGCMCTT	M.Javanica_Scaff2749g024988	1463	1469	+	12.4909	5.35e-05	0.806	TGCCCTT
1	TGCMCTT	M.Javanica_Scaff1939g019482	1464	1470	+	12.4909	5.35e-05	0.806	TGCCCTT
1	TGCMCTT	M.Javanica_Scaff5841g041297	1461	1467	-	12.4909	5.35e-05	0.806	TGCCCTT
1	TGCMCTT	M.Javanica_Scaff5266g038616	1461	1467	-	12.4909	5.35e-05	0.806	TGCCCTT
1	TGCMCTT	M.Javanica_Scaff27629g093987	1467	1473	+	12.4909	5.35e-05	0.806	TGCCCTT
1	TGCMCTT	M.Javanica_Scaff4255g033647	1468	1474	+	12.4909	5.35e-05	0.806	TGCCCTT
1	TGCMCTT	M.Javanica_Scaff5877g041439	1469	1475	+	12.4909	5.35e-05	0.806	TGCCCTT
1	TGCMCTT	M.Javanica_Scaff11652g062442	1464	1470	-	12.4909	5.35e-05	0.806	TGCCCTT
1	TGCMCTT	M.Javanica_Scaff1200g013703	1465	1471	-	12.4909	5.35e-05	0.806	TGCCCTT
1	TGCMCTT	M.Javanica_Scaff979g011704	1465	1471	-	12.4909	5.35e-05	0.806	TGCCCTT
1	TGCMCTT	M.Javanica_Scaff4767g036207	1465	1471	-	12.4909	5.35e-05	0.806	TGCCCTT
1	TGCMCTT	M.Javanica_Scaff3345g028616	1471	1477	+	12.4909	5.35e-05	0.806	TGCCCTT
1	TGCMCTT	M.Javanica_Scaff887g010911	1472	1478	+	12.4909	5.35e-05	0.806	TGCCCTT
1	TGCMCTT	M.Javanica_Scaff209g003437	1468	1474	-	12.4909	5.35e-05	0.806	TGCCCTT
1	TGCMCTT	M.Javanica_Scaff13677g067984	1475	1481	+	12.4909	5.35e-05	0.806	TGCCCTT
1	TGCMCTT	M.Javanica_Scaff10204g058063	1470	1476	-	12.4909	5.35e-05	0.806	TGCCCTT
1	TGCMCTT	M.Javanica_Scaff13841g068412	1472	1478	-	12.4909	5.35e-05	0.806	TGCCCTT
1	TGCMCTT	M.Javanica_Scaff936g011344	1473	1479	-	12.4909	5.35e-05	0.806	TGCCCTT
1	TGCMCTT	M.Javanica_Scaff7781g049446	1479	1485	+	12.4909	5.35e-05	0.806	TGCCCTT
1	TGCMCTT	M.Javanica_Scaff24337g089184	1480	1486	+	12.4909	5.35e-05	0.806	TGCCCTT
1	TGCMCTT	M.Javanica_Scaff5777g040994	1483	1489	+	12.4909	5.35e-05	0.806	TGCCCTT
1	TGCMCTT	M.Javanica_Scaff8841g053459	1477	1483	-	12.4909	5.35e-05	0.806	TGCCCTT
1	TGCMCTT	M.Javanica_Scaff4028g032491	1484	1490	+	12.4909	5.35e-05	0.806	TGCCCTT
1	TGCMCTT	M.Javanica_Scaff1166g013410	1485	1491	+	12.4909	5.35e-05	0.806	TGCCCTT
1	TGCMCTT	M.Javanica_Scaff1604g016984	1486	1492	+	12.4909	5.35e-05	0.806	TGCCCTT
1	TGCMCTT	M.Javanica_Scaff3819g031352	1488	1494	+	12.4909	5.35e-05	0.806	TGCCCTT
1	TGCMCTT	M.Javanica_Scaff3345g028616	1488	1494	+	12.4909	5.35e-05	0.806	TGCCCTT
1	TGCMCTT	M.Javanica_Scaff8515g052274	1483	1489	-	12.4909	5.35e-05	0.806	TGCCCTT
1	TGCMCTT	M.Javanica_Scaff4381g034312	1484	1490	-	12.4909	5.35e-05	0.806	TGCCCTT
1	TGCMCTT	M.Javanica_Scaff6290g043271	1490	1496	+	12.4909	5.35e-05	0.806	TGCCCTT
1	TGCMCTT	M.Javanica_Scaff6116g042514	1485	1491	-	12.4909	5.35e-05	0.806	TGCCCTT
1	TGCMCTT	M.Javanica_Scaff8925g053757	1491	1497	+	12.4909	5.35e-05	0.806	TGCCCTT
1	TGCMCTT	M.Javanica_Scaff19783g081472	1492	1498	+	12.4909	5.35e-05	0.806	TGCCCTT
1	TGCMCTT	M.Javanica_Scaff3427g029095	1486	1492	-	12.4909	5.35e-05	0.806	TGCCCTT
1	TGCMCTT	M.Javanica_Scaff8279g051392	1487	1493	-	12.4909	5.35e-05	0.806	TGCCCTT
1	TGCMCTT	M.Javanica_Scaff19g000487	1494	1500	+	12.4909	5.35e-05	0.806	TGCCCTT
1	TGCMCTT	M.Javanica_Scaff3078g027011	1494	1500	+	12.4909	5.35e-05	0.806	TGCCCTT
1	TGCMCTT	M.Javanica_Scaff447g006367	1494	1500	+	12.4909	5.35e-05	0.806	TGCCCTT
1	TGCMCTT	M.Javanica_Scaff1339g014887	1495	1501	+	12.4909	5.35e-05	0.806	TGCCCTT
1	TGCMCTT	M.Javanica_Scaff630g008348	1495	1501	+	12.4909	5.35e-05	0.806	TGCCCTT
1	TGCMCTT	M.Javanica_Scaff28209g094744	1496	1502	+	12.4909	5.35e-05	0.806	TGCCCTT
1	TGCMCTT	M.Javanica_Scaff1900g019182	1492	1498	-	12.4909	5.35e-05	0.806	TGCCCTT
1	TGCMCTT	M.Javanica_Scaff757g009612	1492	1498	-	12.4909	5.35e-05	0.806	TGCCCTT
1	TGCMCTT	M.Javanica_Scaff22835g086808	1498	1504	+	12.4909	5.35e-05	0.806	TGCCCTT
1	TGCMCTT	M.Javanica_Scaff244g003910	1492	1498	-	12.4909	5.35e-05	0.806	TGCCCTT
1	TGCMCTT	M.Javanica_Scaff2869g025748	1492	1498	-	12.4909	5.35e-05	0.806	TGCCCTT
1	TGCMCTT	M.Javanica_Scaff11652g062442	1494	1500	-	12.4909	5.35e-05	0.806	TGCCCTT
1	TGCMCTT	M.Javanica_Scaff2253g021689	1500	1506	+	12.4909	5.35e-05	0.806	TGCCCTT
1	TGCMCTT	M.Javanica_Scaff3629g030240	1502	1508	+	12.4909	5.35e-05	0.806	TGCCCTT
1	TGCMCTT	M.Javanica_Scaff1722g017846	1502	1508	+	12.4909	5.35e-05	0.806	TGCCCTT
1	TGCMCTT	M.Javanica_Scaff2204g021364	1496	1502	-	12.4909	5.35e-05	0.806	TGCCCTT
1	TGCMCTT	M.Javanica_Scaff2545g023639	1502	1508	+	12.4909	5.35e-05	0.806	TGCCCTT
1	TGCMCTT	M.Javanica_Scaff3737g030884	1504	1510	+	12.4909	5.35e-05	0.806	TGCCCTT
1	TGCMCTT	M.Javanica_Scaff3151g027456	1505	1511	+	12.4909	5.35e-05	0.806	TGCCCTT
1	TGCMCTT	M.Javanica_Scaff3819g031352	1505	1511	+	12.4909	5.35e-05	0.806	TGCCCTT
1	TGCMCTT	M.Javanica_Scaff4028g032491	1501	1507	-	12.4909	5.35e-05	0.806	TGCCCTT
1	TGCMCTT	M.Javanica_Scaff5508g039770	1503	1509	-	12.4909	5.35e-05	0.806	TGCCCTT
1	TGCMCTT	M.Javanica_Scaff3604g030091	1511	1517	+	12.4909	5.35e-05	0.806	TGCCCTT
1	TGCMCTT	M.Javanica_Scaff25852g091530	1509	1515	-	12.4909	5.35e-05	0.806	TGCCCTT
1	TGCMCTT	M.Javanica_Scaff2715g024779	1516	1522	+	12.4909	5.35e-05	0.806	TGCCCTT
1	TGCMCTT	M.Javanica_Scaff10099g057704	1517	1523	+	12.4909	5.35e-05	0.806	TGCCCTT
1	TGCMCTT	M.Javanica_Scaff3996g032339	1518	1524	+	12.4909	5.35e-05	0.806	TGCCCTT
1	TGCMCTT	M.Javanica_Scaff3629g030240	1519	1525	+	12.4909	5.35e-05	0.806	TGCCCTT
1	TGCMCTT	M.Javanica_Scaff677g008811	1519	1525	+	12.4909	5.35e-05	0.806	TGCCCTT
1	TGCMCTT	M.Javanica_Scaff3434g029133	1513	1519	-	12.4909	5.35e-05	0.806	TGCCCTT
1	TGCMCTT	M.Javanica_Scaff677g008806	1520	1526	+	12.4909	5.35e-05	0.806	TGCCCTT
1	TGCMCTT	M.Javanica_Scaff4639g035618	1515	1521	-	12.4909	5.35e-05	0.806	TGCCCTT
1	TGCMCTT	M.Javanica_Scaff2569g023814	1522	1528	+	12.4909	5.35e-05	0.806	TGCCCTT
1	TGCMCTT	M.Javanica_Scaff9274g054996	1521	1527	-	12.4909	5.35e-05	0.806	TGCCCTT
1	TGCMCTT	M.Javanica_Scaff691g008957	1528	1534	+	12.4909	5.35e-05	0.806	TGCCCTT
1	TGCMCTT	M.Javanica_Scaff7678g049037	1529	1535	+	12.4909	5.35e-05	0.806	TGCCCTT
1	TGCMCTT	M.Javanica_Scaff1229g013954	1523	1529	-	12.4909	5.35e-05	0.806	TGCCCTT
1	TGCMCTT	M.Javanica_Scaff9970g057298	1524	1530	-	12.4909	5.35e-05	0.806	TGCCCTT
1	TGCMCTT	M.Javanica_Scaff10669g059499	1527	1533	-	12.4909	5.35e-05	0.806	TGCCCTT
1	TGCMCTT	M.Javanica_Scaff4685g035862	1527	1533	-	12.4909	5.35e-05	0.806	TGCCCTT
1	TGCMCTT	M.Javanica_Scaff5785g041039	1528	1534	-	12.4909	5.35e-05	0.806	TGCCCTT
1	TGCMCTT	M.Javanica_Scaff19g000486	1537	1543	+	12.4909	5.35e-05	0.806	TGCCCTT
1	TGCMCTT	M.Javanica_Scaff5953g041795	1539	1545	+	12.4909	5.35e-05	0.806	TGCCCTT
1	TGCMCTT	M.Javanica_Scaff1408g015455	1533	1539	-	12.4909	5.35e-05	0.806	TGCCCTT
1	TGCMCTT	M.Javanica_Scaff7174g047043	1539	1545	+	12.4909	5.35e-05	0.806	TGCCCTT
1	TGCMCTT	M.Javanica_Scaff2019g020073	1541	1547	+	12.4909	5.35e-05	0.806	TGCCCTT
1	TGCMCTT	M.Javanica_Scaff2441g022962	1536	1542	-	12.4909	5.35e-05	0.806	TGCCCTT
1	TGCMCTT	M.Javanica_Scaff19364g080636	1544	1550	+	12.4909	5.35e-05	0.806	TGCCCTT
1	TGCMCTT	M.Javanica_Scaff2439g022948	1545	1551	+	12.4909	5.35e-05	0.806	TGCCCTT
1	TGCMCTT	M.Javanica_Scaff3691g030616	1540	1546	-	12.4909	5.35e-05	0.806	TGCCCTT
1	TGCMCTT	M.Javanica_Scaff18043g077940	1548	1554	+	12.4909	5.35e-05	0.806	TGCCCTT
1	TGCMCTT	M.Javanica_Scaff4381g034312	1543	1549	-	12.4909	5.35e-05	0.806	TGCCCTT
1	TGCMCTT	M.Javanica_Scaff10137g057841	1550	1556	+	12.4909	5.35e-05	0.806	TGCCCTT
1	TGCMCTT	M.Javanica_Scaff282g004370	1550	1556	+	12.4909	5.35e-05	0.806	TGCCCTT
1	TGCMCTT	M.Javanica_Scaff6222g042987	1551	1557	+	12.4909	5.35e-05	0.806	TGCCCTT
1	TGCMCTT	M.Javanica_Scaff707g009122	1553	1559	+	12.4909	5.35e-05	0.806	TGCCCTT
1	TGCMCTT	M.Javanica_Scaff6300g043320	1548	1554	-	12.4909	5.35e-05	0.806	TGCCCTT
1	TGCMCTT	M.Javanica_Scaff11127g060905	1554	1560	+	12.4909	5.35e-05	0.806	TGCCCTT
1	TGCMCTT	M.Javanica_Scaff4341g034091	1555	1561	+	12.4909	5.35e-05	0.806	TGCCCTT
1	TGCMCTT	M.Javanica_Scaff1131g013064	1556	1562	+	12.4909	5.35e-05	0.806	TGCCCTT
1	TGCMCTT	M.Javanica_Scaff653g008568	1556	1562	+	12.4909	5.35e-05	0.806	TGCCCTT
1	TGCMCTT	M.Javanica_Scaff128g002336	1558	1564	+	12.4909	5.35e-05	0.806	TGCCCTT
1	TGCMCTT	M.Javanica_Scaff7129g046859	1559	1565	+	12.4909	5.35e-05	0.806	TGCCCTT
1	TGCMCTT	M.Javanica_Scaff9269g054985	1560	1566	+	12.4909	5.35e-05	0.806	TGCCCTT
1	TGCMCTT	M.Javanica_Scaff18898g079700	1562	1568	+	12.4909	5.35e-05	0.806	TGCCCTT
1	TGCMCTT	M.Javanica_Scaff2201g021338	1558	1564	-	12.4909	5.35e-05	0.806	TGCCCTT
1	TGCMCTT	M.Javanica_Scaff2502g023372	1569	1575	+	12.4909	5.35e-05	0.806	TGCCCTT
1	TGCMCTT	M.Javanica_Scaff9269g054985	1571	1577	+	12.4909	5.35e-05	0.806	TGCCCTT
1	TGCMCTT	M.Javanica_Scaff7744g049297	1573	1579	+	12.4909	5.35e-05	0.806	TGCCCTT
1	TGCMCTT	M.Javanica_Scaff5485g039672	1574	1580	+	12.4909	5.35e-05	0.806	TGCCCTT
1	TGCMCTT	M.Javanica_Scaff5836g041270	1575	1581	+	12.4909	5.35e-05	0.806	TGCCCTT
1	TGCMCTT	M.Javanica_Scaff8862g053542	1569	1575	-	12.4909	5.35e-05	0.806	TGCCCTT
1	TGCMCTT	M.Javanica_Scaff548g007481	1576	1582	+	12.4909	5.35e-05	0.806	TGCCCTT
1	TGCMCTT	M.Javanica_Scaff21504g084554	1577	1583	+	12.4909	5.35e-05	0.806	TGCCCTT
1	TGCMCTT	M.Javanica_Scaff828g010330	1572	1578	-	12.4909	5.35e-05	0.806	TGCCCTT
1	TGCMCTT	M.Javanica_Scaff12135g063854	1573	1579	-	12.4909	5.35e-05	0.806	TGCCCTT
1	TGCMCTT	M.Javanica_Scaff981g011728	1573	1579	-	12.4909	5.35e-05	0.806	TGCCCTT
1	TGCMCTT	M.Javanica_Scaff155g002727	1580	1586	+	12.4909	5.35e-05	0.806	TGCCCTT
1	TGCMCTT	M.Javanica_Scaff2251g021676	1581	1587	+	12.4909	5.35e-05	0.806	TGCCCTT
1	TGCMCTT	M.Javanica_Scaff245g003924	1582	1588	+	12.4909	5.35e-05	0.806	TGCCCTT
1	TGCMCTT	M.Javanica_Scaff160g002782	1582	1588	+	12.4909	5.35e-05	0.806	TGCCCTT
1	TGCMCTT	M.Javanica_Scaff8378g051747	1581	1587	-	12.4909	5.35e-05	0.806	TGCCCTT
1	TGCMCTT	M.Javanica_Scaff1109g012850	1584	1590	-	12.4909	5.35e-05	0.806	TGCCCTT
1	TGCMCTT	M.Javanica_Scaff3455g029252	1584	1590	-	12.4909	5.35e-05	0.806	TGCCCTT
1	TGCMCTT	M.Javanica_Scaff10526g059067	1595	1601	+	12.4909	5.35e-05	0.806	TGCCCTT
1	TGCMCTT	M.Javanica_Scaff1540g016493	1590	1596	-	12.4909	5.35e-05	0.806	TGCCCTT
1	TGCMCTT	M.Javanica_Scaff6517g044308	1596	1602	+	12.4909	5.35e-05	0.806	TGCCCTT
1	TGCMCTT	M.Javanica_Scaff8686g052933	1597	1603	+	12.4909	5.35e-05	0.806	TGCCCTT
1	TGCMCTT	M.Javanica_Scaff7753g049344	1598	1604	+	12.4909	5.35e-05	0.806	TGCCCTT
1	TGCMCTT	M.Javanica_Scaff5732g040769	1598	1604	+	12.4909	5.35e-05	0.806	TGCCCTT
1	TGCMCTT	M.Javanica_Scaff3157g027489	1599	1605	+	12.4909	5.35e-05	0.806	TGCCCTT
1	TGCMCTT	M.Javanica_Scaff421g006089	1599	1605	+	12.4909	5.35e-05	0.806	TGCCCTT
1	TGCMCTT	M.Javanica_Scaff11723g062659	1600	1606	+	12.4909	5.35e-05	0.806	TGCCCTT
1	TGCMCTT	M.Javanica_Scaff6354g043557	1600	1606	+	12.4909	5.35e-05	0.806	TGCCCTT
1	TGCMCTT	M.Javanica_Scaff2201g021335	1602	1608	+	12.4909	5.35e-05	0.806	TGCCCTT
1	TGCMCTT	M.Javanica_Scaff5757g040895	1603	1609	+	12.4909	5.35e-05	0.806	TGCCCTT
1	TGCMCTT	M.Javanica_Scaff10545g059136	1605	1611	+	12.4909	5.35e-05	0.806	TGCCCTT
1	TGCMCTT	M.Javanica_Scaff5841g041297	1600	1606	-	12.4909	5.35e-05	0.806	TGCCCTT
1	TGCMCTT	M.Javanica_Scaff7929g050011	1607	1613	+	12.4909	5.35e-05	0.806	TGCCCTT
1	TGCMCTT	M.Javanica_Scaff421g006094	1610	1616	+	12.4909	5.35e-05	0.806	TGCCCTT
1	TGCMCTT	M.Javanica_Scaff1183g013551	1610	1616	+	12.4909	5.35e-05	0.806	TGCCCTT
1	TGCMCTT	M.Javanica_Scaff4838g036573	1611	1617	+	12.4909	5.35e-05	0.806	TGCCCTT
1	TGCMCTT	M.Javanica_Scaff29g000694	1606	1612	-	12.4909	5.35e-05	0.806	TGCCCTT
1	TGCMCTT	M.Javanica_Scaff1277g014363	1606	1612	-	12.4909	5.35e-05	0.806	TGCCCTT
1	TGCMCTT	M.Javanica_Scaff3851g031538	1607	1613	-	12.4909	5.35e-05	0.806	TGCCCTT
1	TGCMCTT	M.Javanica_Scaff24886g090041	1617	1623	+	12.4909	5.35e-05	0.806	TGCCCTT
1	TGCMCTT	M.Javanica_Scaff8841g053459	1611	1617	-	12.4909	5.35e-05	0.806	TGCCCTT
1	TGCMCTT	M.Javanica_Scaff7753g049344	1612	1618	-	12.4909	5.35e-05	0.806	TGCCCTT
1	TGCMCTT	M.Javanica_Scaff879g010840	1620	1626	+	12.4909	5.35e-05	0.806	TGCCCTT
1	TGCMCTT	M.Javanica_Scaff2765g025082	1614	1620	-	12.4909	5.35e-05	0.806	TGCCCTT
1	TGCMCTT	M.Javanica_Scaff15374g072180	1621	1627	+	12.4909	5.35e-05	0.806	TGCCCTT
1	TGCMCTT	M.Javanica_Scaff56g001202	1622	1628	+	12.4909	5.35e-05	0.806	TGCCCTT
1	TGCMCTT	M.Javanica_Scaff2814g025371	1623	1629	+	12.4909	5.35e-05	0.806	TGCCCTT
1	TGCMCTT	M.Javanica_Scaff8686g052933	1618	1624	-	12.4909	5.35e-05	0.806	TGCCCTT
1	TGCMCTT	M.Javanica_Scaff7475g048232	1624	1630	+	12.4909	5.35e-05	0.806	TGCCCTT
1	TGCMCTT	M.Javanica_Scaff372g005468	1624	1630	+	12.4909	5.35e-05	0.806	TGCCCTT
1	TGCMCTT	M.Javanica_Scaff3078g027010	1619	1625	-	12.4909	5.35e-05	0.806	TGCCCTT
1	TGCMCTT	M.Javanica_Scaff2439g022948	1619	1625	-	12.4909	5.35e-05	0.806	TGCCCTT
1	TGCMCTT	M.Javanica_Scaff13154g066611	1620	1626	-	12.4909	5.35e-05	0.806	TGCCCTT
1	TGCMCTT	M.Javanica_Scaff3888g031738	1621	1627	-	12.4909	5.35e-05	0.806	TGCCCTT
1	TGCMCTT	M.Javanica_Scaff7830g049636	1628	1634	+	12.4909	5.35e-05	0.806	TGCCCTT
1	TGCMCTT	M.Javanica_Scaff5006g037362	1628	1634	+	12.4909	5.35e-05	0.806	TGCCCTT
1	TGCMCTT	M.Javanica_Scaff128g002336	1622	1628	-	12.4909	5.35e-05	0.806	TGCCCTT
1	TGCMCTT	M.Javanica_Scaff18043g077940	1622	1628	-	12.4909	5.35e-05	0.806	TGCCCTT
1	TGCMCTT	M.Javanica_Scaff3427g029095	1622	1628	-	12.4909	5.35e-05	0.806	TGCCCTT
1	TGCMCTT	M.Javanica_Scaff2201g021335	1623	1629	-	12.4909	5.35e-05	0.806	TGCCCTT
1	TGCMCTT	M.Javanica_Scaff5757g040895	1624	1630	-	12.4909	5.35e-05	0.806	TGCCCTT
1	TGCMCTT	M.Javanica_Scaff3394g028893	1631	1637	+	12.4909	5.35e-05	0.806	TGCCCTT
1	TGCMCTT	M.Javanica_Scaff6866g045796	1628	1634	-	12.4909	5.35e-05	0.806	TGCCCTT
1	TGCMCTT	M.Javanica_Scaff6846g045717	1629	1635	-	12.4909	5.35e-05	0.806	TGCCCTT
1	TGCMCTT	M.Javanica_Scaff10526g059067	1630	1636	-	12.4909	5.35e-05	0.806	TGCCCTT
1	TGCMCTT	M.Javanica_Scaff2502g023372	1636	1642	+	12.4909	5.35e-05	0.806	TGCCCTT
1	TGCMCTT	M.Javanica_Scaff8378g051747	1632	1638	-	12.4909	5.35e-05	0.806	TGCCCTT
1	TGCMCTT	M.Javanica_Scaff24625g089635	1632	1638	-	12.4909	5.35e-05	0.806	TGCCCTT
1	TGCMCTT	M.Javanica_Scaff421g006089	1634	1640	-	12.4909	5.35e-05	0.806	TGCCCTT
1	TGCMCTT	M.Javanica_Scaff326g004932	1635	1641	-	12.4909	5.35e-05	0.806	TGCCCTT
1	TGCMCTT	M.Javanica_Scaff5984g041932	1644	1650	+	12.4909	5.35e-05	0.806	TGCCCTT
1	TGCMCTT	M.Javanica_Scaff4071g032718	1645	1651	+	12.4909	5.35e-05	0.806	TGCCCTT
1	TGCMCTT	M.Javanica_Scaff2890g025877	1645	1651	+	12.4909	5.35e-05	0.806	TGCCCTT
1	TGCMCTT	M.Javanica_Scaff6641g044836	1646	1652	+	12.4909	5.35e-05	0.806	TGCCCTT
1	TGCMCTT	M.Javanica_Scaff30295g097344	1640	1646	-	12.4909	5.35e-05	0.806	TGCCCTT
1	TGCMCTT	M.Javanica_Scaff14313g069580	1647	1653	+	12.4909	5.35e-05	0.806	TGCCCTT
1	TGCMCTT	M.Javanica_Scaff3246g028032	1648	1654	+	12.4909	5.35e-05	0.806	TGCCCTT
1	TGCMCTT	M.Javanica_Scaff3168g027570	1651	1657	+	12.4909	5.35e-05	0.806	TGCCCTT
1	TGCMCTT	M.Javanica_Scaff1695g017682	1652	1658	+	12.4909	5.35e-05	0.806	TGCCCTT
1	TGCMCTT	M.Javanica_Scaff7847g049705	1653	1659	+	12.4909	5.35e-05	0.806	TGCCCTT
1	TGCMCTT	M.Javanica_Scaff6g000144	1647	1653	-	12.4909	5.35e-05	0.806	TGCCCTT
1	TGCMCTT	M.Javanica_Scaff4376g034279	1655	1661	+	12.4909	5.35e-05	0.806	TGCCCTT
1	TGCMCTT	M.Javanica_Scaff2628g024198	1655	1661	+	12.4909	5.35e-05	0.806	TGCCCTT
1	TGCMCTT	M.Javanica_Scaff826g010305	1650	1656	-	12.4909	5.35e-05	0.806	TGCCCTT
1	TGCMCTT	M.Javanica_Scaff27124g093323	1658	1664	+	12.4909	5.35e-05	0.806	TGCCCTT
1	TGCMCTT	M.Javanica_Scaff9033g054130	1652	1658	-	12.4909	5.35e-05	0.806	TGCCCTT
1	TGCMCTT	M.Javanica_Scaff386g005635	1652	1658	-	12.4909	5.35e-05	0.806	TGCCCTT
1	TGCMCTT	M.Javanica_Scaff2804g025329	1659	1665	+	12.4909	5.35e-05	0.806	TGCCCTT
1	TGCMCTT	M.Javanica_Scaff1807g018490	1660	1666	+	12.4909	5.35e-05	0.806	TGCCCTT
1	TGCMCTT	M.Javanica_Scaff2764g025079	1655	1661	-	12.4909	5.35e-05	0.806	TGCCCTT
1	TGCMCTT	M.Javanica_Scaff13g000348	1656	1662	-	12.4909	5.35e-05	0.806	TGCCCTT
1	TGCMCTT	M.Javanica_Scaff1737g017961	1656	1662	-	12.4909	5.35e-05	0.806	TGCCCTT
1	TGCMCTT	M.Javanica_Scaff15383g072198	1656	1662	-	12.4909	5.35e-05	0.806	TGCCCTT
1	TGCMCTT	M.Javanica_Scaff9903g057080	1663	1669	+	12.4909	5.35e-05	0.806	TGCCCTT
1	TGCMCTT	M.Javanica_Scaff3286g028287	1657	1663	-	12.4909	5.35e-05	0.806	TGCCCTT
1	TGCMCTT	M.Javanica_Scaff1704g017740	1663	1669	+	12.4909	5.35e-05	0.806	TGCCCTT
1	TGCMCTT	M.Javanica_Scaff106g001993	1660	1666	-	12.4909	5.35e-05	0.806	TGCCCTT
1	TGCMCTT	M.Javanica_Scaff10438g058796	1667	1673	+	12.4909	5.35e-05	0.806	TGCCCTT
1	TGCMCTT	M.Javanica_Scaff10168g057939	1662	1668	-	12.4909	5.35e-05	0.806	TGCCCTT
1	TGCMCTT	M.Javanica_Scaff786g009888	1669	1675	+	12.4909	5.35e-05	0.806	TGCCCTT
1	TGCMCTT	M.Javanica_Scaff8454g052025	1664	1670	-	12.4909	5.35e-05	0.806	TGCCCTT
1	TGCMCTT	M.Javanica_Scaff5836g041270	1671	1677	+	12.4909	5.35e-05	0.806	TGCCCTT
1	TGCMCTT	M.Javanica_Scaff5925g041663	1673	1679	+	12.4909	5.35e-05	0.806	TGCCCTT
1	TGCMCTT	M.Javanica_Scaff1598g016940	1668	1674	-	12.4909	5.35e-05	0.806	TGCCCTT
1	TGCMCTT	M.Javanica_Scaff3629g030239	1669	1675	-	12.4909	5.35e-05	0.806	TGCCCTT
1	TGCMCTT	M.Javanica_Scaff4389g034358	1678	1684	+	12.4909	5.35e-05	0.806	TGCCCTT
1	TGCMCTT	M.Javanica_Scaff8686g052933	1672	1678	-	12.4909	5.35e-05	0.806	TGCCCTT
1	TGCMCTT	M.Javanica_Scaff11060g060683	1681	1687	+	12.4909	5.35e-05	0.806	TGCCCTT
1	TGCMCTT	M.Javanica_Scaff1759g018155	1675	1681	-	12.4909	5.35e-05	0.806	TGCCCTT
1	TGCMCTT	M.Javanica_Scaff23269g087519	1675	1681	-	12.4909	5.35e-05	0.806	TGCCCTT
1	TGCMCTT	M.Javanica_Scaff2201g021335	1677	1683	-	12.4909	5.35e-05	0.806	TGCCCTT
1	TGCMCTT	M.Javanica_Scaff6370g043627	1683	1689	+	12.4909	5.35e-05	0.806	TGCCCTT
1	TGCMCTT	M.Javanica_Scaff809g010141	1678	1684	-	12.4909	5.35e-05	0.806	TGCCCTT
1	TGCMCTT	M.Javanica_Scaff8454g052025	1684	1690	+	12.4909	5.35e-05	0.806	TGCCCTT
1	TGCMCTT	M.Javanica_Scaff5757g040895	1678	1684	-	12.4909	5.35e-05	0.806	TGCCCTT
1	TGCMCTT	M.Javanica_Scaff18021g077901	1678	1684	-	12.4909	5.35e-05	0.806	TGCCCTT
1	TGCMCTT	M.Javanica_Scaff4261g033670	1679	1685	-	12.4909	5.35e-05	0.806	TGCCCTT
1	TGCMCTT	M.Javanica_Scaff13542g067603	1680	1686	-	12.4909	5.35e-05	0.806	TGCCCTT
1	TGCMCTT	M.Javanica_Scaff15453g072361	1686	1692	+	12.4909	5.35e-05	0.806	TGCCCTT
1	TGCMCTT	M.Javanica_Scaff3207g027805	1681	1687	-	12.4909	5.35e-05	0.806	TGCCCTT
1	TGCMCTT	M.Javanica_Scaff1458g015867	1687	1693	+	12.4909	5.35e-05	0.806	TGCCCTT
1	TGCMCTT	M.Javanica_Scaff3345g028616	1692	1698	+	12.4909	5.35e-05	0.806	TGCCCTT
1	TGCMCTT	M.Javanica_Scaff8857g053526	1693	1699	+	12.4909	5.35e-05	0.806	TGCCCTT
1	TGCMCTT	M.Javanica_Scaff5382g039206	1687	1693	-	12.4909	5.35e-05	0.806	TGCCCTT
1	TGCMCTT	M.Javanica_Scaff2497g023344	1694	1700	+	12.4909	5.35e-05	0.806	TGCCCTT
1	TGCMCTT	M.Javanica_Scaff1598g016940	1688	1694	-	12.4909	5.35e-05	0.806	TGCCCTT
1	TGCMCTT	M.Javanica_Scaff6311g043369	1695	1701	+	12.4909	5.35e-05	0.806	TGCCCTT
1	TGCMCTT	M.Javanica_Scaff5738g040800	1695	1701	+	12.4909	5.35e-05	0.806	TGCCCTT
1	TGCMCTT	M.Javanica_Scaff9722g056497	1696	1702	+	12.4909	5.35e-05	0.806	TGCCCTT
1	TGCMCTT	M.Javanica_Scaff18216g078305	1690	1696	-	12.4909	5.35e-05	0.806	TGCCCTT
1	TGCMCTT	M.Javanica_Scaff3207g027805	1694	1700	-	12.4909	5.35e-05	0.806	TGCCCTT
1	TGCMCTT	M.Javanica_Scaff12749g065535	1696	1702	-	12.4909	5.35e-05	0.806	TGCCCTT
1	TGCMCTT	M.Javanica_Scaff5054g037594	1698	1704	-	12.4909	5.35e-05	0.806	TGCCCTT
1	TGCMCTT	M.Javanica_Scaff1183g013551	1704	1710	+	12.4909	5.35e-05	0.806	TGCCCTT
1	TGCMCTT	M.Javanica_Scaff4838g036573	1705	1711	+	12.4909	5.35e-05	0.806	TGCCCTT
1	TGCMCTT	M.Javanica_Scaff3629g030240	1706	1712	+	12.4909	5.35e-05	0.806	TGCCCTT
1	TGCMCTT	M.Javanica_Scaff213g003505	1703	1709	-	12.4909	5.35e-05	0.806	TGCCCTT
1	TGCMCTT	M.Javanica_Scaff2682g024549	1713	1719	+	12.4909	5.35e-05	0.806	TGCCCTT
1	TGCMCTT	M.Javanica_Scaff7245g047309	1713	1719	+	12.4909	5.35e-05	0.806	TGCCCTT
1	TGCMCTT	M.Javanica_Scaff24673g089712	1713	1719	+	12.4909	5.35e-05	0.806	TGCCCTT
1	TGCMCTT	M.Javanica_Scaff22484g086228	1708	1714	-	12.4909	5.35e-05	0.806	TGCCCTT
1	TGCMCTT	M.Javanica_Scaff3780g031140	1709	1715	-	12.4909	5.35e-05	0.806	TGCCCTT
1	TGCMCTT	M.Javanica_Scaff2025g020098	1709	1715	-	12.4909	5.35e-05	0.806	TGCCCTT
1	TGCMCTT	M.Javanica_Scaff6531g044368	1717	1723	+	12.4909	5.35e-05	0.806	TGCCCTT
1	TGCMCTT	M.Javanica_Scaff1210g013798	1711	1717	-	12.4909	5.35e-05	0.806	TGCCCTT
1	TGCMCTT	M.Javanica_Scaff12809g065706	1712	1718	-	12.4909	5.35e-05	0.806	TGCCCTT
1	TGCMCTT	M.Javanica_Scaff936g011344	1713	1719	-	12.4909	5.35e-05	0.806	TGCCCTT
1	TGCMCTT	M.Javanica_Scaff10478g058911	1721	1727	-	12.4909	5.35e-05	0.806	TGCCCTT
1	TGCMCTT	M.Javanica_Scaff6790g045451	1721	1727	-	12.4909	5.35e-05	0.806	TGCCCTT
1	TGCMCTT	M.Javanica_Scaff1550g016572	1721	1727	-	12.4909	5.35e-05	0.806	TGCCCTT
1	TGCMCTT	M.Javanica_Scaff170g002925	1721	1727	-	12.4909	5.35e-05	0.806	TGCCCTT
1	TGCMCTT	M.Javanica_Scaff1540g016493	1724	1730	-	12.4909	5.35e-05	0.806	TGCCCTT
1	TGCMCTT	M.Javanica_Scaff359g005319	1728	1734	-	12.4909	5.35e-05	0.806	TGCCCTT
1	TGCMCTT	M.Javanica_Scaff4412g034481	1729	1735	-	12.4909	5.35e-05	0.806	TGCCCTT
1	TGCMCTT	M.Javanica_Scaff7744g049297	1737	1743	+	12.4909	5.35e-05	0.806	TGCCCTT
1	TGCMCTT	M.Javanica_Scaff5865g041399	1731	1737	-	12.4909	5.35e-05	0.806	TGCCCTT
1	TGCMCTT	M.Javanica_Scaff5194g038307	1738	1744	+	12.4909	5.35e-05	0.806	TGCCCTT
1	TGCMCTT	M.Javanica_Scaff11688g062557	1739	1745	+	12.4909	5.35e-05	0.806	TGCCCTT
1	TGCMCTT	M.Javanica_Scaff121g002222	1733	1739	-	12.4909	5.35e-05	0.806	TGCCCTT
1	TGCMCTT	M.Javanica_Scaff6240g043070	1733	1739	-	12.4909	5.35e-05	0.806	TGCCCTT
1	TGCMCTT	M.Javanica_Scaff1340g014893	1736	1742	-	12.4909	5.35e-05	0.806	TGCCCTT
1	TGCMCTT	M.Javanica_Scaff3681g030565	1737	1743	-	12.4909	5.35e-05	0.806	TGCCCTT
1	TGCMCTT	M.Javanica_Scaff1078g012580	1737	1743	-	12.4909	5.35e-05	0.806	TGCCCTT
1	TGCMCTT	M.Javanica_Scaff6009g042054	1738	1744	-	12.4909	5.35e-05	0.806	TGCCCTT
1	TGCMCTT	M.Javanica_Scaff811g010159	1745	1751	+	12.4909	5.35e-05	0.806	TGCCCTT
1	TGCMCTT	M.Javanica_Scaff25788g091437	1742	1748	-	12.4909	5.35e-05	0.806	TGCCCTT
1	TGCMCTT	M.Javanica_Scaff10526g059067	1749	1755	+	12.4909	5.35e-05	0.806	TGCCCTT
1	TGCMCTT	M.Javanica_Scaff2949g026245	1750	1756	+	12.4909	5.35e-05	0.806	TGCCCTT
1	TGCMCTT	M.Javanica_Scaff1176g013490	1746	1752	-	12.4909	5.35e-05	0.806	TGCCCTT
1	TGCMCTT	M.Javanica_Scaff1339g014885	1747	1753	-	12.4909	5.35e-05	0.806	TGCCCTT
1	TGCMCTT	M.Javanica_Scaff1057g012394	1747	1753	-	12.4909	5.35e-05	0.806	TGCCCTT
1	TGCMCTT	M.Javanica_Scaff879g010840	1753	1759	+	12.4909	5.35e-05	0.806	TGCCCTT
1	TGCMCTT	M.Javanica_Scaff196g003270	1753	1759	+	12.4909	5.35e-05	0.806	TGCCCTT
1	TGCMCTT	M.Javanica_Scaff4689g035872	1748	1754	-	12.4909	5.35e-05	0.806	TGCCCTT
1	TGCMCTT	M.Javanica_Scaff11088g060770	1749	1755	-	12.4909	5.35e-05	0.806	TGCCCTT
1	TGCMCTT	M.Javanica_Scaff12390g064556	1752	1758	-	12.4909	5.35e-05	0.806	TGCCCTT
1	TGCMCTT	M.Javanica_Scaff1339g014882	1759	1765	+	12.4909	5.35e-05	0.806	TGCCCTT
1	TGCMCTT	M.Javanica_Scaff10984g060430	1760	1766	+	12.4909	5.35e-05	0.806	TGCCCTT
1	TGCMCTT	M.Javanica_Scaff13460g067391	1761	1767	+	12.4909	5.35e-05	0.806	TGCCCTT
1	TGCMCTT	M.Javanica_Scaff6311g043369	1761	1767	+	12.4909	5.35e-05	0.806	TGCCCTT
1	TGCMCTT	M.Javanica_Scaff9722g056497	1762	1768	+	12.4909	5.35e-05	0.806	TGCCCTT
1	TGCMCTT	M.Javanica_Scaff928g011271	1763	1769	+	12.4909	5.35e-05	0.806	TGCCCTT
1	TGCMCTT	M.Javanica_Scaff447g006367	1765	1771	+	12.4909	5.35e-05	0.806	TGCCCTT
1	TGCMCTT	M.Javanica_Scaff242g003898	1766	1772	+	12.4909	5.35e-05	0.806	TGCCCTT
1	TGCMCTT	M.Javanica_Scaff11652g062442	1761	1767	-	12.4909	5.35e-05	0.806	TGCCCTT
1	TGCMCTT	M.Javanica_Scaff16844g075453	1767	1773	+	12.4909	5.35e-05	0.806	TGCCCTT
1	TGCMCTT	M.Javanica_Scaff2800g025300	1768	1774	+	12.4909	5.35e-05	0.806	TGCCCTT
1	TGCMCTT	M.Javanica_Scaff11017g060543	1763	1769	-	12.4909	5.35e-05	0.806	TGCCCTT
1	TGCMCTT	M.Javanica_Scaff1775g018266	1769	1775	+	12.4909	5.35e-05	0.806	TGCCCTT
1	TGCMCTT	M.Javanica_Scaff4381g034313	1763	1769	-	12.4909	5.35e-05	0.806	TGCCCTT
1	TGCMCTT	M.Javanica_Scaff14947g071158	1764	1770	-	12.4909	5.35e-05	0.806	TGCCCTT
1	TGCMCTT	M.Javanica_Scaff7111g046784	1766	1772	-	12.4909	5.35e-05	0.806	TGCCCTT
1	TGCMCTT	M.Javanica_Scaff20894g083497	1773	1779	+	12.4909	5.35e-05	0.806	TGCCCTT
1	TGCMCTT	M.Javanica_Scaff3555g029786	1774	1780	+	12.4909	5.35e-05	0.806	TGCCCTT
1	TGCMCTT	M.Javanica_Scaff421g006093	1768	1774	-	12.4909	5.35e-05	0.806	TGCCCTT
1	TGCMCTT	M.Javanica_Scaff11723g062660	1770	1776	-	12.4909	5.35e-05	0.806	TGCCCTT
1	TGCMCTT	M.Javanica_Scaff858g010640	1776	1782	+	12.4909	5.35e-05	0.806	TGCCCTT
1	TGCMCTT	M.Javanica_Scaff2119g020801	1776	1782	+	12.4909	5.35e-05	0.806	TGCCCTT
1	TGCMCTT	M.Javanica_Scaff19295g080499	1776	1782	+	12.4909	5.35e-05	0.806	TGCCCTT
1	TGCMCTT	M.Javanica_Scaff25788g091437	1772	1778	-	12.4909	5.35e-05	0.806	TGCCCTT
1	TGCMCTT	M.Javanica_Scaff31g000741	1780	1786	+	12.4909	5.35e-05	0.806	TGCCCTT
1	TGCMCTT	M.Javanica_Scaff1390g015299	1776	1782	-	12.4909	5.35e-05	0.806	TGCCCTT
1	TGCMCTT	M.Javanica_Scaff1926g019385	1777	1783	-	12.4909	5.35e-05	0.806	TGCCCTT
1	TGCMCTT	M.Javanica_Scaff170g002913	1784	1790	+	12.4909	5.35e-05	0.806	TGCCCTT
1	TGCMCTT	M.Javanica_Scaff18502g078915	1784	1790	+	12.4909	5.35e-05	0.806	TGCCCTT
1	TGCMCTT	M.Javanica_Scaff20936g083571	1785	1791	+	12.4909	5.35e-05	0.806	TGCCCTT
1	TGCMCTT	M.Javanica_Scaff2365g022446	1780	1786	-	12.4909	5.35e-05	0.806	TGCCCTT
1	TGCMCTT	M.Javanica_Scaff19144g080223	1780	1786	-	12.4909	5.35e-05	0.806	TGCCCTT
1	TGCMCTT	M.Javanica_Scaff9659g056331	1787	1793	+	12.4909	5.35e-05	0.806	TGCCCTT
1	TGCMCTT	M.Javanica_Scaff121g002222	1781	1787	-	12.4909	5.35e-05	0.806	TGCCCTT
1	TGCMCTT	M.Javanica_Scaff6790g045451	1783	1789	-	12.4909	5.35e-05	0.806	TGCCCTT
1	TGCMCTT	M.Javanica_Scaff10526g059067	1788	1794	-	12.4909	5.35e-05	0.806	TGCCCTT
1	TGCMCTT	M.Javanica_Scaff10168g057938	1795	1801	+	12.4909	5.35e-05	0.806	TGCCCTT
1	TGCMCTT	M.Javanica_Scaff7817g049595	1795	1801	+	12.4909	5.35e-05	0.806	TGCCCTT
1	TGCMCTT	M.Javanica_Scaff403g005854	1796	1802	+	12.4909	5.35e-05	0.806	TGCCCTT
1	TGCMCTT	M.Javanica_Scaff2107g020705	1796	1802	+	12.4909	5.35e-05	0.806	TGCCCTT
1	TGCMCTT	M.Javanica_Scaff5194g038307	1797	1803	+	12.4909	5.35e-05	0.806	TGCCCTT
1	TGCMCTT	M.Javanica_Scaff4828g036524	1797	1803	+	12.4909	5.35e-05	0.806	TGCCCTT
1	TGCMCTT	M.Javanica_Scaff11688g062557	1797	1803	+	12.4909	5.35e-05	0.806	TGCCCTT
1	TGCMCTT	M.Javanica_Scaff137g002458	1793	1799	-	12.4909	5.35e-05	0.806	TGCCCTT
1	TGCMCTT	M.Javanica_Scaff28779g095518	1801	1807	+	12.4909	5.35e-05	0.806	TGCCCTT
1	TGCMCTT	M.Javanica_Scaff8642g052758	1801	1807	+	12.4909	5.35e-05	0.806	TGCCCTT
1	TGCMCTT	M.Javanica_Scaff20936g083571	1798	1804	-	12.4909	5.35e-05	0.806	TGCCCTT
1	TGCMCTT	M.Javanica_Scaff2670g024477	1798	1804	-	12.4909	5.35e-05	0.806	TGCCCTT
1	TGCMCTT	M.Javanica_Scaff7502g048343	1799	1805	-	12.4909	5.35e-05	0.806	TGCCCTT
1	TGCMCTT	M.Javanica_Scaff1174g013469	1806	1812	+	12.4909	5.35e-05	0.806	TGCCCTT
1	TGCMCTT	M.Javanica_Scaff7510g048385	1807	1813	+	12.4909	5.35e-05	0.806	TGCCCTT
1	TGCMCTT	M.Javanica_Scaff421g006089	1802	1808	-	12.4909	5.35e-05	0.806	TGCCCTT
1	TGCMCTT	M.Javanica_Scaff15313g072040	1806	1812	-	12.4909	5.35e-05	0.806	TGCCCTT
1	TGCMCTT	M.Javanica_Scaff86g001685	1814	1820	+	12.4909	5.35e-05	0.806	TGCCCTT
1	TGCMCTT	M.Javanica_Scaff4475g034782	1814	1820	+	12.4909	5.35e-05	0.806	TGCCCTT
1	TGCMCTT	M.Javanica_Scaff1688g017635	1808	1814	-	12.4909	5.35e-05	0.806	TGCCCTT
1	TGCMCTT	M.Javanica_Scaff2545g023640	1814	1820	+	12.4909	5.35e-05	0.806	TGCCCTT
1	TGCMCTT	M.Javanica_Scaff15635g072797	1815	1821	+	12.4909	5.35e-05	0.806	TGCCCTT
1	TGCMCTT	M.Javanica_Scaff1966g019676	1810	1816	-	12.4909	5.35e-05	0.806	TGCCCTT
1	TGCMCTT	M.Javanica_Scaff2820g025421	1811	1817	-	12.4909	5.35e-05	0.806	TGCCCTT
1	TGCMCTT	M.Javanica_Scaff2733g024870	1818	1824	+	12.4909	5.35e-05	0.806	TGCCCTT
1	TGCMCTT	M.Javanica_Scaff2228g021532	1818	1824	+	12.4909	5.35e-05	0.806	TGCCCTT
1	TGCMCTT	M.Javanica_Scaff346g005159	1822	1828	+	12.4909	5.35e-05	0.806	TGCCCTT
1	TGCMCTT	M.Javanica_Scaff1433g015651	1822	1828	+	12.4909	5.35e-05	0.806	TGCCCTT
1	TGCMCTT	M.Javanica_Scaff4381g034313	1816	1822	-	12.4909	5.35e-05	0.806	TGCCCTT
1	TGCMCTT	M.Javanica_Scaff5865g041396	1824	1830	+	12.4909	5.35e-05	0.806	TGCCCTT
1	TGCMCTT	M.Javanica_Scaff15366g072165	1824	1830	+	12.4909	5.35e-05	0.806	TGCCCTT
1	TGCMCTT	M.Javanica_Scaff1131g013059	1825	1831	+	12.4909	5.35e-05	0.806	TGCCCTT
1	TGCMCTT	M.Javanica_Scaff11657g062458	1828	1834	+	12.4909	5.35e-05	0.806	TGCCCTT
1	TGCMCTT	M.Javanica_Scaff121g002227	1828	1834	+	12.4909	5.35e-05	0.806	TGCCCTT
1	TGCMCTT	M.Javanica_Scaff7048g046521	1830	1836	+	12.4909	5.35e-05	0.806	TGCCCTT
1	TGCMCTT	M.Javanica_Scaff10308g058385	1830	1836	+	12.4909	5.35e-05	0.806	TGCCCTT
1	TGCMCTT	M.Javanica_Scaff11564g062172	1831	1837	+	12.4909	5.35e-05	0.806	TGCCCTT
1	TGCMCTT	M.Javanica_Scaff9903g057080	1831	1837	+	12.4909	5.35e-05	0.806	TGCCCTT
1	TGCMCTT	M.Javanica_Scaff2800g025300	1831	1837	+	12.4909	5.35e-05	0.806	TGCCCTT
1	TGCMCTT	M.Javanica_Scaff10699g059587	1825	1831	-	12.4909	5.35e-05	0.806	TGCCCTT
1	TGCMCTT	M.Javanica_Scaff172g002949	1831	1837	+	12.4909	5.35e-05	0.806	TGCCCTT
1	TGCMCTT	M.Javanica_Scaff8594g052560	1832	1838	+	12.4909	5.35e-05	0.806	TGCCCTT
1	TGCMCTT	M.Javanica_Scaff2801g025306	1833	1839	+	12.4909	5.35e-05	0.806	TGCCCTT
1	TGCMCTT	M.Javanica_Scaff1158g013333	1834	1840	+	12.4909	5.35e-05	0.806	TGCCCTT
1	TGCMCTT	M.Javanica_Scaff809g010141	1836	1842	+	12.4909	5.35e-05	0.806	TGCCCTT
1	TGCMCTT	M.Javanica_Scaff18216g078304	1831	1837	-	12.4909	5.35e-05	0.806	TGCCCTT
1	TGCMCTT	M.Javanica_Scaff1390g015299	1831	1837	-	12.4909	5.35e-05	0.806	TGCCCTT
1	TGCMCTT	M.Javanica_Scaff2661g024408	1838	1844	+	12.4909	5.35e-05	0.806	TGCCCTT
1	TGCMCTT	M.Javanica_Scaff7060g046565	1832	1838	-	12.4909	5.35e-05	0.806	TGCCCTT
1	TGCMCTT	M.Javanica_Scaff1926g019385	1833	1839	-	12.4909	5.35e-05	0.806	TGCCCTT
1	TGCMCTT	M.Javanica_Scaff278g004326	1841	1847	+	12.4909	5.35e-05	0.806	TGCCCTT
1	TGCMCTT	M.Javanica_Scaff58g001237	1836	1842	-	12.4909	5.35e-05	0.806	TGCCCTT
1	TGCMCTT	M.Javanica_Scaff7898g049910	1842	1848	+	12.4909	5.35e-05	0.806	TGCCCTT
1	TGCMCTT	M.Javanica_Scaff13123g066535	1844	1850	+	12.4909	5.35e-05	0.806	TGCCCTT
1	TGCMCTT	M.Javanica_Scaff3780g031141	1839	1845	-	12.4909	5.35e-05	0.806	TGCCCTT
1	TGCMCTT	M.Javanica_Scaff17363g076537	1840	1846	-	12.4909	5.35e-05	0.806	TGCCCTT
1	TGCMCTT	M.Javanica_Scaff1839g018751	1846	1852	+	12.4909	5.35e-05	0.806	TGCCCTT
1	TGCMCTT	M.Javanica_Scaff5738g040800	1846	1852	+	12.4909	5.35e-05	0.806	TGCCCTT
1	TGCMCTT	M.Javanica_Scaff3603g030087	1846	1852	+	12.4909	5.35e-05	0.806	TGCCCTT
1	TGCMCTT	M.Javanica_Scaff7951g050102	1847	1853	+	12.4909	5.35e-05	0.806	TGCCCTT
1	TGCMCTT	M.Javanica_Scaff1626g017139	1847	1853	+	12.4909	5.35e-05	0.806	TGCCCTT
1	TGCMCTT	M.Javanica_Scaff12340g064430	1849	1855	+	12.4909	5.35e-05	0.806	TGCCCTT
1	TGCMCTT	M.Javanica_Scaff3289g028308	1850	1856	+	12.4909	5.35e-05	0.806	TGCCCTT
1	TGCMCTT	M.Javanica_Scaff3638g030293	1851	1857	+	12.4909	5.35e-05	0.806	TGCCCTT
1	TGCMCTT	M.Javanica_Scaff3417g029040	1846	1852	-	12.4909	5.35e-05	0.806	TGCCCTT
1	TGCMCTT	M.Javanica_Scaff15048g071417	1846	1852	-	12.4909	5.35e-05	0.806	TGCCCTT
1	TGCMCTT	M.Javanica_Scaff3240g028000	1854	1860	+	12.4909	5.35e-05	0.806	TGCCCTT
1	TGCMCTT	M.Javanica_Scaff801g010045	1856	1862	+	12.4909	5.35e-05	0.806	TGCCCTT
1	TGCMCTT	M.Javanica_Scaff4745g036121	1857	1863	+	12.4909	5.35e-05	0.806	TGCCCTT
1	TGCMCTT	M.Javanica_Scaff2111g020734	1858	1864	+	12.4909	5.35e-05	0.806	TGCCCTT
1	TGCMCTT	M.Javanica_Scaff9285g055034	1852	1858	-	12.4909	5.35e-05	0.806	TGCCCTT
1	TGCMCTT	M.Javanica_Scaff7645g048905	1859	1865	+	12.4909	5.35e-05	0.806	TGCCCTT
1	TGCMCTT	M.Javanica_Scaff2908g026001	1860	1866	+	12.4909	5.35e-05	0.806	TGCCCTT
1	TGCMCTT	M.Javanica_Scaff10699g059587	1854	1860	-	12.4909	5.35e-05	0.806	TGCCCTT
1	TGCMCTT	M.Javanica_Scaff63g001326	1862	1868	+	12.4909	5.35e-05	0.806	TGCCCTT
1	TGCMCTT	M.Javanica_Scaff7958g050130	1862	1868	+	12.4909	5.35e-05	0.806	TGCCCTT
1	TGCMCTT	M.Javanica_Scaff6687g045029	1862	1868	+	12.4909	5.35e-05	0.806	TGCCCTT
1	TGCMCTT	M.Javanica_Scaff2800g025300	1856	1862	-	12.4909	5.35e-05	0.806	TGCCCTT
1	TGCMCTT	M.Javanica_Scaff3629g030239	1856	1862	-	12.4909	5.35e-05	0.806	TGCCCTT
1	TGCMCTT	M.Javanica_Scaff451g006426	1857	1863	-	12.4909	5.35e-05	0.806	TGCCCTT
1	TGCMCTT	M.Javanica_Scaff10592g059269	1857	1863	-	12.4909	5.35e-05	0.806	TGCCCTT
1	TGCMCTT	M.Javanica_Scaff152g002676	1864	1870	+	12.4909	5.35e-05	0.806	TGCCCTT
1	TGCMCTT	M.Javanica_Scaff118g002167	1859	1865	-	12.4909	5.35e-05	0.806	TGCCCTT
1	TGCMCTT	M.Javanica_Scaff81g001589	1866	1872	+	12.4909	5.35e-05	0.806	TGCCCTT
1	TGCMCTT	M.Javanica_Scaff6300g043319	1861	1867	-	12.4909	5.35e-05	0.806	TGCCCTT
1	TGCMCTT	M.Javanica_Scaff5224g038428	1868	1874	+	12.4909	5.35e-05	0.806	TGCCCTT
1	TGCMCTT	M.Javanica_Scaff8242g051220	1869	1875	+	12.4909	5.35e-05	0.806	TGCCCTT
1	TGCMCTT	M.Javanica_Scaff2900g025944	1870	1876	+	12.4909	5.35e-05	0.806	TGCCCTT
1	TGCMCTT	M.Javanica_Scaff13499g067490	1865	1871	-	12.4909	5.35e-05	0.806	TGCCCTT
1	TGCMCTT	M.Javanica_Scaff15005g071299	1865	1871	-	12.4909	5.35e-05	0.806	TGCCCTT
1	TGCMCTT	M.Javanica_Scaff6794g045475	1866	1872	-	12.4909	5.35e-05	0.806	TGCCCTT
1	TGCMCTT	M.Javanica_Scaff1072g012535	1867	1873	-	12.4909	5.35e-05	0.806	TGCCCTT
1	TGCMCTT	M.Javanica_Scaff6790g045451	1871	1877	-	12.4909	5.35e-05	0.806	TGCCCTT
1	TGCMCTT	M.Javanica_Scaff7060g046565	1872	1878	-	12.4909	5.35e-05	0.806	TGCCCTT
1	TGCMCTT	M.Javanica_Scaff4622g035519	1872	1878	-	12.4909	5.35e-05	0.806	TGCCCTT
1	TGCMCTT	M.Javanica_Scaff224g003656	1878	1884	+	12.4909	5.35e-05	0.806	TGCCCTT
1	TGCMCTT	M.Javanica_Scaff5089g037772	1879	1885	+	12.4909	5.35e-05	0.806	TGCCCTT
1	TGCMCTT	M.Javanica_Scaff3629g030239	1873	1879	-	12.4909	5.35e-05	0.806	TGCCCTT
1	TGCMCTT	M.Javanica_Scaff9323g055164	1880	1886	+	12.4909	5.35e-05	0.806	TGCCCTT
1	TGCMCTT	M.Javanica_Scaff20481g082751	1883	1889	+	12.4909	5.35e-05	0.806	TGCCCTT
1	TGCMCTT	M.Javanica_Scaff8553g052393	1878	1884	-	12.4909	5.35e-05	0.806	TGCCCTT
1	TGCMCTT	M.Javanica_Scaff20936g083571	1879	1885	-	12.4909	5.35e-05	0.806	TGCCCTT
1	TGCMCTT	M.Javanica_Scaff6g000144	1884	1890	-	12.4909	5.35e-05	0.806	TGCCCTT
1	TGCMCTT	M.Javanica_Scaff5136g038020	1895	1901	+	12.4909	5.35e-05	0.806	TGCCCTT
1	TGCMCTT	M.Javanica_Scaff2301g022021	1895	1901	+	12.4909	5.35e-05	0.806	TGCCCTT
1	TGCMCTT	M.Javanica_Scaff18678g079260	1889	1895	-	12.4909	5.35e-05	0.806	TGCCCTT
1	TGCMCTT	M.Javanica_Scaff7399g047939	1895	1901	+	12.4909	5.35e-05	0.806	TGCCCTT
1	TGCMCTT	M.Javanica_Scaff4251g033625	1896	1902	+	12.4909	5.35e-05	0.806	TGCCCTT
1	TGCMCTT	M.Javanica_Scaff5293g038778	1900	1906	+	12.4909	5.35e-05	0.806	TGCCCTT
1	TGCMCTT	M.Javanica_Scaff567g007669	1895	1901	-	12.4909	5.35e-05	0.806	TGCCCTT
1	TGCMCTT	M.Javanica_Scaff2235g021575	1896	1902	-	12.4909	5.35e-05	0.806	TGCCCTT
1	TGCMCTT	M.Javanica_Scaff4846g036612	1903	1909	+	12.4909	5.35e-05	0.806	TGCCCTT
1	TGCMCTT	M.Javanica_Scaff13123g066535	1903	1909	+	12.4909	5.35e-05	0.806	TGCCCTT
1	TGCMCTT	M.Javanica_Scaff10060g057585	1898	1904	-	12.4909	5.35e-05	0.806	TGCCCTT
1	TGCMCTT	M.Javanica_Scaff4021g032455	1909	1915	+	12.4909	5.35e-05	0.806	TGCCCTT
1	TGCMCTT	M.Javanica_Scaff4009g032411	1903	1909	-	12.4909	5.35e-05	0.806	TGCCCTT
1	TGCMCTT	M.Javanica_Scaff2778g025159	1909	1915	+	12.4909	5.35e-05	0.806	TGCCCTT
1	TGCMCTT	M.Javanica_Scaff4381g034313	1903	1909	-	12.4909	5.35e-05	0.806	TGCCCTT
1	TGCMCTT	M.Javanica_Scaff5997g041999	1907	1913	-	12.4909	5.35e-05	0.806	TGCCCTT
1	TGCMCTT	M.Javanica_Scaff8553g052393	1907	1913	-	12.4909	5.35e-05	0.806	TGCCCTT
1	TGCMCTT	M.Javanica_Scaff2804g025327	1913	1919	+	12.4909	5.35e-05	0.806	TGCCCTT
1	TGCMCTT	M.Javanica_Scaff7524g048440	1914	1920	+	12.4909	5.35e-05	0.806	TGCCCTT
1	TGCMCTT	M.Javanica_Scaff240g003870	1911	1917	-	12.4909	5.35e-05	0.806	TGCCCTT
1	TGCMCTT	M.Javanica_Scaff4883g036790	1917	1923	+	12.4909	5.35e-05	0.806	TGCCCTT
1	TGCMCTT	M.Javanica_Scaff4325g034018	1917	1923	+	12.4909	5.35e-05	0.806	TGCCCTT
1	TGCMCTT	M.Javanica_Scaff63g001326	1920	1926	+	12.4909	5.35e-05	0.806	TGCCCTT
1	TGCMCTT	M.Javanica_Scaff2357g022399	1916	1922	-	12.4909	5.35e-05	0.806	TGCCCTT
1	TGCMCTT	M.Javanica_Scaff397g005786	1924	1930	+	12.4909	5.35e-05	0.806	TGCCCTT
1	TGCMCTT	M.Javanica_Scaff12340g064430	1926	1932	+	12.4909	5.35e-05	0.806	TGCCCTT
1	TGCMCTT	M.Javanica_Scaff16563g074855	1926	1932	+	12.4909	5.35e-05	0.806	TGCCCTT
1	TGCMCTT	M.Javanica_Scaff15383g072198	1921	1927	-	12.4909	5.35e-05	0.806	TGCCCTT
1	TGCMCTT	M.Javanica_Scaff1352g014975	1922	1928	-	12.4909	5.35e-05	0.806	TGCCCTT
1	TGCMCTT	M.Javanica_Scaff2199g021318	1925	1931	-	12.4909	5.35e-05	0.806	TGCCCTT
1	TGCMCTT	M.Javanica_Scaff26911g093022	1933	1939	+	12.4909	5.35e-05	0.806	TGCCCTT
1	TGCMCTT	M.Javanica_Scaff15304g072017	1933	1939	+	12.4909	5.35e-05	0.806	TGCCCTT
1	TGCMCTT	M.Javanica_Scaff22043g085467	1935	1941	-	12.4909	5.35e-05	0.806	TGCCCTT
1	TGCMCTT	M.Javanica_Scaff1904g019220	1944	1950	-	12.4909	5.35e-05	0.806	TGCCCTT
1	TGCMCTT	M.Javanica_Scaff20651g083061	1948	1954	-	12.4909	5.35e-05	0.806	TGCCCTT
1	TGCMCTT	M.Javanica_Scaff13205g066771	1949	1955	-	12.4909	5.35e-05	0.806	TGCCCTT
1	TGCMCTT	M.Javanica_Scaff15903g073406	1949	1955	-	12.4909	5.35e-05	0.806	TGCCCTT
1	TGCMCTT	M.Javanica_Scaff8644g052767	1952	1958	-	12.4909	5.35e-05	0.806	TGCCCTT
1	TGCMCTT	M.Javanica_Scaff2772g025120	1961	1967	+	12.4909	5.35e-05	0.806	TGCCCTT
1	TGCMCTT	M.Javanica_Scaff7157g046979	1967	1973	+	12.4909	5.35e-05	0.806	TGCCCTT
1	TGCMCTT	M.Javanica_Scaff10769g059799	1967	1973	+	12.4909	5.35e-05	0.806	TGCCCTT
1	TGCMCTT	M.Javanica_Scaff7051g046538	1976	1982	+	12.4909	5.35e-05	0.806	TGCCCTT
1	TGCMCTT	M.Javanica_Scaff11543g062108	1979	1985	+	12.4909	5.35e-05	0.806	TGCCCTT
1	TGCMCTT	M.Javanica_Scaff14954g071179	1991	1997	+	12.4909	5.35e-05	0.806	TGCCCTT
1	TGCMCTT	M.Javanica_Scaff1324g014767	1993	1999	-	12.4909	5.35e-05	0.806	TGCCCTT

## Sheet: Table S4.
In silico secretome analyses of the polyphagous root-knot nematode Meloidogyne javanica: A resource for studying M. javanica secreted proteins
Table S4. Gene ontology analysis of the predicted secreted proteins from M. javanica.
Protein ID		ontology	goid	desc	ARGOT_score	ARGOT_PPV	ARGOT_rank	goclasscount
meloidogyne_javanica_prjeb8714|M.Javanica_Scaff10033g057494	G0:0015020	MF	0015020	glucuronosyltransferase activity	12.150777437	0.810837655914	1	1
meloidogyne_javanica_prjeb8714|M.Javanica_Scaff10060g057589	G0:0009888	BP	0009888	tissue development	9.02589048939	0.740926099888	1	2
meloidogyne_javanica_prjeb8714|M.Javanica_Scaff10060g057589	G0:0043565	MF	0043565	sequence-specific DNA binding	6.29658965364	0.669050451532	1	2
meloidogyne_javanica_prjeb8714|M.Javanica_Scaff10060g057589	G0:0005634	CC	0005634	nucleus	4.06318276741	0.597384548298	1	2
meloidogyne_javanica_prjeb8714|M.Javanica_Scaff10060g057589	G0:0008270	MF	0008270	zinc ion binding	5.17746414655	0.635088685793	2	2
meloidogyne_javanica_prjeb8714|M.Javanica_Scaff10060g057589	G0:2000112	BP	2000112	regulation of cellular macromolecule biosynthetic process	6.41956193967	0.67259112677	3	2
meloidogyne_javanica_prjeb8714|M.Javanica_Scaff10060g057589	G0:0006355	BP	0006355	regulation of transcription, DNA-templated	3.52242107798	0.577213017091	5	2
meloidogyne_javanica_prjeb8714|M.Javanica_Scaff10041g057515	G0:0005509	MF	0005509	calcium ion binding	7.15593238861	0.693118342495	1	5
meloidogyne_javanica_prjeb8714|M.Javanica_Scaff10053g057561	G0:2000112	BP	2000112	regulation of cellular macromolecule biosynthetic process	6.43168640529	0.67293837626	1	2
meloidogyne_javanica_prjeb8714|M.Javanica_Scaff10053g057561	G0:0003700	MF	0003700	DNA-binding transcription factor activity	4.77074770398	0.621846440423	1	2
meloidogyne_javanica_prjeb8714|M.Javanica_Scaff10053g057561	G0:0005634	CC	0005634	nucleus	4.07085679879	0.5976608109	1	2
meloidogyne_javanica_prjeb8714|M.Javanica_Scaff10053g057561	G0:0006355	BP	0006355	regulation of transcription, DNA-templated	3.52907378632	0.577470239946	2	2
meloidogyne_javanica_prjeb8714|M.Javanica_Scaff10053g057561	G0:0003677	MF	0003677	DNA binding	3.24824671061	0.566392405946	3	2
meloidogyne_javanica_prjeb8714|M.Javanica_Scaff10124g057789	G0:0003993	MF	0003993	acid phosphatase activity	11.3482251229	0.793837081189	1	86
meloidogyne_javanica_prjeb8714|M.Javanica_Scaff10124g057789	G0:0016311	BP	0016311	dephosphorylation	6.24252598274	0.667482889612	1	86
meloidogyne_javanica_prjeb8714|M.Javanica_Scaff10124g057789	G0:0016021	CC	0016021	integral component of membrane	0.0202171868725	0.325345574817	1	2
meloidogyne_javanica_prjeb8714|M.Javanica_Scaff10124g057789	G0:0046872	MF	0046872	metal ion binding	2.5698235021	0.537465314615	5	86
meloidogyne_javanica_prjeb8714|M.Javanica_Scaff10142g057866	G0:0015934	CC	0015934	large ribosomal subunit	4.05702570875	0.597162707535	1	2
meloidogyne_javanica_prjeb8714|M.Javanica_Scaff10142g057866	G0:0003735	MF	0003735	structural constituent of ribosome	2.01020443897	0.510566997343	1	2
meloidogyne_javanica_prjeb8714|M.Javanica_Scaff10142g057866	G0:0006412	BP	0006412	translation	1.83501657502	0.501391961838	1	2
meloidogyne_javanica_prjeb8714|M.Javanica_Scaff1009g012003	G0:0008191	MF	0008191	metalloendopeptidase inhibitor activity	14.0470124659	0.845087669524	1	7
meloidogyne_javanica_prjeb8714|M.Javanica_Scaff1009g012003	G0:0010951	BP	0010951	negative regulation of endopeptidase activity	9.31835847814	0.747937323032	1	7
meloidogyne_javanica_prjeb8714|M.Javanica_Scaff1009g012003	G0:0005576	CC	0005576	extracellular region	5.81154788857	0.654735850445	1	7
meloidogyne_javanica_prjeb8714|M.Javanica_Scaff10063g057598	G0:0000245	BP	0000245	spliceosomal complex assembly	10.4926329079	0.775036687174	1	7
meloidogyne_javanica_prjeb8714|M.Javanica_Scaff10063g057598	G0:0003729	MF	0003729	mRNA binding	4.97787610901	0.628657961966	1	7
meloidogyne_javanica_prjeb8714|M.Javanica_Scaff10063g057598	G0:0005634	CC	0005634	nucleus	4.07703197163	0.59788292607	1	7
meloidogyne_javanica_prjeb8714|M.Javanica_Scaff10063g057598	G0:1990904	CC	1990904	ribonucleoprotein complex	2.34972296174	0.52727426444	6	3
meloidogyne_javanica_prjeb8714|M.Javanica_Scaff10063g057598	G0:0034622	BP	0034622	protein-containing complex assembly	6.25688311569	0.667899830676	11	7
meloidogyne_javanica_prjeb8714|M.Javanica_Scaff10160g057914	G0:0016021	CC	0016021	integral component of membrane	0.905618296115	0.442878097981	1	2
meloidogyne_javanica_prjeb8714|M.Javanica_Scaff10019g057457	G0:0031267	MF	0031267	small GTPase binding	6.13624957658	0.664381519226	1	1
meloidogyne_javanica_prjeb8714|M.Javanica_Scaff10019g057457	G0:0005768	CC	0005768	endosome	5.00586155396	0.629567325806	1	1
meloidogyne_javanica_prjeb8714|M.Javanica_Scaff10019g057457	G0:0015031	BP	0015031	protein transport	3.31042084069	0.568885039321	1	1
meloidogyne_javanica_prjeb8714|M.Javanica_Scaff10019g057457	G0:0065008	BP	0065008	regulation of biological quality	3.27454149892	0.56744948031	3	1
meloidogyne_javanica_prjeb8714|M.Javanica_Scaff10019g057457	G0:0016020	CC	0016020	membrane	0.741129608821	0.429701060747	12	2
meloidogyne_javanica_prjeb8714|M.Javanica_Scaff1009g012001	G0:0008191	MF	0008191	metalloendopeptidase inhibitor activity	14.0454887071	0.845078336695	1	6
meloidogyne_javanica_prjeb8714|M.Javanica_Scaff1009g012001	G0:0010951	BP	0010951	negative regulation of endopeptidase activity	9.31734766319	0.747913282153	1	6
meloidogyne_javanica_prjeb8714|M.Javanica_Scaff1009g012001	G0:0005576	CC	0005576	extracellular region	4.70286771077	0.619582117722	1	5
meloidogyne_javanica_prjeb8714|M.Javanica_Scaff10114g057757	G0:2000112	BP	2000112	regulation of cellular macromolecule biosynthetic process	6.44290752002	0.673259461907	1	15
meloidogyne_javanica_prjeb8714|M.Javanica_Scaff10114g057757	G0:0043565	MF	0043565	sequence-specific DNA binding	6.31948802913	0.669712354445	1	15
meloidogyne_javanica_prjeb8714|M.Javanica_Scaff10114g057757	G0:0005634	CC	0005634	nucleus	4.07795906534	0.597916258234	1	15
meloidogyne_javanica_prjeb8714|M.Javanica_Scaff10114g057757	G0:0008270	MF	0008270	zinc ion binding	5.1962926751	0.635688891537	2	15
meloidogyne_javanica_prjeb8714|M.Javanica_Scaff10114g057757	G0:0006355	BP	0006355	regulation of transcription, DNA-templated	3.53523082498	0.577708082101	2	15
meloidogyne_javanica_prjeb8714|M.Javanica_Scaff10114g057757	G0:0003700	MF	0003700	DNA-binding transcription factor activity	4.77907104314	0.62212297643	3	15
meloidogyne_javanica_prjeb8714|M.Javanica_Scaff10114g057757	G0:0016021	CC	0016021	integral component of membrane	0.0541153859305	0.338477460624	7	1
meloidogyne_javanica_prjeb8714|M.Javanica_Scaff10020g057463	G0:0004181	MF	0004181	metallocarboxypeptidase activity	10.569221112	0.776750115426	1	37
meloidogyne_javanica_prjeb8714|M.Javanica_Scaff10020g057463	G0:0006508	BP	0006508	proteolysis	4.20582070942	0.602477578487	1	37
meloidogyne_javanica_prjeb8714|M.Javanica_Scaff10020g057463	G0:0005615	CC	0005615	extracellular space	0.186453425219	0.367397727407	1	1
meloidogyne_javanica_prjeb8714|M.Javanica_Scaff10020g057463	G0:0016021	CC	0016021	integral component of membrane	0.0677696643975	0.342499345831	3	3
meloidogyne_javanica_prjeb8714|M.Javanica_Scaff10020g057463	G0:0008270	MF	0008270	zinc ion binding	5.19812536118	0.635747254806	6	37
meloidogyne_javanica_prjeb8714|M.Javanica_Scaff1021g012082	G0:0004185	MF	0004185	serine-type carboxypeptidase activity	8.7848862018	0.735062762316	1	93
meloidogyne_javanica_prjeb8714|M.Javanica_Scaff1021g012082	G0:0006508	BP	0006508	proteolysis	4.2060537545	0.60248582832	1	94
meloidogyne_javanica_prjeb8714|M.Javanica_Scaff1021g012082	G0:0016021	CC	0016021	integral component of membrane	0.0327844630189	0.330990609449	1	4
meloidogyne_javanica_prjeb8714|M.Javanica_Scaff10231g058153	G0:0004867	MF	0004867	serine-type endopeptidase inhibitor activity	10.3434221552	0.771680495348	1	2
meloidogyne_javanica_prjeb8714|M.Javanica_Scaff10231g058153	G0:0010951	BP	0010951	negative regulation of endopeptidase activity	9.27841615862	0.746986354084	1	2
meloidogyne_javanica_prjeb8714|M.Javanica_Scaff10271g058274	G0:0016021	CC	0016021	integral component of membrane	0.905846296693	0.442895490907	1	2
meloidogyne_javanica_prjeb8714|M.Javanica_Scaff10197g058039	G0:0004373	MF	0004373	glycogen (starch) synthase activity	11.9746578111	0.807156156912	1	1
meloidogyne_javanica_prjeb8714|M.Javanica_Scaff10197g058039	G0:0005978	BP	0005978	glycogen biosynthetic process	9.8842153045	0.761196776148	1	1
meloidogyne_javanica_prjeb8714|M.Javanica_Scaff10203g058055	G0:0004222	MF	0004222	metalloendopeptidase activity	7.45133695936	0.701054431245	1	2
meloidogyne_javanica_prjeb8714|M.Javanica_Scaff10203g058055	G0:0006508	BP	0006508	proteolysis	4.20134667781	0.602319152714	1	2
meloidogyne_javanica_prjeb8714|M.Javanica_Scaff10203g058055	G0:0008270	MF	0008270	zinc ion binding	5.1925957443	0.63557112866	4	2
meloidogyne_javanica_prjeb8714|M.Javanica_Scaff10246g058202	G0:0009888	BP	0009888	tissue development	9.06197074379	0.741797119265	1	53
meloidogyne_javanica_prjeb8714|M.Javanica_Scaff10246g058202	G0:0043565	MF	0043565	sequence-specific DNA binding	6.32175975257	0.669777955694	1	53
meloidogyne_javanica_prjeb8714|M.Javanica_Scaff10246g058202	G0:0005634	CC	0005634	nucleus	3.27914533188	0.567634121403	1	43
meloidogyne_javanica_prjeb8714|M.Javanica_Scaff10246g058202	G0:0008270	MF	0008270	zinc ion binding	5.19816063337	0.635748377975	2	53
meloidogyne_javanica_prjeb8714|M.Javanica_Scaff10246g058202	G0:2000112	BP	2000112	regulation of cellular macromolecule biosynthetic process	6.44522361019	0.673325700654	3	53
meloidogyne_javanica_prjeb8714|M.Javanica_Scaff10246g058202	G0:0006355	BP	0006355	regulation of transcription, DNA-templated	3.53650166634	0.577757148032	5	53
meloidogyne_javanica_prjeb8714|M.Javanica_Scaff10246g058202	G0:0016021	CC	0016021	integral component of membrane	0.0524090484763	0.337940668847	7	3
meloidogyne_javanica_prjeb8714|M.Javanica_Scaff10261g058244	G0:0016716	MF	0016716	oxidoreductase activity, acting on paired donors, with incorporation or reduction of molecular oxygen, another compound as one donor, and incorporation of one atom of oxygen	15.1361939724	0.851634057013	1	4
meloidogyne_javanica_prjeb8714|M.Javanica_Scaff10261g058244	G0:0042438	BP	0042438	melanin biosynthetic process	13.1749158925	0.831736316356	1	4
meloidogyne_javanica_prjeb8714|M.Javanica_Scaff10261g058244	G0:0005507	MF	0005507	copper ion binding	8.45554083297	0.726918551941	2	4
meloidogyne_javanica_prjeb8714|M.Javanica_Scaff102g001939	G0:0009888	BP	0009888	tissue development	9.06206113791	0.741799299305	1	56
meloidogyne_javanica_prjeb8714|M.Javanica_Scaff102g001939	G0:0043565	MF	0043565	sequence-specific DNA binding	6.3218228128	0.669779776535	1	56
meloidogyne_javanica_prjeb8714|M.Javanica_Scaff102g001939	G0:0005634	CC	0005634	nucleus	3.32765123949	0.569571674945	1	45
meloidogyne_javanica_prjeb8714|M.Javanica_Scaff102g001939	G0:0008270	MF	0008270	zinc ion binding	5.19821248557	0.635750029092	2	56
meloidogyne_javanica_prjeb8714|M.Javanica_Scaff102g001939	G0:2000112	BP	2000112	regulation of cellular macromolecule biosynthetic process	6.44528790198	0.67332753919	3	56
meloidogyne_javanica_prjeb8714|M.Javanica_Scaff102g001939	G0:0006355	BP	0006355	regulation of transcription, DNA-templated	3.53653694332	0.577758509916	5	56
[truncated: 6,430 more rows]

## Sheet: Table S5.
In silico secretome analyses of the polyphagous root-knot nematode Meloidogyne javanica: A resource for studying M. javanica secreted proteins
[truncated: 526 more rows]

[truncated: 8 more sheets: Table S6., Table S7., Table S8., Table S9., Table S10., Table S11., Table S12, Table S13.]
